# Supplementary material for: Visualizing temporal dynamics and research trends of macrophage-related diabetes studies between 2000 and 2022: a bibliometric analysis
Source: Front Immunol. 2023 Jul 26;14:1194738. doi: 10.3389/fimmu.2023.1194738 (PMC10410279; doi:10.3389/fimmu.2023.1194738)
Supplement: Supplementary file 1 [file Table_1.xlsx]

## Sheet: Sheet 1
1272 pbulications included
AU	CR	AB	AR	BE	BN	BP	C1	CA	CL	CT	CY	D2	DE	DI	DT	EI	EM	EP	FU	FX	GA	ID	IS	J9	JI	LA	NR	OA	OI	PA	PG	PI	PM	PT	PU	PY	RI	RP	SC	SE	SI	SN	SO	SP	SU	TC	TI	U1	U2
ALVARADO VAZQUEZ PERLA ABIGAIL;GROSICK RACHEL L.;MORACHO VILRRIALES CAROLINA;WARD EILEEN;THREATT TIFFANEY;ROMERO SANDOVAL EDGAR ALFONSO	ALVARSSON A, 2012, CARDIOVASC DIABETOL, V11, DOI 10.1186/1475-2840-11-18;BARATH P, 1990, AM J CARDIOL, V65, P297, DOI 10.1016/0002-9149(90)90291-8;BARRY JC, 2016, SCI REP-UK, V6, DOI 10.1038/SREP21244;BERNAL L, 2017, IMMUNOBIOLOGY, V222, P399, DOI 10.1016/J.IMBIO.2016.08.010;BROCKMANN L, 2017, INT J MOL SCI, V18, DOI 10.3390/IJMS18051033;CALLAGHAN BC, 2012, LANCET NEUROL, V11, P521, DOI 10.1016/S…	INTRODUCTION: MONOCYTES FROM PATIENTS WITH DIABETES MELLITUS TYPE 2 (DM2) ARE DYSFUNCTIONAL, PERSISTENTLY PRIMED, AND PRONE TO A PROINFLAMMATORY PHENOTYPE. THIS MAY ALTER THE PHENOTYPE OF THEIR DIFFERENTIATION TO MACROPHAGES AND RESULT IN DIABETIC PERIPHERAL NEUROPATHY (DPN), NERVE DAMAGE, NERVE SENSITIZATION, AND CHRONIC PAIN. WE HAVE PREVIOUSLY DEMONSTRATED THAT CD163 IS A MOLECULE THAT PROMOTE…				69	UPPSALA UNIV, DEPT MED BIOCHEM & MICROBIOL, SE-75123 UPPSALA, SWEDEN.; PRESBYTERIAN COLL, SCH PHARM, DEPT PHARM PRACTICE, CLINTON, SC USA.; WAKE FOREST UNIV, PAIN MECH LAB, DEPT ANESTHESIOL, 1 MED CTR BLVD, WINSTON SALEM, NC 27157 USA.;						PRIMARY HUMAN MACROPHAGES; CD163; TRANSFECTION; LPS	10.2147/JPR.S186372	ARTICLE		EAROMERO.SANDOVAL@GMAIL.COM	81	RITA ALLEN FOUNDATION; PHARMACY RESEARCH SUMMER INTERNSHIP; AMERICAN PAIN SOCIETY - PAIN SCHOLAR AWARD; NIH-NIGMS [R15GM109333]	THE AUTHORS WOULD LIKE TO ACKNOWLEDGE RITA ALLEN FOUNDATION AND AMERICAN PAIN SOCIETY - PAIN SCHOLAR AWARD (EARS), NIH-NIGMS R15GM109333 (EAR-S), AND PHARMACY RESEARCH SUMMER INTERNSHIP (PAA-V, RLG, AND CM-V) FOR FUNDING.	HF6KI	HEMOGLOBIN SCAVENGER RECEPTOR; TUMOR-NECROSIS-FACTOR; INFLAMMATORY CYTOKINES; GENE-EXPRESSION; FOOT ULCERS; IN-VITRO; T-CELLS; INTERLEUKIN-6; PATHOGENESIS; THERAPY		J PAIN RES	J. PAIN RES.	ENGLISH	49	GREEN PUBLISHED, GOLD	ALVARADO VAZQUEZ, PERLA ABIGAIL/0000-0003-4623-3478	PO BOX 300-008, ALBANY, AUCKLAND 0752, NEW ZEALAND	13	ALBANY	30588081	J	DOVE MEDICAL PRESS LTD	2019		ROMERO-SANDOVAL, EA (通讯作者)，WAKE FOREST UNIV, PAIN MECH LAB, DEPT ANESTHESIOL, 1 MED CTR BLVD, WINSTON SALEM, NC 27157 USA.	NEUROSCIENCES & NEUROLOGY			1178-7090	JOURNAL OF PAIN RESEARCH			12	CYTOKINE PRODUCTION CAPABILITIES OF HUMAN PRIMARY MONOCYTE-DERIVED MACROPHAGES FROM PATIENTS WITH DIABETES MELLITUS TYPE 2 WITH AND WITHOUT DIABETIC PERIPHERAL NEUROPATHY	2	10
BAO XUE;BORNE YAN;MUHAMMAD IRAM FAQIR;NILSSON JAN;LIND LARS;MELANDER OLLE;NIU KAIJUN;ORHO MELANDER MARJU;ENGSTROM GUNNAR	ADELA R, 2015, J DIABETES RES, V2015, DOI 10.1155/2015/490842;ALBERTI KGMM, 1998, DIABETIC MED, V15, P539, DOI 10.1002/(SICI)1096-9136(199807)15:7<539::AID-DIA668>3.0.CO;2-S;AMERICAN DIABETES ASSOCIATION, 2004, DIABETES CARE, V27 SUPPL 1, PS11;ASSARSSON E, 2014, PLOS ONE, V9, DOI 10.1371/JOURNAL.PONE.0095192;BEREZIN AE, 2016, DIABETES METAB SYND, V10, PS154, DOI 10.1016/J.DSX.2015.09.016;BERGLUND…	AIMS/HYPOTHESISGROWTH DIFFERENTIATION FACTOR 15 (GDF-15) IS AN ANTI-INFLAMMATORY CYTOKINE OF THE TRANSFORMING GROWTH FACTOR- SUPERFAMILY. CIRCULATING LEVELS OF GDF-15 ARE ASSOCIATED WITH HYPERGLYCAEMIA AMONG PEOPLE WITH OBESITY OR DIABETES, BUT LONGITUDINAL EVIDENCE ON THE ASSOCIATION BETWEEN GDF-15 LEVELS AND DIABETES RISK IS SCARCE. OUR AIM WAS TO EXPLORE WHETHER CIRCULATING LEVELS OF GDF-15 AT…				78	TIANJIN MED UNIV, NUTR EPIDEMIOL INST, TIANJIN, PEOPLES R CHINA.; TIANJIN MED UNIV, SCH PUBL HLTH, TIANJIN, PEOPLES R CHINA.; LUND UNIV, DEPT CLIN SCI, CRC, JAN WALDENSTROMS GATA 35,HUS 60 PLAN 13, S-20502 MALMO, SWEDEN.; UPPSALA UNIV, DEPT MED SCI, UPPSALA, SWEDEN.;						COHORT ANALYSIS; DIABETES MELLITUS; GROWTH DIFFERENTIATION FACTOR 15; MACROPHAGE INHIBITORY CYTOKINE-1	10.1007/s00125-018-4751-7	ARTICLE	1432-0428	XUE.BAO@MED.LU.SE	86	SWEDISH HEART-LUNG FOUNDATION [2016-0315, 2017-0626]; REGION SKANE COUNTY COUNCIL; CHINA SCHOLARSHIP COUNCIL [201706940044]	THE STUDY WAS FUNDED BY THE SWEDISH HEART-LUNG FOUNDATION (GRANT NO. 2016-0315 AND 2017-0626), THE REGION SKANE COUNTY COUNCIL, AND THE CHINA SCHOLARSHIP COUNCIL (GRANT NO. 201706940044). THE FUNDERS HAD NO ROLE IN STUDY DESIGN, DATA COLLECTION AND ANALYSIS, DECISION TO PUBLISH OR PREPARATION OF THE MANUSCRIPT.	HD8AP	MACROPHAGE INHIBITORY CYTOKINE-1; INSULIN-RESISTANCE; INDEPENDENT PREDICTOR; POTENTIAL BIOMARKER; OBESITY; RISK; INDIVIDUALS; MORTALITY; DIAGNOSIS; DENSITY	1	DIABETOLOGIA	DIABETOLOGIA	ENGLISH	45	GREEN PUBLISHED, HYBRID	NIU, KAIJUN/0000-0002-8772-2481; MELANDER, OLLE/0000-0002-2581-484X; BAO, XUE/0000-0003-3777-5988	233 SPRING ST, NEW YORK, NY 10013 USA	9	NEW YORK	30350239	J	SPRINGER	2019	B, Y/AAG-3349-2019	BAO, X (通讯作者)，TIANJIN MED UNIV, NUTR EPIDEMIOL INST, TIANJIN, PEOPLES R CHINA.; BAO, X (通讯作者)，TIANJIN MED UNIV, SCH PUBL HLTH, TIANJIN, PEOPLES R CHINA.; BAO, X (通讯作者)，LUND UNIV, DEPT CLIN SCI, CRC, JAN WALDENSTROMS GATA 35,HUS 60 PLAN 13, S-20502 MALMO, SWEDEN.	ENDOCRINOLOGY & METABOLISM			0012-186X	DIABETOLOGIA			51	GROWTH DIFFERENTIATION FACTOR 15 IS POSITIVELY ASSOCIATED WITH INCIDENCE OF DIABETES MELLITUS: THE MALMO DIET AND CANCER-CARDIOVASCULAR COHORT	0	4
JIANG YUTENG;ZHAO YU;ZHU XIAODONG;LIU YUQIU;WU BEIBEI;GUO YINFENG;LIU BICHENG;ZHANG XIAOLIANG	CALPE E, 2011, BLOOD, V118, P4401, DOI 10.1182/BLOOD-2011-01-333682;CHOW F, 2004, KIDNEY INT, V65, P116, DOI 10.1111/J.1523-1755.2004.00367.X;DE TORRE-MINGUELA C, 2016, SCI REP-UK, V6, DOI 10.1038/SREP22586;DERETIC V, 2013, NAT REV IMMUNOL, V13, P722, DOI 10.1038/NRI3532;DUAN XL, 2018, REDOX BIOL, V16, P414, DOI 10.1016/J.REDOX.2018.03.019;GEISSMANN F, 2010, SCIENCE, V327, P656, DOI 10.1126/SCIEN…	OBJECTIVE: MACROPHAGE INFILTRATION IN KIDNEY IS A MAJOR PATHOLOGICAL FEATURE OF DIABETIC NEPHROPATHY (DN), WHICH HAS BEEN DEMONSTRATED ASSOCIATE WITH MACROPHAGES AUTOPHAGY HOMEOSTASIS. HOWEVER, THE RELATIONSHIPS BETWEEN AUTOPHAGY AND THE INFILTRATION RESPONSE RELATED OF MACROPHAGES ADHESION AND MIGRATION ARE UNKNOWN. THIS STUDY AIMS TO INVESTIGATE THE IMPACT OF MACROPHAGES ADHESION AND MIGRATION …				682	SOUTHEAST UNIV, ZHONG DA HOSP, INST NEPHROL, NANJING 210009, JIANGSU, PEOPLES R CHINA.;						MACROPHAGES; HIGH GLUCOSE; AUTOPHAGY; ADHESION; MIGRATION	10.1080/0886022X.2019.1632209	ARTICLE	1525-6049	TONYXLZ@163.COM	690	NATIONAL NATURAL SCIENCE FOUNDATION OF CHINA [81570612, 81870497]; CLINICAL MEDICAL SCIENCE TECHNOLOGY SPECIAL PROJECT OF JIANGSU PROVINCE [BL2014080]; SCIENTIFIC INNOVATION RESEARCH OF COLLEGE GRADUATE IN JANGSU PROVINCE UNIVERSITIES [SJCX17_0056]; FUNDAMENTAL RESEARCH FUNDS FOR THE CENTRAL UNIVERSITIES [SJCX17_0056]	THIS WORK IS SUPPORTED BY GRANTS FROM THE NATIONAL NATURAL SCIENCE FOUNDATION OF CHINA (NO. 81570612 AND NO. 81870497); CLINICAL MEDICAL SCIENCE TECHNOLOGY SPECIAL PROJECT OF JIANGSU PROVINCE (BL2014080); SCIENTIFIC INNOVATION RESEARCH OF COLLEGE GRADUATE IN JANGSU PROVINCE UNIVERSITIES (SJCX17_0056); AND FUNDAMENTAL RESEARCH FUNDS FOR THE CENTRAL UNIVERSITIES (SJCX17_0056).	IM0YB	UP-REGULATION; RENAL INJURY; PODOCYTES; PROTECTS; CELLS	1	RENAL FAILURE	REN. FAIL.	ENGLISH	36	GOLD, GREEN PUBLISHED		2-4 PARK SQUARE, MILTON PARK, ABINGDON OR14 4RN, OXON, ENGLAND	9	ABINGDON	31352855	J	TAYLOR & FRANCIS LTD	2019		ZHANG, XL (通讯作者)，SOUTHEAST UNIV, ZHONG DA HOSP, INST NEPHROL, NANJING 210009, JIANGSU, PEOPLES R CHINA.	UROLOGY & NEPHROLOGY			0886-022X	RENAL FAILURE			7	EFFECTS OF AUTOPHAGY ON MACROPHAGE ADHESION AND MIGRATION IN DIABETIC NEPHROPATHY	0	12
LU JIANDONG;YANG YILONG;PENG JINTING;XIANG MIN;WANG DONGCAI;XIONG GUOLIANG;LI SHUNMIN	ANDERS HJ, 2011, KIDNEY INT, V80, P915, DOI 10.1038/KI.2011.217;CAO Q, 2013, AM J PHYSIOL-RENAL, V305, PF3, DOI 10.1152/AJPRENAL.00122.2013;CHOW F, 2004, KIDNEY INT, V65, P116, DOI 10.1111/J.1523-1755.2004.00367.X;CHOW FY, 2006, KIDNEY INT, V69, P73, DOI 10.1038/SJ.KI.5000014;DE ZEEUW D, 2011, CONTRIB NEPHROL, V171, P157, DOI 10.1159/000327337;DURAN-SALGADO MB, 2014, WORLD J DIABETES, V5, P393, D…	BACKGROUND: MACROPHAGE POLARIZATION HAS BEEN REPORTED TO INDUCE PODOCYTE INJURY, WHICH IS A TYPICAL CHARACTERISTIC OF DIABETIC NEPHROPATHY (DN). TRICHOSANTHES KIRILOWII IS AN HERB SHOWING RENAL PROTECTIVE EFFECT AS WELL AS IMMUNE-REGULATING EFFECT. THEREFORE, IT WAS HYPOTHESIZED THAT THE RENAL PROTECTIVE EFFECT OF TRICHOSANTHES KIRILOWII WAS ASSOCIATED WITH ITS MODULATION ON MACROPHAGE POLARIZATI…				93	GUANGZHOU UNIV CHINESE MED, SHENZHEN TRADIT CHINESE MED HOSP, DEPT NEPHROL, SHENZHEN, GUANGDONG, PEOPLES R CHINA.; GUANGZHOU UNIV CHINESE MED, SHENZHEN AFFILIATED HOSP, GERIATR DEPT TRADIT CHINESE MED, SHENZHEN, GUANGDONG, PEOPLES R CHINA.; GUANGZHOU UNIV CHINESE MED, SHENZHEN TRADIT CHINESE MED HOSP, CTR DIS EARLY TREATMENT, SHENZHEN, GUANGDONG, PEOPLES R CHINA.;						DIABETIC NEPHROPATHY; MACROPHAGE POLARIZATION; NOTCH; PODOCYTE; TRICHOSANTHES KIRILOWII LECTIN	10.1016/j.biopha.2018.10.060	ARTICLE	1950-6007	SZXIONGGUOLIANG@126.COM; ZYYLISHUMNIN@163.COM	102	SHENZHEN SCIENCE AND TECHNOLOGY PROJECT [JCYJ20140408152909279]; DEVELOPMENT AND REFORM COMMISSION OF SHENZHEN MUNICIPALITY SPECIAL FUNDS FOR FUTURE INDUSTRIAL DEVELOPMENT; RESEARCH PROJECT OF HEALTH PLANNING SYSTEM IN SHENZHEN [SZFZ2017097]	THIS WORK WAS SUPPORTED BY SHENZHEN SCIENCE AND TECHNOLOGY PROJECT (PROJECT NUMBER: JCYJ20140408152909279) AND DEVELOPMENT AND REFORM COMMISSION OF SHENZHEN MUNICIPALITY SPECIAL FUNDS FOR FUTURE INDUSTRIAL DEVELOPMENT (2015) AND RESEARCH PROJECT OF HEALTH PLANNING SYSTEM IN SHENZHEN (SZFZ2017097).	HD5AE	CISPLATIN-INDUCED NEPHROTOXICITY; DIABETIC-NEPHROPATHY; RENAL INJURY; POLARIZATION; M1		BIOMED PHARMACOTHER	BIOMED. PHARMACOTHER.	ENGLISH	31	GOLD		65 RUE CAMILLE DESMOULINS, CS50083, 92442 ISSY-LES-MOULINEAUX, FRANCE	10	ISSY-LES-MOULINEAUX	30396096	J	ELSEVIER FRANCE-EDITIONS SCIENTIFIQUES MEDICALES ELSEVIER	2019		XIONG, GL; LI, SM (通讯作者)，GUANGZHOU UNIV CHINESE MED, SHENZHEN TRADIT CHINESE MED HOSP, DEPT NEPHROL, SHENZHEN, GUANGDONG, PEOPLES R CHINA.	RESEARCH & EXPERIMENTAL MEDICINE; PHARMACOLOGY & PHARMACY			0753-3322	BIOMEDICINE & PHARMACOTHERAPY			15	TRICHOSANTHES KIRILOWII LECTIN AMELIORATES STREPTOZOCIN-INDUCED KIDNEY INJURY VIA MODULATION OF THE BALANCE BETWEEN M1/M2 PHENOTYPE MACROPHAGE	1	11
SUN YUN;MAO QIANYUN;SHEN CHAO;WANG CHEN;JIA WEIPING	ACCILI D, 2016, DIABETES OBES METAB, V18, P117, DOI 10.1111/DOM.12723;ACCILI D, 2010, DIABETES OBES METAB, V12, P1, DOI 10.1111/J.1463-1326.2010.01296.X;ALEXANDER M, 2015, NAT COMMUN, V6, DOI 10.1038/NCOMMS8321;ALTEVOGT P, 2014, SEMIN CANCER BIOL, V28, P51, DOI 10.1016/J.SEMCANCER.2014.04.008;ASWAD H, 2014, DIABETOLOGIA, V57, P2155, DOI 10.1007/S00125-014-3337-2;BANNIER K, 2015, J DIABETES COMPLI…	PURPOSE: EXOSOMES ARE SMALL NANOSCALE VESICLES SECRETED FROM CELLS. EXOSOME-BASED THERAPEUTIC APPROACHES HAVE BEEN EVALUATED IN TREATING ISCHEMIC DISEASES. IN THE PRESENT STUDY, WE EXPLORED THE EFFECT OF EXOSOMES ON STREPTOZOTOZIN (STZ)-INDUCED DIABETIC MOUSE AND ITS UNDERLYING MECHANISMS. METHODS: EXOSOMES WERE ISOLATED FROM MIN6 CELLS. TRANSMISSION ELECTRON MICROSCOPY, DYNAMIC LIGHT SCATTERING …				2053	SHANGHAI JIAO TONG UNIV AFFILIATED PEOPLES HOSP 6, DEPT ENDOCRINOL & METAB, SHANGHAI DIABET INST, SHANGHAI KEY LAB DIABET MELLITUS, YISHAN RD, SHANGHAI 200233, PEOPLES R CHINA.;						EXOSOMES; DIABETES; VASCULAR REGENERATION; MACROPHAGE INFILTRATION	10.2147/DMSO.S213400	ARTICLE		WANGCHEN@SJTU.EDU.CN	2064	SHANGHAI NATURE SCIENCE FUND [16ZR1425800]; NATIONAL NATURAL SCIENCE FOUNDATION [81670707]	THE AUTHORS THANK XIN NIU AND YANG WANG FROM THE INSTITUTE OF MICROSURGERY ON EXTREMITIES, SHANGHAI JIAO TONG UNIVERSITY AFFILIATED SIXTH PEOPLE'S HOSPITAL FOR TECHNIQUE SUPPORT. THIS STUDY WAS FUNDED BY THE SHANGHAI NATURE SCIENCE FUND (16ZR1425800) AND GRANTS FROM THE NATIONAL NATURAL SCIENCE FOUNDATION (81670707). THE FUNDERS HAD NO ROLE IN THE STUDY DESIGN, DATA COLLECTION AND ANALYSIS, DECIS…	JC9WN	ENDOTHELIAL GROWTH-FACTOR; INFLAMMATION; TRANSPLANTATION; PROLIFERATION; EXPRESSION; MICRORNAS; MECHANISM; VESICLES; MELLITUS; MODULATE		DIABETES METAB SYNDR	DIABETES METAB. SYNDR. OBES.	ENGLISH	49	GOLD, GREEN PUBLISHED		PO BOX 300-008, ALBANY, AUCKLAND 0752, NEW ZEALAND	12	ALBANY	31632115	J	DOVE MEDICAL PRESS LTD	2019		WANG, C (通讯作者)，SHANGHAI JIAO TONG UNIV AFFILIATED PEOPLES HOSP 6, DEPT ENDOCRINOL & METAB, SHANGHAI DIABET INST, SHANGHAI KEY LAB DIABET MELLITUS, YISHAN RD, SHANGHAI 200233, PEOPLES R CHINA.	ENDOCRINOLOGY & METABOLISM			1178-7007	DIABETES METABOLIC SYNDROME AND OBESITY-TARGETS AND THERAPY			15	EXOSOMES FROM BETA-CELLS ALLEVIATED HYPERGLYCEMIA AND ENHANCED ANGIOGENESIS IN ISLETS OF STREPTOZOTOCIN-INDUCED DIABETIC MICE	1	4
ZHOU JIYIN;ZHANG ZUO;QIAN GUISHENG	ALBIERO M, 2015, DIABETES, V64, P2957, DOI 10.2337/DB14-1473;ALBIERO M, 2014, DIABETES, V63, P1353, DOI 10.2337/DB13-0894;ALEXANIAN AR, 2010, RESTOR NEUROL NEUROS, V28, P761, DOI 10.3233/RNN-2010-0547;ARAI F, 2004, CELL, V118, P149, DOI 10.1016/J.CELL.2004.07.004;ARRANZ L, 2014, NATURE, V512, P78, DOI 10.1038/NATURE13383;ASCIONE R, 2015, STEM CELL RES THER, V6, DOI 10.1186/S13287-015-0028-Y;BARTH…	DIABETES IMPAIRS THE BONE MARROW (BM) ARCHITECTURE AND FUNCTION AS WELL AS THE MOBILIZATION OF IMMATURE CELLS INTO THE BLOODSTREAM AND NUMBER OF POTENTIAL REGENERATIVE CELLS. CIRCADIAN REGULATION OF BONE IMMATURE CELL MIGRATION IS REGULATED BY BETA-ADRENERGIC RECEPTORS, WHICH ARE EXPRESSED ON HAEMATOPOIETIC STEM CELLS, MESENCHYMAL STEM CELLS, AND OSTEOBLASTS IN THE BM. DIABETES IS ASSOCIATED WITH…	E3083				ARMY MED UNIV, AFFILIATED HOSP 2, NATL DRUG CLIN TRIAL INST, CHONGQING, PEOPLES R CHINA.; ARMY MED UNIV, AFFILIATED HOSP 2, INST RESP DIS, CHONGQING 400037, PEOPLES R CHINA.;						BONE MARROW; DIABETIC NEUROPATHY; INFLAMMATION; MACROPHAGE; NEUROTROPHIC FACTORS; STEM CELLS; SYMPATHETIC NERVE	10.1002/dmrr.3083	REVIEW	1520-7560	QIANGUISHENG@OUTLOOK.COM		NATIONAL NATURAL SCIENCE FOUNDATION OF CHINA [81471040, 81770806]; NATURAL SCIENCE FOUNDATION [2012XJQ17]; CHONGQING NATURAL SCIENCE FOUNDATION OF CHINA [CSTC2013JCSFC10001-8, CSTC2016SHMSZX130006, CSTC2015JCYJB0147]; SECOND AFFILIATED HOSPITAL CLINICAL RESEARCH PROJECTS OF ARMY MEDICAL UNIVERSITY [2015YLC32]	NATIONAL NATURAL SCIENCE FOUNDATION OF CHINA, GRANT/AWARD NUMBERS: 81471040 AND 81770806; NATURAL SCIENCE FOUNDATION, GRANT/AWARD NUMBER: 2012XJQ17; CHONGQING NATURAL SCIENCE FOUNDATION OF CHINA, GRANT/AWARD NUMBERS: CSTC2013JCSFC10001-8, CSTC2016SHMSZX130006 AND CSTC2015JCYJB0147; SECOND AFFILIATED HOSPITAL CLINICAL RESEARCH PROJECTS OF ARMY MEDICAL UNIVERSITY, GRANT/AWARD NUMBER: 2015YLC32	HG2MS	HEMATOPOIETIC STEM-CELLS; MONONUCLEAR-CELLS; PROGENITOR CELLS; PERIPHERAL NEUROPATHY; IMPAIRS MOBILIZATION; NERVE REGENERATION; SCIATIC-NERVE; NICHE; MICE; SURVIVAL	1	DIABETES-METAB RES	DIABETES-METAB. RES. REV.	ENGLISH	91			111 RIVER ST, HOBOKEN 07030-5774, NJ USA	13	HOBOKEN	30289199	J	WILEY	2019		QIAN, GS (通讯作者)，ARMY MED UNIV, AFFILIATED HOSP 2, INST RESP DIS, CHONGQING 400037, PEOPLES R CHINA.	ENDOCRINOLOGY & METABOLISM			1520-7552	DIABETES-METABOLISM RESEARCH AND REVIEWS			8	NEUROPATHY AND INFLAMMATION IN DIABETIC BONE MARROW	2	9
FIORE DANIELA;GIANFRILLI DANIELE;CARDARELLI SILVIA;NARO FABIO;LENZI ANDREA;ISIDORI ANDREA M.;VENNERI MARY A.	AYALA JE, 2007, DIABETES, V56, P1025, DOI 10.2337/DB06-0883;BERRY R, 2014, CELL METAB, V19, P8, DOI 10.1016/J.CMET.2013.10.003;CAO Y, 2007, J CLIN INVEST, V117, P2362, DOI 10.1172/JCI32239;FIORE D, 2016, STEM CELL RES, V17, P161, DOI 10.1016/J.SCR.2016.06.007;FIORE D, 2016, J CLIN ENDOCR METAB, V101, P1525, DOI 10.1210/JC.2015-4252;FOX CS, 2007, CIRCULATION, V116, P39, DOI 10.1161/CIRCULATIONAHA.…	DIFFERENT ADIPOSE TISSUE (AT) DEPOTS ARE ASSOCIATED WITH MULTIPLE METABOLIC RISKS. PHOSPHODIESTERASE TYPE 5 (PDE5) IS INVOLVED IN ADIPOCYTE PHYSIOLOGY AND PDE5 INHIBITION MAY AFFECT ADIPOGENESIS AND AMELIORATE WHITE AT QUALITY. THE AIM OF THIS STUDY IS TO INVESTIGATE THE DISTRIBUTION OF AT AND THE COMPOSITION OF THE STROMA-VASCULAR FRACTION (SVF) OF SUBCUTANEOUS AT (SAT) IN TYPE 2 DIABETIC MICE A…				8411	SAPIENZA UNIV ROME, DEPT EXPT MED, VIALE POLICLIN 155, I-00161 ROME, ITALY.; SAPIENZA UNIV, DEPT ANAT HISTOL FORENS & ORTHOPAED SCI, ROME, ITALY.;						ADIPOCYTE PROGENITORS; ENDOTHELIAL CELLS; MACROPHAGES; PHOSPHODIESTERASE TYPE 5; SILDENAFIL; SUBCUTANEOUS ADIPOSE TISSUE; TYPE 2 DIABETES	10.1002/jcp.26796	ARTICLE	1097-4652	MARYANNA.VENNERI@UNIROMA1.IT	8417	MINISTERO DELL'ISTRUZIONE, DELL'UNIVERSITA E DELLA RICERCA [2015ZTT5KB]	MINISTERO DELL'ISTRUZIONE, DELL'UNIVERSITA E DELLA RICERCA, GRANT/AWARD NUMBER: 2015ZTT5KB	GV6YB	INSULIN SENSITIVITY; ADIPOGENESIS; FAT; EXPANSION; OBESITY; TRIAL; REGENERATION; PATHWAY	11	J CELL PHYSIOL	J. CELL. PHYSIOL.	ENGLISH	22	GREEN PUBLISHED	ISIDORI, ANDREA M./0000-0002-9037-5417; ISIDORI, ANDREA/0000-0002-9037-5417; LENZI, ANDREA/0000-0002-7711-0465; VENNERI, MARY ANNA/0000-0002-0687-8135; NARO, FABIO/0000-0003-0572-5900	111 RIVER ST, HOBOKEN 07030-5774, NJ USA	7	HOBOKEN	29797572	J	WILEY	2018	ISIDORI, ANDREA M./F-3062-2010; ISIDORI, ANDREA/AAL-3249-2020; LENZI, ANDREA/I-7711-2015	VENNERI, MA (通讯作者)，SAPIENZA UNIV ROME, DEPT EXPT MED, VIALE POLICLIN 155, I-00161 ROME, ITALY.	CELL BIOLOGY; PHYSIOLOGY			0021-9541	JOURNAL OF CELLULAR PHYSIOLOGY			6	CHRONIC PHOSPHODIESTERASE TYPE 5 INHIBITION HAS BENEFICIAL EFFECTS ON SUBCUTANEOUS ADIPOSE TISSUE PLASTICITY IN TYPE 2 DIABETIC MICE	0	6
HOZZEIN WAEL N.;BADR GAMAL;BADR BADR M.;ALLAM AHMED;AL GHAMDI AHMAD;AL WADAAN MOHAMMED A.;AL WAILI NOON S.	AFONYUSHKIN T, 2010, ARTERIOSCL THROM VAS, V30, P1007, DOI 10.1161/ATVBAHA.110.204354;AMIN MA, 2008, J DRUG DELIV SCI TEC, V18, P424, DOI 10.1016/S1773-2247(08)50082-7;ARYA AK, 2014, WORLD J DIABETES, V5, P756, DOI 10.4239/WJD.V5.I6.756;AVRUCH J, 1998, MOL CELL BIOCHEM, V182, P31, DOI 10.1023/A:1006823109415;BACK G, 2013, CAMEL WHEY PROTEIN E;BADR G, 2016, J CELL PHYSIOL, V231, P2159, DOI 10.1002…	IMPAIRED WOUND HEALING IS A SERIOUS COMPLICATION OF DIABETES THAT NEGATIVELY AFFECTS THE PATIENT'S SOCIOECONOMIC LIFE. MULTIPLE MECHANISMS CONTRIBUTE TO IMPAIRED DIABETIC WOUND HEALING INCLUDING DEFICIENT RECRUITMENT OF WOUND MACROPHAGES/NEUTROPHILS AND IMPAIRED NEOVASCULARIZATION. BEE VENOM (BV) HAS BEEN USED AS AN ANTI-INFLAMMATORY AGENT FOR THE TREATMENT OF SEVERAL DISEASES. NEVERTHELESS, THE …				322	KING SAUD UNIV, DEPT ZOOL, COLL SCI, BIOPROD RES CHAIR, RIYADH, SAUDI ARABIA.; BENI SUEF UNIV, BOT DEPT, FAC SCI, BANI SUWAYF, EGYPT.; ASSIUT UNIV, ZOOL DEPT, FAC SCI, ASSIUT 71516, EGYPT.; ASSIUT UNIV, FAC SCI, ZOOL DEPT, LAB IMMUNOL & MOL PHYSIOL, ASSIUT 71516, EGYPT.; NCRRT, RADIAT BIOL DEPT, CAIRO, EGYPT.; BENI SUEF UNIV, ZOOL DEPT, FAC SCI, BANI SUWAYF, EGYPT.; KING SAUD UNIV, COLL FOOD & AG…						BEE VENOM; CYTOKINES; DIABETES MELLITUS; INFLAMMATION; WOUND HEALING	10.1016/j.molimm.2018.10.016	ARTICLE		GAMAL.BADR@AUN.EDU.EG	335	NATIONAL PLAN FOR SCIENCE, TECHNOLOGY AND INNOVATION (MAARIFAH), KING ABDULAZIZ CITY FOR SCIENCE AND TECHNOLOGY, KINGDOM OF SAUDI ARABIA [12-BIO2609-02]	THIS PROJECT WAS FUNDED BY THE NATIONAL PLAN FOR SCIENCE, TECHNOLOGY AND INNOVATION (MAARIFAH), KING ABDULAZIZ CITY FOR SCIENCE AND TECHNOLOGY, KINGDOM OF SAUDI ARABIA, AWARD NUMBER (12-BIO2609-02).	HA6IE	LOADED SILICA NANOPARTICLES; NITRIC-OXIDE SYNTHASE; ENDOTHELIAL-CELLS; VASCULAR MATURATION; OXIDATIVE STRESS; GENE-EXPRESSION; GROWTH-FACTORS; ANGIOGENESIS; PATHWAY; PROTEIN		MOL IMMUNOL	MOL. IMMUNOL.	ENGLISH	86		ALLAM, AHMED ALY/0000-0003-0702-8025; BADR, GAMAL/0000-0002-6157-7319	THE BOULEVARD, LANGFORD LANE, KIDLINGTON, OXFORD OX5 1GB, ENGLAND	14	OXFORD	30366166	J	PERGAMON-ELSEVIER SCIENCE LTD	2018	ALLAM, AHMED ALY/K-9931-2017; BADR, GAMAL/I-4891-2014	HOZZEINAB, WN (通讯作者)，KING SAUD UNIV, DEPT ZOOL, COLL SCI, BIOPROD RES CHAIR, RIYADH, SAUDI ARABIA.; HOZZEINAB, WN (通讯作者)，BENI SUEF UNIV, BOT DEPT, FAC SCI, BANI SUWAYF, EGYPT.; BADR, G (通讯作者)，ASSIUT UNIV, FAC SCI, ASSIUT 71516, EGYPT.	BIOCHEMISTRY & MOLECULAR BIOLOGY; IMMUNOLOGY			0161-5890	MOLECULAR IMMUNOLOGY			27	BEE VENOM IMPROVES DIABETIC WOUND HEALING BY PROTECTING FUNCTIONAL MACROPHAGES FROM APOPTOSIS AND ENHANCING NRF2, ANG-1 AND TIE-2 SIGNALING	1	13
BARKE THERESA L.;GOLDSTEIN JEFFERY A.;SUNDERMANN ALEXANDRA C.;REDDY ARUN P.;LINDER JODELL E.;CORREA HERNAN;VELEZ EDWARDS DIGNA R.;ARONOFF DAVID M.	ABUMAREE MH, 2013, STEM CELL REV REP, V9, P620, DOI 10.1007/S12015-013-9455-2;AFKHAMI-ARDEKANI M, 2009, J DIABETES COMPLICAT, V23, P194, DOI 10.1016/J.JDIACOMP.2007.11.006;ALOKAIL MS, 1994, ENDOCR J, V41, P355, DOI 10.1507/ENDOCRJ.41.355;AMIRI FATEMEH NASIRI, 2013, J NAT SCI BIOL MED, V4, P302, DOI 10.4103/0976-9668.116977;AMERICAN DIABETES ASSOCIATION, 2017, DIABETES CARE, V40, PS11, DOI 10.2337…	PROBLEMGDM HAS BEEN ASSOCIATED WITH DISTURBANCES IN IRON HOMEOSTASIS AND EXAGGERATED IMMUNE ACTIVATION. WE SOUGHT TO INVESTIGATE THE EXTENT TO WHICH PLACENTAL IRON STORAGE AND MACROPHAGE ACCUMULATIONS WERE ALTERED IN GDM. METHOD OF STUDYWE CONDUCTED A RETROSPECTIVE, CASE-CONTROL STUDY OF ARCHIVED PLACENTAL TISSUES OBTAINED FROM 22 PREGNANCIES COMPLICATED BY GDM AND 22 UNAFFECTED CONTROLS. CONTROL…	E13020				VANDERBILT UNIV, MED CTR, DEPT MED, DIV INFECT DIS, 1161 21ST AVE SOUTH,A-2200 MCN, NASHVILLE, TN 37232 USA.; VANDERBILT UNIV, MED CTR, DEPT PATHOL MICROBIOL & IMMUNOL, 221 KIRKLAND HALL, NASHVILLE, TN 37235 USA.; NORTHWESTERN MEM HOSP, DEPT PATHOL, CHICAGO, IL USA.; VANDERBILT UNIV, MED CTR, INST MED & PUBL HLTH, VANDERBILT EPIDEMIOL CTR, 221 KIRKLAND HALL, NASHVILLE, TN 37235 USA.; OKLAHOMA STA…						CD163; GESTATIONAL DIABETES; HISTOLOGY; IRON; MACROPHAGES; PLACENTA	10.1111/aji.13020	ARTICLE	1600-0897	D.ARONOFF@VANDERBILT.EDU		NATIONAL INSTITUTES OF HEALTH-NATIONAL INSTITUTE OF DIABETES & DIGESTIVE & KIDNEY DISEASES [F31DK108652-02]; VANDERBILT SHORT TERM RESEARCH TRAINING PROGRAM (NIH GRANT) [DK007383]; VANDERBILT RESEARCH TRAINING IN DIABETES AND ENDOCRINOLOGY (NIH GRANT) [T32 DK007061]; VANDERBILT DIABETES RESEARCH AND TRAINING CENTER (NIH GRANT) [DK20593]; NATIONAL INSTITUTE OF DIABETES AND DIGESTIVE AND KIDNEY DIS…	FUNDING FOR THIS WORK (FOR T.L.B.) WAS PROVIDED BY THE NATIONAL INSTITUTES OF HEALTH-NATIONAL INSTITUTE OF DIABETES & DIGESTIVE & KIDNEY DISEASES, GRANT/AWARD NUMBER: F31DK108652-02. THE VANDERBILT MEDICAL STUDENT RESEARCH TRAINING PROGRAM (SUPPORT FOR A.P.R.) IS SUPPORTED BY THE VANDERBILT SHORT TERM RESEARCH TRAINING PROGRAM FOR MEDICAL STUDENTS (NIH GRANT DK007383), VANDERBILT RESEARCH TRAININ…	GV0BT	NECROSIS-FACTOR-ALPHA; INFLAMMATORY RESPONSE; HOFBAUER CELLS; MACROPHAGES; WOMEN; FETAL; RISK; HEMATOCRIT; MARKERS; HYPERGLYCEMIA	4	AM J REPROD IMMUNOL	AM. J. REPROD. IMMUNOL.	ENGLISH	59	GREEN ACCEPTED	SUNDERMANN, ALEXANDRA C/0000-0002-6790-5539; ARONOFF, DAVID/0000-0003-4587-6121; GOLDSTEIN, JEFFERY/0000-0002-4086-057X	111 RIVER ST, HOBOKEN 07030-5774, NJ USA	13	HOBOKEN	29984475	J	WILEY	2018	SUNDERMANN, ALEXANDRA C/K-2304-2017; SUNDERMANN, ALEXANDRA/AAO-6275-2020	ARONOFF, DM (通讯作者)，VANDERBILT UNIV, MED CTR, DEPT MED, DIV INFECT DIS, 1161 21ST AVE SOUTH,A-2200 MCN, NASHVILLE, TN 37232 USA.	IMMUNOLOGY; REPRODUCTIVE BIOLOGY			1046-7408	AMERICAN JOURNAL OF REPRODUCTIVE IMMUNOLOGY			11	GESTATIONAL DIABETES MELLITUS IS ASSOCIATED WITH INCREASED CD163 EXPRESSION AND IRON STORAGE IN THE PLACENTA	2	7
MA SHUBEI;WANG JIANYI;WANG YANLING;DAI XUEJIAO;XU FEI;GAO XUGUANG;JOHNSON JOYCELYNE;XU NA;LEAK REHANA K.;HU XIAOMING;LUO YUMIN;CHEN JUN	AKAMATSU Y, 2015, J NEUROSCI, V35, P3851, DOI 10.1523/JNEUROSCI.3838-14.2015;BEN ASSAYAG E, 2017, STROKE, V48, P2368, DOI 10.1161/STROKEAHA.117.017709;DAULHAC L, 2006, MOL PHARMACOL, V70, P1246, DOI 10.1124/MOL.106.025478;DING GL, 2017, J CEREBR BLOOD F MET, V37, P241, DOI 10.1177/0271678X15622464;ERGUL A, 2014, J CEREBR BLOOD F MET, V34, P553, DOI 10.1038/JCBFM.2014.18;ILLOUZ T, 2016, BRAIN BEHA…	BACKGROUND AND PURPOSE-TYPE 2 DIABETES MELLITUS (T2DM) IS A MAJOR COMORBIDITY THAT EXACERBATES ISCHEMIC BRAIN INJURY AND WORSENS FUNCTIONAL OUTCOME AFTER STROKE. T2DM IS KNOWN TO AGGRAVATE WHITE MATTER (WM) IMPAIRMENT, BUT THE UNDERLYING MECHANISM IS NOT COMPLETELY UNDERSTOOD. THIS STUDY WAS DESIGNED TO TEST THE HYPOTHESIS THAT T2DM IMPEDES POSTSTROKE WM RECOVERY BY SUPPRESSING BOTH OLIGODENDROGE…				2453	CAPITAL MED UNIV, XUANWU HOSP, INST CEREBROVASC DIS RES, BEIJING 100053, PEOPLES R CHINA.; CAPITAL MED UNIV, XUANWU HOSP, DEPT NEUROL, BEIJING, PEOPLES R CHINA.; VET AFFAIRS PITTSBURGH HEALTHCARE SYST, GERIATR RES EDUC & CLIN CTR, PITTSBURGH, PA USA.; UNIV PITTSBURGH, PITTSBURGH INST BRAIN DISORDERS & RECOVERY, PITTSBURGH, PA 15213 USA.; UNIV PITTSBURGH, DEPT NEUROL, PITTSBURGH, PA 15213 USA.; DU…						DIABETES MELLITUS; MACROPHAGES; MICROGLIA; STROKE; WHITE MATTER	10.1161/STROKEAHA.118.021452	ARTICLE	1524-4628	YUMIN111@CCMU.EDU.CN; CHENJ2@UPMC.EDU	2463	NATIONAL INSTITUTES OF HEALTH/NATIONAL INSTITUTE OF NEUROLOGICAL DISORDERS AND STROKE; VETERANS HEALTH ADMINISTRATION; VETERANS AFFAIRS SENIOR RESEARCH CAREER SCIENTIST AWARD; NATIONAL INSTITUTE OF NEUROLOGICAL DISORDERS AND STROKE; NATIONAL INSTITUTE FOR AGING; NATIONAL INSTITUTE OF NEUROLOGICAL DISORDERS AND STROKE [R01NS045048] FUNDING SOURCE: NIH REPORTER; VETERANS AFFAIRS [I01RX000420] FUNDI…	DR CHEN IS SUPPORTED BY NATIONAL INSTITUTES OF HEALTH/NATIONAL INSTITUTE OF NEUROLOGICAL DISORDERS AND STROKE AND VETERANS HEALTH ADMINISTRATION. DR CHEN IS A RECIPIENT OF THE VETERANS AFFAIRS SENIOR RESEARCH CAREER SCIENTIST AWARD. DR LEAK IS SUPPORTED BY GRANTS FROM THE NATIONAL INSTITUTE OF NEUROLOGICAL DISORDERS AND STROKE, AND THE NATIONAL INSTITUTE FOR AGING.	HD3ZR	MICROGLIA/MACROPHAGE POLARIZATION; STROKE; MICROGLIA; INJURY; CELLS	10	STROKE	STROKE	ENGLISH	23	BRONZE, GREEN ACCEPTED	LEAK, REHANA K./0000-0003-2817-7417; CHEN, JUN/0000-0002-8077-3403	TWO COMMERCE SQ, 2001 MARKET ST, PHILADELPHIA, PA 19103 USA	11	PHILADELPHIA	30355111	J	LIPPINCOTT WILLIAMS & WILKINS	2018	, 每日三省/AAH-6857-2020; LEAK, REHANA K./I-2607-2019	LUO, YM (通讯作者)，CAPITAL MED UNIV, XUANWU HOSP, INST CEREBROVASC DIS RES, BEIJING 100053, PEOPLES R CHINA.; CHEN, J (通讯作者)，UNIV PITTSBURGH, PITTSBURGH INST BRAIN DISORDERS & RECOVERY, PITTSBURGH, PA 15213 USA.; CHEN, J (通讯作者)，UNIV PITTSBURGH, DEPT NEUROL, PITTSBURGH, PA 15213 USA.	NEUROSCIENCES & NEUROLOGY; CARDIOVASCULAR SYSTEM & CARDIOLOGY			0039-2499	STROKE			46	DIABETES MELLITUS IMPAIRS WHITE MATTER REPAIR AND LONG-TERM FUNCTIONAL DEFICITS AFTER CEREBRAL ISCHEMIA	2	16
ZHAO YU;GUO YINFENG;JIANG YUTENG;ZHU XIAODONG;ZHANG XIAOLIANG	ARTS RJW, 2013, J LEUKOCYTE BIOL, V93, P209, DOI 10.1189/JLB.0312145;BOSCO MC, 2016, CURR PHARM DESIGN, V22, P6209, DOI 10.2174/1381612822666160826110539;BOUCHON A, 2001, NATURE, V410, P1103, DOI 10.1038/35074114;BREYER MD, 2016, SEMIN NEPHROL, V36, P436, DOI 10.1016/J.SEMNEPHROL.2016.08.001;CAMPANHOLLE G, 2013, PLOS ONE, V8, DOI 10.1371/JOURNAL.PONE.0068640;CHEN LC, 2008, EXP MOL PATHOL, V84, P1…	THIS STUDY INTENDS TO INVESTIGATE THE EFFECT OF ACTIVE VITAMIN D (VD) ON THE EXPRESSION OF TRIGGERING RECEPTOR EXPRESSED ON MYELOID CELLS-1 (TREM-1) IN THE RENAL TISSUES OF DIABETIC NEPHROPATHY (DN) RATS AND TO EXPLORE THE IMPACT OF TREM-1 ON MACROPHAGE ADHESION AND MIGRATION. WE FIND THAT THE EXPRESSIONS OF TREM-1 AND CD68 PROTEIN ARE HIGHER IN DN RATS COMPARED WITH RATS IN THE NORMAL CONTROL GR…				44	SOUTHEAST UNIV, ZHONG DA HOSP, INST NEPHROL, NANJING 210009, JIANGSU, PEOPLES R CHINA.;						ACTIVE VITAMIN D; MACROPHAGE; ADHESION; MIGRATION; TREM-1; DN	10.1016/j.mce.2018.01.001	ARTICLE	1872-8057	TONYXLZ@163.COM	52	NATIONAL NATURAL SCIENCE FOUNDATION OF CHINA [81570612, 81370826]; CLINICAL MEDICAL RESEARCH CENTER PROGRAM OF JIANGSU PROVINCE [BL2014080]; SCIENTIFIC INNOVATION RESEARCH OF COLLEGE GRADUATES IN JIANGSU PROVINCE; FUNDAMENTAL RESEARCH FUNDS FOR THE CENTRAL UNIVERSITIES [KYLX16_0297, KYLX15_0180]	THIS WORK WAS SUPPORTED BY GRANTS FROM THE NATIONAL NATURAL SCIENCE FOUNDATION OF CHINA (NO. 81570612 AND NO. 81370826), THE CLINICAL MEDICAL RESEARCH CENTER PROGRAM OF JIANGSU PROVINCE (BL2014080), THE SCIENTIFIC INNOVATION RESEARCH OF COLLEGE GRADUATES IN JIANGSU PROVINCE, AND THE FUNDAMENTAL RESEARCH FUNDS FOR THE CENTRAL UNIVERSITIES (KYLX16_0297, KYLX15_0180).	GX7TZ	PODOCYTE INJURY; KIDNEY-DISEASE; INFLAMMATION; EXPRESSION; POLARIZATION; CELLS		MOL CELL ENDOCRINOL	MOL. CELL. ENDOCRINOL.	ENGLISH	39			ELSEVIER HOUSE, BROOKVALE PLAZA, EAST PARK SHANNON, CO, CLARE, 00000, IRELAND	9	CLARE	29331667	J	ELSEVIER IRELAND LTD	2018		ZHANG, XL (通讯作者)，SOUTHEAST UNIV, ZHONG DA HOSP, INST NEPHROL, NANJING 210009, JIANGSU, PEOPLES R CHINA.	CELL BIOLOGY; ENDOCRINOLOGY & METABOLISM			0303-7207	MOLECULAR AND CELLULAR ENDOCRINOLOGY			10	VITAMIN D SUPPRESSES MACROPHAGE INFILTRATION BY DOWN-REGULATION OF TREM-1 IN DIABETIC NEPHROPATHY RATS	2	21
YANG YANG;LU YUNHONG;HAN FEI;CHANG YUNPENG;LI XIAOYU;HAN ZHE;XUE MEI;CHENG YING;SUN BEI;CHEN LIMING	AROOR AR, 2015, DIABETES, V64, P1988, DOI 10.2337/DB14-0804;ARRESE M, 2016, DIGEST DIS SCI, V61, P1294, DOI 10.1007/S10620-016-4049-X;BAKER RG, 2011, CELL METAB, V13, P11, DOI 10.1016/J.CMET.2010.12.008;BYRNE CD, 2010, PROSTAG LEUKOTR ESS, V82, P265, DOI 10.1016/J.PLEFA.2010.02.012;CAMERON AR, 2016, CIRC RES, V119, P652, DOI 10.1161/CIRCRESAHA.116.308445;CASTOLDI A, 2016, FRONT IMMUNOL, V6, DOI 1…	NON-ALCOHOLIC FATTY LIVER DISEASE (NAFLD), A HEPATIC MANIFESTATION OF METABOLIC DISEASE, IS AN IMPORTANT COMPLICATION OF DIABETES MELLITUS (DM). INFLAMMATION PLAYS A CRUCIAL ROLE IN THE DEVELOPMENT AND PROGRESSION OF NAFLD. MOREOVER, THE PATHOLOGICAL FORMATION OF NAFLD IS CLOSELY RELATED TO ACCUMULATION AND POLARIZATION OF HEPATIC MACROPHAGES. SAXAGLIPTIN, A NEWLY ANTIDIABETIC AGENT, CAN SUPPRESS…				1618	TIANJIN MED UNIV, KEY LAB HORMONES & DEV, TIANJIN METAB DIS HOSP, TIANJIN KEY LAB METAB DIS,MINIST HLTH, TIANJIN 300070, PEOPLES R CHINA.; TIANJIN MED UNIV, TIANJIN INST ENDOCRINOL, TIANJIN 300070, PEOPLES R CHINA.;						DIABETES MELLITUS; INFLAMMATION; MACROPHAGE POLARIZATION; NAFLD; SAXAGLIPTIN	10.1016/j.bbrc.2018.07.090	ARTICLE	1090-2104	BEISUN@TMU.EDU.CN; XFX22081@VIP.163.COM	1624	NATIONAL NATURAL SCIENCE FOUNDATION OF CHINA [81273915, 81373864, 81470187]; NATURAL SCIENCE FOUNDATION OF TIANJIN [14JCYBJC26200, 15ZXHLSY00460]; POSTGRADUATE INNOVATION FUND OF '13TH FIVE YEAR COMPREHENSIVE INVESTMENT', TIANJIN MEDICAL UNIVERSITY [YJSCX201815]	THE STUDY WAS SUPPORTED BY THE NATIONAL NATURAL SCIENCE FOUNDATION OF CHINA (NO.81273915, 81373864 AND 81470187), NATURAL SCIENCE FOUNDATION OF TIANJIN (NO.14JCYBJC26200 AND 15ZXHLSY00460) AND POSTGRADUATE INNOVATION FUND OF '13TH FIVE YEAR COMPREHENSIVE INVESTMENT', TIANJIN MEDICAL UNIVERSITY (YJSCX201815).	GT1IH	ACTIVATED PROTEIN-KINASE; NF-KAPPA-B; DIPEPTIDYL PEPTIDASE 4; FATTY LIVER-DISEASE; INSULIN-RESISTANCE; NONALCOHOLIC STEATOHEPATITIS; METABOLIC SYNDROME; HEPATIC STEATOSIS; AMPK ACTIVATION; INFLAMMATION	3	BIOCHEM BIOPH RES CO	BIOCHEM. BIOPHYS. RES. COMMUN.	ENGLISH	41			525 B ST, STE 1900, SAN DIEGO, CA 92101-4495 USA	7	SAN DIEGO	30060948	J	ACADEMIC PRESS INC ELSEVIER SCIENCE	2018		SUN, B; CHEN, LM (通讯作者)，TIANJIN MED UNIV, KEY LAB HORMONES & DEV, TIANJIN METAB DIS HOSP, TIANJIN KEY LAB METAB DIS,MINIST HLTH, TIANJIN 300070, PEOPLES R CHINA.	BIOCHEMISTRY & MOLECULAR BIOLOGY; BIOPHYSICS			0006-291X	BIOCHEMICAL AND BIOPHYSICAL RESEARCH COMMUNICATIONS			17	SAXAGLIPTIN REGULATES M1/M2 MACROPHAGE POLARIZATION VIA CAMKK BETA/AMPK PATHWAY TO ATTENUATE NAFLD	5	22
HUANG LI HAO;MELTON ELAINA M.;LI HAIBO;SOHN PAUL;JUNG DAEYOUNG;TSAI CHING YI;MA TIAN;SANO HIROYUKI;HA HYEKYUNG;FRIEDLINE RANDALL H.;KIM JASON K.;USHERWOOD EDWARD;CHANG CATHERINE C. Y.;CHANG TA YUAN	ACCAD M, 2000, J CLIN INVEST, V105, P711, DOI 10.1172/JCI9021;BASU SK, 1976, P NATL ACAD SCI USA, V73, P3178, DOI 10.1073/PNAS.73.9.3178;BIE JH, 2010, J BIOL CHEM, V285, P13630, DOI 10.1074/JBC.M109.069781;BOGNAR E, 2013, PLOS ONE, V8, DOI 10.1371/JOURNAL.PONE.0065355;BUHMAN KF, 2000, BBA-MOL CELL BIOL L, V1529, P142, DOI 10.1016/S1388-1981(00)00144-X;BURSILL CA, 2010, ARTERIOSCL THROM VAS, V30, …	MACROPHAGES ARE PHAGOCYTES THAT PLAY IMPORTANT ROLES IN HEALTH AND DISEASES. ACYL-COA: CHOLESTEROL ACYLTRANSFERASE 1 (ACAT1) CONVERTS CELLULAR CHOLESTEROL TO CHOLESTERYL ESTERS AND IS EXPRESSED IN MANY CELL TYPES. UNLIKE GLOBAL ACAT1 KNOCKOUT (KO), MYELOID-SPECIFIC ACAT1 KO (ACAT1(-)) DOES NOT CAUSE OVERT ABNORMALITIES IN MICE. HERE, WE PERFORMED ANALYSES IN AGE- AND SEX-MATCHED ACAT1(-M/-M) AND …				E340	GEISEL DARTMOUTH, DEPT BIOCHEM & CELL BIOL, HANOVER, NH 03755 USA.; UNIV MASSACHUSETTS, MED SCH, PROGRAM MOL MED, WORCESTER, MA 01605 USA.; GEISEL DARTMOUTH, DEPT PHARMACOL & TOXICOL, HANOVER, NH 03755 USA.; GEISEL DARTMOUTH LEBANON, DEPT MICROBIOL & IMMUNOL, LEBANON, NH USA.;						ACAT; CHOLESTEROL; DIABETES; MACROPHAGE; OBESITY	10.1152/ajpendo.00174.2017	ARTICLE	1522-1555	TA.YUAN.CHANG@DARTMOUTH.EDU	E356	NIH [R01-AG-037609, R01-HL-060306, R01-DK-080756, U24-DK-093000, P20-GM-113132, 1-F32-HL-124953]; NATIONAL INSTITUTE OF DIABETES AND DIGESTIVE AND KIDNEY DISEASES [U2CDK093000] FUNDING SOURCE: NIH REPORTER; NATIONAL INSTITUTE OF GENERAL MEDICAL SCIENCES [P20GM113132] FUNDING SOURCE: NIH REPORTER; NATIONAL INSTITUTE ON AGING [R01AG037609] FUNDING SOURCE: NIH REPORTER	THIS WORK WAS SUPPORTED BY NIH GRANTS R01-AG-037609 AND R01-HL-060306 (TO T.-Y. CHANG AND C. C. Y. CHANG), R01-DK-080756 AND U24-DK-093000 (TO J. K. KIM), AND P20-GM-113132 (TO D. MADDEN). E. M. MELTON IS SUPPORTED BY NIH POSTDOCTORAL FELLOWSHIP 1-F32-HL-124953.	GS9FL	A-CHOLESTEROL ACYLTRANSFERASE; ALTERNATIVELY ACTIVATED MACROPHAGES; ADIPOSE-TISSUE; ACYL-COENZYME; IN-VIVO; ADAPTIVE THERMOGENESIS; DENSITY-LIPOPROTEIN; INNATE IMMUNITY; HIGH-FAT; MICE	3	AM J PHYSIOL-ENDOC M	AM. J. PHYSIOL.-ENDOCRINOL. METAB.	ENGLISH	60	BRONZE, GREEN PUBLISHED	KIM, JASON/0000-0002-7185-042X; MELTON, ELAINA/0000-0002-4030-7766	9650 ROCKVILLE PIKE, BETHESDA, MD 20814 USA	17	BETHESDA	29533741	J	AMER PHYSIOLOGICAL SOC	2018		CHANG, TY (通讯作者)，GEISEL DARTMOUTH, HANOVER, NH 03755 USA.	ENDOCRINOLOGY & METABOLISM; PHYSIOLOGY			0193-1849	AMERICAN JOURNAL OF PHYSIOLOGY-ENDOCRINOLOGY AND METABOLISM			12	MYELOID-SPECIFIC ACAT1 ABLATION ATTENUATES INFLAMMATORY RESPONSES IN MACROPHAGES, IMPROVES INSULIN SENSITIVITY, AND SUPPRESSES DIET-INDUCED OBESITY	2	7
IRSIK DEBRA L.;ROMERO ALESHIRE MELISSA J.;CHAVEZ ERIN M.;FALLET RACHEL W.;BROOKS HEDDWEN L.;CARMINES PAMELA K.;LANE PASCALE H.	AHMEDSOROUR H, 1980, HORM RES, V13, P396, DOI 10.1159/000179307;BREYER MD, 2005, J AM SOC NEPHROL, V16, P27, DOI 10.1681/ASN.2009070721, 10.1681/ASN.2004080648;BRYZGALOVA G, 2006, DIABETOLOGIA, V49, P588, DOI 10.1007/S00125-005-0105-3;COUSE JF, 2003, MOL ENDOCRINOL, V17, P1039, DOI 10.1210/ME.2002-0398;COUSE JF, 1999, ENDOCR REV, V20, P358, DOI 10.1210/ER.20.3.358;CZAJKA-ORANIEC I, 2010, ENDOKRYN…	ESTROGEN HAS BEEN IMPLICATED IN THE REGULATION OF GROWTH AND IMMUNE FUNCTION IN THE KIDNEY. WHICH EXPRESSES THE FULL-LENGTH ESTROGEN RECEPTOR-ALPHA (ER ALPHA 66), ITS ER ALPHA SPLICE VARIANTS, AND ESTROGEN RECEPTOR-BETA (ER BETA). THUS, WE HYPOTHESIZED THAT THESE SPLICE VARIANTS MAY INHIBIT THE GLOMERULAR ENLARGEMENT THAT OCCURS EARLY IN TYPE 1 DIABETES (T1D). T1D WAS INDUCED BY STREPTOZOTOCIN (S…				F512	UNIV NEBRASKA, MED CTR, DEPT CELLULAR & INTEGRAT PHYSIOL, OMAHA, NE USA.; UNIV ARIZONA, DEPT PHYSIOL, TUCSON, AZ USA.; UNIV OKLAHOMA, HLTH SCI CTR, DEPT PEDIAT, OKLAHOMA CITY, OK 73104 USA.;						ESTROGEN RECEPTORS; GLOMERULI; MACROPHAGE; TYPE 1 DIABETES	10.1152/ajprenal.00231.2017	ARTICLE	1522-1466	PASCALE-LANE@OUHSC.EDU	F520	UNIVERSITY OF NEBRASKA MEDICAL CENTER (UNMC); UNMC DEPARTMENT OF CELLULAR AND INTEGRATIVE PHYSIOLOGY; NATIONAL HEART, LUNG, AND BLOOD INSTITUTE [R01HL131834] FUNDING SOURCE: NIH REPORTER	THIS WORK WAS FUNDED BY NONRESTRICTED FUNDS FROM THE UNIVERSITY OF NEBRASKA MEDICAL CENTER (UNMC). D. IRSIK WAS SUPPORTED BY A RESEARCH ASSISTANTSHIP FROM THE UNMC DEPARTMENT OF CELLULAR AND INTEGRATIVE PHYSIOLOGY.	GR1ZT	GLOMERULAR-FILTRATION-RATE; ER-ALPHA; GLUCOSE-HOMEOSTASIS; ACTIVATION-FUNCTION; KIDNEY-DISEASE; NULL MICE; CELLS; NEPHROPATHY; ESTRADIOL; ISOFORM	3	AM J PHYSIOL-RENAL	AM. J. PHYSIOL.-RENAL PHYSIOL.	ENGLISH	36	GREEN PUBLISHED, BRONZE	/0000-0002-4589-1738; IRSIK, DEBRA/0000-0001-6209-3351	9650 ROCKVILLE PIKE, BETHESDA, MD 20814 USA	9	BETHESDA	29667912	J	AMER PHYSIOLOGICAL SOC	2018		LANE, PH (通讯作者)，UNIV OKLAHOMA, HLTH SCI CTR, 1200 N PHILLIPS,SUITE 14200, OKLAHOMA CITY, OK 73104 USA.	PHYSIOLOGY; UROLOGY & NEPHROLOGY			1931-857X	AMERICAN JOURNAL OF PHYSIOLOGY-RENAL PHYSIOLOGY			10	RENOPROTECTIVE IMPACT OF ESTROGEN RECEPTOR-ALPHA AND ITS SPLICE VARIANTS IN FEMALE MICE WITH TYPE 1 DIABETES	0	7
GROVER MADHUSUDAN;GIBBONS SIMON J.;NAIR ASHA A.;BERNARD CHERYL E.;ZUBAIR ADEEL S.;EISENMAN SETH T.;WILSON LAURA A.;MIRIEL LAURA;PASRICHA PANKAJ J.;PARKMAN HENRY P.;SAROSIEK IRENE;MCCALLUM RICHARD W.;KOCH KENNETH L.;ABELL THOMAS L.;SNAPE WILLIAM J.;KUO BRADEN;SHULMAN ROBERT J.;MCKENZIE TRAVIS J.;KELLOGG TODD A.;KENDRICK MICHAEL L.;TONASCIA JAMES;HAMILTON FRANK A.;FARRUGIA GIANRICO	AUFFRAY C, 2009, ANNU REV IMMUNOL, V27, P669, DOI 10.1146/ANNUREV.IMMUNOL.021908.132557;BAIN CC, 2013, MUCOSAL IMMUNOL, V6, P498, DOI 10.1038/MI.2012.89;BERNARD CE, 2014, NEUROGASTROENT MOTIL, V26, P1275, DOI 10.1111/NMO.12389;CHOI KM, 2010, GASTROENTEROLOGY, V138, P2399, DOI 10.1053/J.GASTRO.2010.02.014;CIPRIANI G, 2016, CELL MOL GASTROENTER, V2, P120, DOI 10.1016/J.JCMGH.2016.01.003;CIPRIANI G,…	BACKGROUND: CELLULAR CHANGES DESCRIBED IN HUMAN GASTROPARESIS HAVE REVEALED A ROLE FOR IMMUNE DYSREGULATION, HOWEVER, A MECHANISTIC UNDERSTANDING OF HUMAN GASTROPARESIS AND THE SIGNALING PATHWAYS INVOLVED ARE STILL UNCLEAR. METHODS: DIABETIC GASTROPARETICS, DIABETIC NON-GASTROPARETIC CONTROLS, IDIOPATHIC GASTROPARETICS AND NON-DIABETIC NON-GASTROPARETIC CONTROLS UNDERWENT FULL-THICKNESS GASTRIC B…	62				MAYO CLIN, DIV GASTROENTEROL & HEPATOL, ENTER NEUROSCI PROGRAM, 200 1ST ST SW, ROCHESTER, MN 55905 USA.; MAYO CLIN, BIOMED STAT & INFORMAT, ROCHESTER, MN USA.; JOHNS HOPKINS UNIV, BLOOMBERG SCH PUBL HLTH, BALTIMORE, MD USA.; JOHNS HOPKINS UNIV, BALTIMORE, MD USA.; TEMPLE UNIV, PHILADELPHIA, PA 19122 USA.; TEXAS TECH UNIV, EL PASO, TX USA.; WAKE FOREST UNIV, WINSTON SALEM, NC 27109 USA.; UNIV LOUI…	NIDDK GASTROPARESIS CLINICAL RES					DIABETES MELLITUS; NEXT GENERATION SEQUENCING; MACROPHAGES; RNA; SIGNALING	10.1186/s12920-018-0379-1	ARTICLE		GROVER.MADHUSUDAN@MAYO.EDU; FARRUGIA.GIANRICO@MAYO.EDU		NATIONAL INSTITUTE OF DIABETES AND DIGESTIVE AND KIDNEY DISEASES (NIDDK) [U01DK073975, U01DK074007, U01DK073974, U01DK074008]; [K23 DK103911]; NATIONAL INSTITUTE OF DIABETES AND DIGESTIVE AND KIDNEY DISEASES [K23DK103911, U01DK073974, P01DK068055, U24DK074008, U01DK073975, U01DK074007, U01DK112194] FUNDING SOURCE: NIH REPORTER	THE GASTROPARESIS CLINICAL RESEARCH CONSORTIUM (GPCRC) IS SUPPORTED BY THE NATIONAL INSTITUTE OF DIABETES AND DIGESTIVE AND KIDNEY DISEASES (NIDDK) (GRANTS U01DK073975, U01DK074007, U01DK073974, U01DK074008). ADDITIONALLY, DR. GROVER IS SUPPORTED BY K23 DK103911.	GQ8XG	INFLAMMATORY RESPONSES; INTERSTITIAL-CELLS; NITRIC-OXIDE; INTERLEUKIN-17; MYOFIBROBLASTS; MACROPHAGES; EXPRESSION; MODULATION; MURINE; CAJAL		BMC MED GENOMICS	BMC MED. GENOMICS	ENGLISH	32	GREEN PUBLISHED, GOLD		CAMPUS, 4 CRINAN ST, LONDON N1 9XW, ENGLAND	10	LONDON	30086735	J	BMC	2018		GROVER, M; FARRUGIA, G (通讯作者)，MAYO CLIN, DIV GASTROENTEROL & HEPATOL, ENTER NEUROSCI PROGRAM, 200 1ST ST SW, ROCHESTER, MN 55905 USA.	GENETICS & HEREDITY			1755-8794	BMC MEDICAL GENOMICS			23	TRANSCRIPTOMIC SIGNATURES REVEAL IMMUNE DYSREGULATION IN HUMAN DIABETIC AND IDIOPATHIC GASTROPARESIS	1	7
DAS SADHAN;REDDY MARPADGA A.;SENAPATI PARIJAT;STAPLETON KENNETH;LANTING LINDA;WANG MEI;AMARAM VISHNU;GANGULY RITUPARNA;ZHANG LINGXIAO;DEVARAJ SRIDEVI;SCHONES DUSTIN E.;NATARAJAN RAMA	ATIANAND MK, 2016, CELL, V165, P1672, DOI 10.1016/J.CELL.2016.05.075;BECKMAN JA, 2002, JAMA-J AM MED ASSOC, V287, P2570, DOI 10.1001/JAMA.287.19.2570;BORNFELDT KE, 2011, CELL METAB, V14, P575, DOI 10.1016/J.CMET.2011.07.015;BROWNLEE M, 2001, NATURE, V414, P813, DOI 10.1038/414813A;BUCCIARELLI LG, 2002, CIRCULATION, V106, P2827, DOI 10.1161/01.CIR.0000039325.03698.36;CARPENTER S, 2013, SCIENCE, V3…	OBJECTIVE MACROPHAGES PLAY KEY ROLES IN INFLAMMATION AND DIABETIC VASCULAR COMPLICATIONS. EMERGING EVIDENCE IMPLICATES LONG NONCODING RNAS IN INFLAMMATION, BUT THEIR ROLE IN MACROPHAGE DYSFUNCTION ASSOCIATED WITH INFLAMMATORY DIABETIC COMPLICATIONS IS UNCLEAR AND WAS THEREFORE INVESTIGATED IN THIS STUDY. APPROACH AND RESULTS RNA-SEQUENCING AND REAL-TIME QUANTITATIVE PCR DEMONSTRATED THAT A LONG N…				1806	CITY HOPE NATL MED CTR, DEPT DIABET COMPLICAT & METAB, BECKMAN RES INST, 1500 E DUARTE RD, DUARTE, CA 91010 USA.; TEXAS CHILDRENS HOSP, DEPT PATHOL & IMMUNOL, HOUSTON, TX 77030 USA.;						ATHEROSCLEROSIS; CHROMATIN; INFLAMMATION; LNCRNA; MACROPHAGES; PHAGOCYTOSIS	10.1161/ATVBAHA.117.310663	ARTICLE	1524-4636	RNATARAJAN@COH.ORG	1820	NATIONAL INSTITUTES OF HEALTH (NIH) [R01 DK065073, R01 HL106089, R01 DK081705]; NATIONAL CANCER INSTITUTE OF THE NIH [P30CA33572]; NATIONAL CANCER INSTITUTE [P30CA033572] FUNDING SOURCE: NIH REPORTER; NATIONAL HEART, LUNG, AND BLOOD INSTITUTE [R01HL106089] FUNDING SOURCE: NIH REPORTER; NATIONAL INSTITUTE OF DIABETES AND DIGESTIVE AND KIDNEY DISEASES [R01DK081705, R01DK065073] FUNDING SOURCE: NIH …	THIS STUDY WAS SUPPORTED BY GRANTS FROM THE NATIONAL INSTITUTES OF HEALTH (NIH), R01 DK065073, R01 HL106089, AND R01 DK081705 (TO R. NATARAJAN). RESEARCH REPORTED IN THIS PUBLICATION INCLUDED WORK PERFORMED IN THE FOLLOWING CAMPUS CORES: INTEGRATIVE GENOMICS, DNA/RNA SYNTHESIS, AND MASS SPECTROMETRY AND PROTEOMICS (SUPPORTED BY THE NATIONAL CANCER INSTITUTE OF THE NIH UNDER AWARD NUMBER P30CA3357…	GO4AL	EXPRESSION; ATHEROSCLEROSIS; TRANSCRIPTION; NUCLEOLIN; BIOINFORMATICS; HYPERGLYCEMIA; COMPLICATIONS; REPRESSION; RECEPTOR; IMPAIRS	8	ARTERIOSCL THROM VAS	ARTERIOSCLER. THROMB. VASC. BIOL.	ENGLISH	54	BRONZE, GREEN ACCEPTED	DAS, SADHAN/0000-0002-7153-9519; SENAPATI, PARIJAT/0000-0002-7324-1230; AMARAM, VISHNU/0000-0001-5932-0461	TWO COMMERCE SQ, 2001 MARKET ST, PHILADELPHIA, PA 19103 USA	15	PHILADELPHIA	29930005	J	LIPPINCOTT WILLIAMS & WILKINS	2018	DAS, SADHAN/O-1423-2017; SENAPATI, PARIJAT/C-6300-2009	NATARAJAN, R (通讯作者)，CITY HOPE NATL MED CTR, DEPT DIABET COMPLICAT & METAB, BECKMAN RES INST, 1500 E DUARTE RD, DUARTE, CA 91010 USA.	HEMATOLOGY; CARDIOVASCULAR SYSTEM & CARDIOLOGY			1079-5642	ARTERIOSCLEROSIS THROMBOSIS AND VASCULAR BIOLOGY			58	DIABETES MELLITUS-INDUCED LONG NONCODING RNA DNM3OS REGULATES MACROPHAGE FUNCTIONS AND INFLAMMATION VIA NUCLEAR MECHANISMS	4	12
WU HONG;WEN FANG;JIANG MEI;LIU QIANG;NIE YIJUN	BEJERANO G, 2004, SCIENCE, V304, P1321, DOI 10.1126/SCIENCE.1098119;BOYSEN A, 2010, J BIOL CHEM, V285, P10690, DOI 10.1074/JBC.M109.089755;BURNSTOCK G, 2013, PURINERG SIGNAL, V9, P541, DOI 10.1007/S11302-013-9381-4;CIRACI C, 2012, MICROBES INFECT, V14, P1263, DOI 10.1016/J.MICINF.2012.07.007;CZYZEWSKA-MAJCHRZAK L, 2014, ANN AGR ENV MED, V21, P320, DOI 10.5604/1232-1966.1108597;DINARELLO CA, 2011,…	HIGH GLUCOSE COMBINED WITH HIGH FFAS CAN CONTRIBUTE TO THE UNFAVORABLE DEVELOPMENT OF TYPE 2 DIABETES MELLITUS (T2DM) AND MONOCYTES/MACROPHAGES ARE IMPORTANT IN THE OCCURRENCE AND DEVELOPMENT OF T2DM, WHICH IS REGARDED AS A TYPE OF LOW-GRADE INFLAMMATION. ALTHOUGH OUR PREVIOUS STUDY DEMONSTRATED THAT INCREASED EXPRESSION OF P2X(7) RECEPTOR (P2X(7)R) IN PERIPHERAL BLOOD MONOCYTES MAY ALTER THE INN…				1152	MED SCH NANCHANG UNIV, AFFILIATED HOSP 1, DEPT CLIN LAB, 17 YONGWAIZHENG ST, NANCHANG 330006, JIANGXI, PEOPLES R CHINA.; JIANGXI PROV BLOOD CTR, INST BLOOD TRANSFUS, NANCHANG 330077, JIANGXI, PEOPLES R CHINA.;						LONG NON-CODING RNA UC.48+; IMMUNE RESPONSES; INFLAMMATORY RESPONSES; P2X(7) RECEPTOR; RAW264.7 MACROPHAGES	10.3892/ijmm.2018.3661	ARTICLE	1791-244X	570496717@QQ.COM	1160	NATIONAL NATURAL SCIENCE FOUNDATION OF CHINA [81660144]	THIS STUDY WAS SUPPORTED BY GRANTS FROM THE NATIONAL NATURAL SCIENCE FOUNDATION OF CHINA (GRANT NO. 81660144).	GP1MX	LONG NONCODING RNAS; EXPRESSION; P2X7; RATS; FIBROBLASTS; MELLITUS; PATHWAY; PROTEIN; OBESITY; INNATE	2	INT J MOL MED	INT. J. MOL. MED.	ENGLISH	36	BRONZE		POB 18179, ATHENS, 116 10, GREECE	9	ATHENS	29750294	J	SPANDIDOS PUBL LTD	2018		NIE, YJ (通讯作者)，MED SCH NANCHANG UNIV, AFFILIATED HOSP 1, DEPT CLIN LAB, 17 YONGWAIZHENG ST, NANCHANG 330006, JIANGXI, PEOPLES R CHINA.	RESEARCH & EXPERIMENTAL MEDICINE			1107-3756	INTERNATIONAL JOURNAL OF MOLECULAR MEDICINE			14	LNCRNA UC.48+IS INVOLVED IN THE DIABETIC IMMUNE AND INFLAMMATORY RESPONSES MEDIATED BY P2X(7) RECEPTOR IN RAW264.7 MACROPHAGES	2	18
PAVLOU SOFIA;LINDSAY JAIME;INGRAM REBECCA;XU HEPING;CHEN MEI	AKTAN F, 2004, LIFE SCI, V75, P639, DOI 10.1016/J.LFS.2003.10.042;BANNON P, 2013, DIS MODEL MECH, V6, P1434, DOI 10.1242/DMM.012237;BAROUCH FC, 2000, INVEST OPHTH VIS SCI, V41, P1153;CAI L, 2002, DIABETES, V51, P1938, DOI 10.2337/DIABETES.51.6.1938;CHEN M, 2008, INVEST OPHTH VIS SCI, V49, P3699, DOI 10.1167/IOVS.07-1522;CHEN M, 2011, PLOS ONE, V6, DOI 10.1371/JOURNAL.PONE.0022818;COLEMAN JW, 2001…	BACKGROUND: MACROPHAGES ARE TISSUE RESIDENT IMMUNE CELLS IMPORTANT FOR HOST DEFENCE AND HOMEOSTASIS. DURING DIABETES, MACROPHAGES AND OTHER INNATE IMMUNE CELLS ARE KNOWN TO HAVE A PRO-INFLAMMATORY PHENOTYPE, WHICH IS BELIEVED TO CONTRIBUTE TO THE PATHOGENESIS OF VARIOUS DIABETIC COMPLICATIONS. HOWEVER, DIABETIC PATIENTS ARE HIGHLY SUSCEPTIBLE TO BACTERIAL INFECTIONS, AND OFTEN HAVE IMPAIRED WOUND…	24				QUEENS UNIV BELFAST, DENT & BIOMED SCI, CTR EXPT MED, BELFAST, ANTRIM, NORTH IRELAND.;						MACROPHAGES; DIABETES; CYTOKINE; PHAGOCYTOSIS; GLYCOLYSIS	10.1186/s12865-018-0261-0	ARTICLE	1471-2172	M.CHEN@QUB.AC.UK		FIGHT FOR SIGHT UK [1574/75]; DIABETES UK [16/0005537]	THIS WORK WAS SUPPORTED BY FIGHT FOR SIGHT UK (1574/75), DIABETES UK (16/0005537).	GM6IV	TUMOR-NECROSIS-FACTOR; NITRIC-OXIDE; DIABETES-MELLITUS; PERITONEAL-MACROPHAGES; APOPTOTIC CELLS; NOD MICE; INFLAMMATION; IL-1-BETA; MOUSE; IMMUNOMETABOLISM		BMC IMMUNOL	BMC IMMUNOL.	ENGLISH	43	GREEN PUBLISHED, GOLD	, MEI/0000-0001-5661-1386; XU, HEPING/0000-0003-4000-931X; INGRAM, REBECCA/0000-0003-1832-2457	CAMPUS, 4 CRINAN ST, LONDON N1 9XW, ENGLAND	13	LONDON	29996768	J	BMC	2018	, MEI/P-9791-2019; XU, HEPING/A-4430-2008; INGRAM, REBECCA/F-9711-2013	CHEN, M (通讯作者)，QUEENS UNIV BELFAST, DENT & BIOMED SCI, CTR EXPT MED, BELFAST, ANTRIM, NORTH IRELAND.	IMMUNOLOGY				BMC IMMUNOLOGY			72	SUSTAINED HIGH GLUCOSE EXPOSURE SENSITIZES MACROPHAGE RESPONSES TO CYTOKINE STIMULI BUT REDUCES THEIR PHAGOCYTIC ACTIVITY	0	13
MUKHERJEE SANDIP;DAS SNEHASIS;CHATTOPADHYAY DIPANJAN;SARKAR SHUVASREE;CHATTERJEE SUBHENDU KUMAR;TALUKDAR DHRUBAJYOTI;MUKHERJEE SUTAPA;MAJUMDAR SUBEER S.;MUKHOPADHYAY SATINATH;CHAUDHURI MIHIR K.;BHATTACHARYA SAMIR	AGARWAL S, 2017, BBA-MOL BASIS DIS, V1863, P174, DOI 10.1016/J.BBADIS.2016.10.002;BARMA P, 2009, BBA-MOL BASIS DIS, V1792, P190, DOI 10.1016/J.BBADIS.2008.11.014;CHALKIADAKI A, 2012, CELL METAB, V16, P180, DOI 10.1016/J.CMET.2012.07.003;CHATTERJEE P, 2013, J BIOL CHEM, V288, P28324, DOI 10.1074/JBC.C113.495473;CHATTOPADHYAY M, 2018, CELL SIGNAL, V42, P67, DOI 10.1016/J.CELLSIG.2017.10.005;CHENG W…	ACCUMULATION AND POLARIZATION OF ANTI-INFLAMMATORY M2 TO PROINFLAMMATORY M1 MACROPHAGE IN THE ADIPOSE TISSUE OF OBESE DIABETIC MICE IS AN IMPORTANT PATHOGENIC SIGNATURE. IT WORSENS LIPID INDUCED INFLAMMATION AND INSULIN RESISTANCE. HERE WE DEMONSTRATE THAT A SMALL MOLECULE, A PEROXYVANADATE COMPOUND I.E. DMPZH [VO(O-2)(2) (DMPZ)] OR DMP, COULD ROBUSTLY DECREASE MACROPHAGE INFILTRATION, ACCUMULATI…				771	VISVA BHARATI, DEPT ZOOL, SANTINI KETAN 731235, W BENGAL, INDIA.; VISVA BHARATI, DEPT BOT, SANTINI KETAN, W BENGAL, INDIA.; TEZPUR UNIV, DEPT CHEM SCI, TEZPUR, ASSAM, INDIA.; NATL INST ANIM BIOTECHNOL, HYDERABAD, INDIA.; SSKM HOSP, DEPT ENDROCRINOL & METAB, INST POSTGRAD MED EDUC & RES, KOLKATA, INDIA.;						ADIPOPCYTE; ATM; INSULIN SENSITIVITY; MACROPHAGE; NF KAPPA B; SIRT1	10.1016/j.bbrc.2018.05.068	ARTICLE	1090-2104	BHATTACHARYASA@GMAIL.COM	778	DST-SERB NEW DELHI [PDF/2015/000284, PDF/2016/002137]; DST-SERB; UGC, NEW DELHI; ICAR, NEW DELHI; DST SERB [SB/SO/AS-064/2013]; INDIAN NATIONAL SCIENCE ACADEMY FOR GOLDEN JUBILEE RESEARCH PROFESSORSHIP [SP/RP/2014]; UGC CAS-II; DST-FIST LEVEL II	SM AND SS THANKFUL TO DST-SERB NEW DELHI FOR THE AWARD OF NATIONAL POST DOCTORAL FELLOWSHIP, FILE NO.-PDF/2015/000284 AND FILE NO.-PDF/2016/002137, RESPECTIVELY. DC THANKFUL DST-SERB FOR JRF. SD THANKS UGC, NEW DELHI FOR JRF. SKC THANKS THE ICAR, NEW DELHI FOR SRF. STM THANKS DST SERB (SB/SO/AS-064/2013) FOR FINANCIAL ASSISTANCE. SB THANKS INDIAN NATIONAL SCIENCE ACADEMY FOR GOLDEN JUBILEE RESEAR…	GK3PL	NF-KAPPA-B; INDUCED INFLAMED ADIPOCYTE; ADIPOSE-TISSUE; REGULATES SIRT1; RESISTANCE; INFLAMMATION; FETUIN; EXPRESSION; PATHWAY; CELLS	3	BIOCHEM BIOPH RES CO	BIOCHEM. BIOPHYS. RES. COMMUN.	ENGLISH	27		DAS, SNEHASIS/0000-0002-5269-9269; MUKHERJEE, SUTAPA/0000-0002-5304-4598; MAJUMDAR, SUBEER/0000-0003-1724-7483; MUKHOPADHYAY, SATINATH/0000-0001-8033-5748	525 B ST, STE 1900, SAN DIEGO, CA 92101-4495 USA	8	SAN DIEGO	29763604	J	ACADEMIC PRESS INC ELSEVIER SCIENCE	2018	MUKHERJEE, SUTAPA/AAV-1322-2020; DAS, SNEHASIS/GNM-8382-2022	BHATTACHARYA, S (通讯作者)，VISVA BHARATI, DEPT ZOOL, SANTINI KETAN 731235, W BENGAL, INDIA.; CHAUDHURI, MK (通讯作者)，TEZPUR UNIV, DEPT CHEM SCI, TEZPUR, ASSAM, INDIA.	BIOCHEMISTRY & MOLECULAR BIOLOGY; BIOPHYSICS			0006-291X	BIOCHEMICAL AND BIOPHYSICAL RESEARCH COMMUNICATIONS			0	ATTENUATION OF MACROPHAGE ACCUMULATION AND POLARISATION IN OBESE DIABETIC MICE BY A SMALL MOLECULE SIGNIFICANTLY IMPROVED INSULIN SENSITIVITY	0	6
KITAMURA HIROSHI;SAITO NATSUKO;FUJIMOTO JUNPEI;NAKASHIMA KEN ICHI;FUJIKURA DAISUKE	BANKOVA V, 2014, CHEM CENT J, V8, DOI 10.1186/1752-153X-8-28;GHOSN EEB, 2010, P NATL ACAD SCI USA, V107, P2568, DOI 10.1073/PNAS.0915000107;BUFALO MC, 2009, EVID-BASED COMPL ALT, V6, P483, DOI 10.1093/ECAM/NEM147;CHEUNG KW, 2011, J ETHNOPHARMACOL, V138, P463, DOI 10.1016/J.JEP.2011.09.031;CZYZEWSKA U, 2016, PLOS ONE, V11, DOI 10.1371/JOURNAL.PONE.0157091;EL-SHARKAWY HM, 2016, J PERIODONTOL, V87, …	BACKGROUND: BRAZILIAN GREEN PROPOLIS IS PRODUCED BY MIXING SECRETIONS FROM AFRICANIZED HONEY BEES WITH EXUDATE, MAINLY FROM BACCHARIS DRACUNCULIFOLIA. BRAZILIAN PROPOLIS IS ESPECIALLY RICH IN FLAVONOIDS AND CINAMMIC ACID DERIVATIVES, AND IT HAS BEEN WIDELY USED IN FOLK MEDICINE OWING TO ITS ANTI-INFLAMMATORY, ANTI-VIRAL, TUMORICIDAL, AND ANALGESIC EFFECTS. MOREOVER, IT IS APPLIED TO PREVENT METAB…	138				RAKUNO GAKUEN UNIV, SCH VET MED, DEPT VET MED, LAB VET PHYSIOL, 582 BUNKYODAI MIDORIMACHI, EBETSU, HOKKAIDO 0698501, JAPAN.; AICHI GAKUIN UNIV, SCH PHARM, LAB MED RESOURCES, CHIKUSA KU, 1-100 KUSUMOTO CHO, NAGOYA, AICHI 4648650, JAPAN.; ASAHIKAWA MED UNIV, CTR ADV RES & EDUC, 2-1-1-1 MIDORIGAOKA HIGASHI, ASAHIKAWA, HOKKAIDO 0788510, JAPAN.;						PROPOLIS; KAEMPFEROL; MYELOID-DERIVED SUPPRESSOR CELLS; MACROPHAGE; TYPE 2 DIABETES; CHRONIC INFLAMMATION	10.1186/s12906-018-2198-5	ARTICLE		KTMR@RAKUNO.AC.JP		JAPAN SOCIETY FOR THE PROMOTION OF SCIENCE KAKENHI [15 K06805]; YAMADA RESEARCH GRANT	THIS WORK WAS SUPPORTED BY THE JAPAN SOCIETY FOR THE PROMOTION OF SCIENCE KAKENHI [GRANT NUMBER 15 K06805] AND THE YAMADA RESEARCH GRANT.	GE6FX	ACTIVATED RECEPTOR-GAMMA; GREEN PROPOLIS; GLYCEMIC CONTROL; GLUCOSE-UPTAKE; T-CELLS; INFLAMMATION; POLARIZATION; EOSINOPHILS; METABOLISM; PERITONEAL		BMC COMPLEM ALTERN M	BMC COMPLEMENT. ALTERN. MED.	ENGLISH	51	GREEN PUBLISHED, GOLD	NAKASHIMA, KEN-ICHI/0000-0002-3050-9903	CAMPUS, 4 CRINAN ST, LONDON N1 9XW, ENGLAND	11	LONDON	29720160	J	BMC	2018		KITAMURA, H (通讯作者)，RAKUNO GAKUEN UNIV, SCH VET MED, DEPT VET MED, LAB VET PHYSIOL, 582 BUNKYODAI MIDORIMACHI, EBETSU, HOKKAIDO 0698501, JAPAN.	INTEGRATIVE & COMPLEMENTARY MEDICINE			1472-6882	BMC COMPLEMENTARY AND ALTERNATIVE MEDICINE			14	BRAZILIAN PROPOLIS ETHANOL EXTRACT AND ITS COMPONENT KAEMPFEROL INDUCE MYELOID-DERIVED SUPPRESSOR CELLS FROM MACROPHAGES OF MICE IN VIVO AND IN VITRO	2	12
CAMILLE N.;DEALTRY G.	ADEFUYE O. J., 2016, THESIS;AVULA B, 2010, J PHARMACEUT BIOMED, V52, P173, DOI 10.1016/J.JPBA.2010.01.010;CARUANA L, 2015, J DIABETES COMPLICAT, V29, P834, DOI 10.1016/J.JDIACOMP.2015.05.001;CHADWICK WA, 2007, J ETHNOPHARMACOL, V109, P121, DOI 10.1016/J.JEP.2006.07.012;CHAUHAN AK, 2014, INT IMMUNOPHARMACOL, V18, P340, DOI 10.1016/J.INTIMP.2013.11.025;COOKE AA, 2016, EUR J PHARMACOL, V785, P207, D…	SUTHERLANDIA FRUTESCENS IS A MEDICINAL PLANT, INDIGENOUS TO SOUTH AFRICA, USED TO TREAT A NUMBER OF CONDITIONS, INCLUDING TYPE 2 DIABETES (T2D) AND IMMUNE DISORDERS. IT IS THOUGHT TO HAVE THE CAPACITY TO REGULATE MACROPHAGE DIFFERENTIATION, THUS IMPACTING UPON METABOLIC IMMUNE DISEASES AND INDICATING A POTENTIAL FOR ETHNOPHARMACEUTICAL USE. IN THIS PAPER WE REPORT THE MOLECULAR ACTION OF S. FIUTE…				42	NELSON MANDELA UNIV, DEPT BIOCHEM, POB 77000, ZA-6031 PORT ELIZABETH, SOUTH AFRICA.;						SUTHERLANDIA FRUTESCENS; MACROPHAGE; RAW 264.7 CELL LINE; INFLAMMATION; TYPE 2 DIABETES	10.1016/j.sajb.2018.02.400	ARTICLE	1727-9321	GILL.DEALTRY@MANDELA.AC.ZA	51	SOUTH AFRICAN NATIONAL RESEARCH FOUNDATION [TTK13070220295]; NELSON MANDELA UNIVERSITY BURSARY; PROF M VAN DE VENTER, NELSON MANDELA UNIVERSITY	THIS WORK WAS FUNDED BY THE SOUTH AFRICAN NATIONAL RESEARCH FOUNDATION (TTK13070220295, GBD, NC) AND A NELSON MANDELA UNIVERSITY BURSARY TO NC. WE ACKNOWLEDGE THE SUPPORT OF PROF M VAN DE VENTER, NELSON MANDELA UNIVERSITY IN THE USE OF THE IMAGEXPRESS MICRO XLS.	GG2TU	KAPPA-B; INFLAMMATORY RESPONSE; MURINE MACROPHAGES; DIABETIC-RATS; EXTRACTS; M2; ACTIVATION; INHIBITION; CYTOKINES; OBESITY		S AFR J BOT	S. AFR. J. BOT.	ENGLISH	33	HYBRID		PO BOX 211, 1000 AE AMSTERDAM, NETHERLANDS	10	AMSTERDAM		J	ELSEVIER SCIENCE BV	2018		DEALTRY, G (通讯作者)，NELSON MANDELA UNIV, DEPT BIOCHEM, POB 77000, ZA-6031 PORT ELIZABETH, SOUTH AFRICA.	PLANT SCIENCES			0254-6299	SOUTH AFRICAN JOURNAL OF BOTANY			6	REGULATION OF M1/M2 MACROPHAGE POLARIZATION BY SUTHERLANDIA FRUTESCENS VIA NFKB AND MAPK SIGNALING PATHWAYS	3	20
DOBRIAN ANCA D.;HUYCK RYAN W.;GLENN LINDSEY;GOTTIPATI VIJAY;HAYNES BRONSON A.;HANSSON GORAN I.;MARLEY ANNA;MCPHEAT WILLIAM L.;NADLER JERRY L.	ACKERMANN JA, 2017, BBA-MOL CELL BIOL L, V1862, P371, DOI 10.1016/J.BBALIP.2016.07.014;CHAKRABARTI SK, 2011, AM J PHYSIOL-ENDOC M, V300, PE175, DOI 10.1152/AJPENDO.00203.2010;CHAKRABARTI SK, 2009, OBESITY, V17, P1657, DOI 10.1038/OBY.2009.192;CHEN M, 2005, DIABETOLOGIA, V48, P486, DOI 10.1007/S00125-005-1673-Y;CHEN XS, 1994, J BIOL CHEM, V269, P13979;CHUA SC, 1996, SCIENCE, V271, P994, DOI 10.112…	THE 12-LIPOXYGENASE (12LO) PATHWAY IS A PROMISING TARGET TO REDUCE ISLET DYSFUNCTION, ADIPOSE TISSUE (AT) INFLAMMATION AND INSULIN RESISTANCE. OPTIMAL PRE-CLINICAL MODELS FOR THE INVESTIGATION OF SELECTIVE12LO INHIBITORS IN THIS CONTEXT HAVE NOT YET BEEN IDENTIFIED. THE OBJECTIVE OF THIS STUDY WAS TO CHARACTERIZE THE TIME COURSE OF 12LO ISOFORM EXPRESSION AND METABOLITE PRODUCTION IN PANCREATIC I…				23	EASTERN VIRGINIA MED SCH, DEPT PHYSIOL SCI, 700W OLNEY RD, NORFOLK, VA 23501 USA.; EASTERN VIRGINIA MED SCH, DEPT INTERNAL MED, 700W OLNEY RD, NORFOLK, VA 23501 USA.; ASTRAZENECA, INNOVAT MED & EARLY DEV BIOTECH UNIT, CARDIOVASC & METAB DIS, PEPPAREDSLEDEN 1, S-43183 MOLNDAL, SWEDEN.; ASTRAZENECA, DISCOVERY SCI INNOVAT MED & EARLY DEV BIOTECH UNI, ALDERLEY PK, MACCLESFIELD SK10 4TG, CHESHIRE, ENG…						PRE-DIABETES; LIPOXYGENASES; HETES; EICOSANOIDS; ADIPOSE TISSUE; STROMAL VASCULAR FRACTION; ADIPOCYTES; MACROPHAGES; CROWN-LIKE STRUCTURES; PANCERATIC ISLETS; HYPERGLYCEMIA; DB/DB; RESOLVINS; OBESITY	10.1016/j.prostaglandins.2018.03.003	ARTICLE	2212-196X	DOBRIAAD@EVMS.EDU	32	ASTRAZENECA; [DK105588]	THIS WORK WAS SUPPORTED BY AN INVESTIGATOR-INITIATED GRANT WITH ASTRAZENECA TO JLN AND ADD. IN ADDITION, SUPPORT WAS PROVIDED BY DK105588 TO JLN.	GJ1US	SELECTIVE INHIBITORS; ADIPOSE-TISSUE; INSULIN-RESISTANCE; HUMAN RETICULOCYTE; LIPID MEDIATORS; 12-LIPOXYGENASE; OBESITY; INFLAMMATION; POTENT; 12/15-LIPOXYGENASE		PROSTAG OTH LIPID M	PROSTAGLANDINS OTHER LIPID MEDIAT.	ENGLISH	57		GLENN, LINDSEY/0000-0002-8543-6684	STE 800, 230 PARK AVE, NEW YORK, NY 10169 USA	10	NEW YORK	29605541	J	ELSEVIER SCIENCE INC	2018	GLENN, LINDSEY/L-6284-2017	DOBRIAN, AD (通讯作者)，EASTERN VIRGINIA MED SCH, DEPT PHYSIOL SCI, 700W OLNEY RD, NORFOLK, VA 23501 USA.	BIOCHEMISTRY & MOLECULAR BIOLOGY; CELL BIOLOGY			1098-8823	PROSTAGLANDINS & OTHER LIPID MEDIATORS			9	ACTIVATION OF THE 12/15 LIPOXYGENASE PATHWAY ACCOMPANIES METABOLIC DECLINE IN DB/DB PRE-DIABETIC MICE	0	6
LI YUANMIN;LIU JINGPING;LIAO GUANGNENG;ZHANG JIE;CHEN YOUNAN;LI LAN;LI LI;LIU FANG;CHEN BO;GUO GANG;WANG CHENGSHI;YANG LICHUAN;CHENG JINGQIU;LU YANGRONG	BANBA N, 2000, KIDNEY INT, V58, P684, DOI 10.1046/J.1523-1755.2000.00214.X;BI B, 2007, J AM SOC NEPHROL, V18, P2486, DOI 10.1681/ASN.2007020140;BRADY HR, 1994, KIDNEY INT, V45, P1285, DOI 10.1038/KI.1994.169;CAO Q, 2010, J AM SOC NEPHROL, V21, P933, DOI 10.1681/ASN.2009060592;CHAVERS BM, 1989, NEW ENGL J MED, V320, P966, DOI 10.1056/NEJM198904133201503;CHO DI, 2014, EXP MOL MED, V46, DOI 10.1038/…	DIABETIC NEPHROPATHY (DN) IS A MAJOR COMPLICATION OF DIABETES AND REPRESENTS THE LEADING CAUSE OF END-STAGE RENAL DISEASE. MESENCHYMAL STEM CELL (MSC) TREATMENT HAS BEEN DEMONSTRATED TO BE EFFECTIVE IN DN MODELS BY REDUCING ALBUMINURIA AND ATTENUATING GLOMERULAR INJURY; HOWEVER, LIMITED IN-DEPTH UNDERSTANDING OF THE UNDERLYING MECHANISM AND A LACK OF CLINICAL TRIALS HINDERS ITS CLINICAL USE. ADDI…				2629	SICHUAN UNIV, WEST CHINA HOSP, NATL HLTH & FAMILY PLANNING COMMISS NHFPC, KEY LAB TRANSPLANT ENGN & IMMUNOL, CHENGDU 610041, SICHUAN, PEOPLES R CHINA.; SICHUAN UNIV, WEST CHINA HOSP, DEPT NEPHROL, CHENGDU 610041, SICHUAN, PEOPLES R CHINA.;						BONE MARROW-DERIVED MESENCHYMAL STEM CELLS; DIABETIC NEPHROPATHY; IMMUNOREGULATION; MACROPHAGES; INFLAMMATORY MICROENVIRONMENT	10.3892/ijmm.2018.3501	ARTICLE	1791-244X	LUYANRONG@SCU.EDU.CN	2639	NATIONAL KEY CLINICAL PROJECT; NATIONAL NATURAL SCIENCE FOUNDATION OF CHINA [81370824]	THIS STUDY WAS SUPPORTED BY THE NATIONAL NATURAL SCIENCE FOUNDATION OF CHINA (NO. 81370824) AND THE NATIONAL KEY CLINICAL PROJECT.	GB5HU	PROGRESSIVE RENAL INJURY; ACUTE KIDNEY INJURY; STROMAL CELLS; GLOMERULAR INJURY; IMMUNE MODULATION; T-CELLS; MACROPHAGES; MODEL; TRANSPLANTATION; MECHANISMS	5	INT J MOL MED	INT. J. MOL. MED.	ENGLISH	49	GREEN SUBMITTED, HYBRID, GREEN PUBLISHED	WANG, CHENGSHI/0000-0002-0650-4109; LIAO, GUANGNENG/0000-0002-5753-827X	POB 18179, ATHENS, 116 10, GREECE	11	ATHENS	29484379	J	SPANDIDOS PUBL LTD	2018	LIU, JINGPING/P-8908-2019; WANG, CHENGSHI/AAX-4864-2021	LU, YR (通讯作者)，SICHUAN UNIV, WEST CHINA HOSP, NATL HLTH & FAMILY PLANNING COMMISS NHFPC, KEY LAB TRANSPLANT ENGN & IMMUNOL, CHENGDU 610041, SICHUAN, PEOPLES R CHINA.	RESEARCH & EXPERIMENTAL MEDICINE			1107-3756	INTERNATIONAL JOURNAL OF MOLECULAR MEDICINE			53	EARLY INTERVENTION WITH MESENCHYMAL STEM CELLS PREVENTS NEPHROPATHY IN DIABETIC RATS BY AMELIORATING THE INFLAMMATORY MICROENVIRONMENT	2	19
MALLIK SANCHARI BASU;JAYASHREE B. S.;SHENOY REKHA R.	AKAGAWA KS, 2006, RESPIROLOGY, V11, PS32, DOI 10.1111/J.1440-1843.2006.00805.X;ALEXIADOU K., 2012, DIABETES THER, V3, P4, DOI DOI 10.1007/S13300-012-0004-9;APELQUIST J, 1999, INT CONSENSUS DIABET;AUFFRAY C, 2009, ANNU REV IMMUNOL, V27, P669, DOI 10.1146/ANNUREV.IMMUNOL.021908.132557;BAGDADE JD, 1974, DIABETES, V23, P9, DOI 10.2337/DIAB.23.1.9;BALASUBRAMANYAM M, 2011, MOL CELL BIOCHEM, V351, P197,…	DIABETES IS A CHRONIC METABOLIC DISORDER THAT POSES A GLOBAL BURDEN TO HEALTHCARE. INCREASING INCIDENCE OF DIABETES-RELATED COMPLICATIONS IN THE AFFECTED POPULATION INCLUDES A DELAY IN WOUND HEALING THAT OFTEN RESULTS IN NON-TRAUMATIC LIMB AMPUTATIONS. OWING TO THE INTRICACIES OF THE HEALING PROCESS AND CROSSTALK BETWEEN THE MULTITUDE OF PARTICIPATING CELLS, THE IDENTIFICATION OF HYPERGLYCAEMIA-I…				524	MANIPAL UNIV, MANIPAL ACAD HIGHER EDUC, MANIPAL COLL PHARMACEUT SCI, DEPT PHARMACOL, MANIPAL 576104, KARNATAKA, INDIA.; MANIPAL UNIV, MANIPAL ACAD HIGHER EDUC, MANIPAL COLL PHARMACEUT SCI, DEPT PHARMACEUT CHEM, MANIPAL 576104, KARNATAKA, INDIA.;						WOUND; MACROPHAGES; HYPERGLYCAEMIA; POST-TRANSCRIPTIONAL HISTONE MODIFICATIONS; CYTOKINES	10.1016/j.jdiacomp.2018.01.015	REVIEW	1873-460X	REKHA.SHENOY@MANIPAL.EDU	530	DEPARTMENT OF SCIENCE AND TECHNOLOGY, GOVERNMENT OF INDIA, THROUGH THE AWARD OF INSPIRE FELLOWSHIP [IF150659]	THIS WORK WAS SUPPORTED BY DEPARTMENT OF SCIENCE AND TECHNOLOGY, GOVERNMENT OF INDIA, THROUGH THE AWARD OF INSPIRE FELLOWSHIP TO SANCHARI BASU MALLIK (IF150659).	GF2CE	NECROSIS-FACTOR-ALPHA; INFLAMMATORY CELLS; GENE-EXPRESSION; HUMAN MONOCYTE; FOOT ULCERS; GM-CSF; PHENOTYPE; TISSUE; MICRORNA; HETEROGENEITY	5	J DIABETES COMPLICAT	J. DIABETES COMPLICATIONS	ENGLISH	97		SHENOY, REKHA/0000-0001-7684-1242; BASU MALLIK, SANCHARI/0000-0002-5357-4150	STE 800, 230 PARK AVE, NEW YORK, NY 10169 USA	7	NEW YORK	29530315	J	ELSEVIER SCIENCE INC	2018		SHENOY, RR (通讯作者)，MANIPAL UNIV, MANIPAL ACAD HIGHER EDUC, MANIPAL COLL PHARMACEUT SCI, DEPT PHARMACOL, MANIPAL 576104, KARNATAKA, INDIA.	ENDOCRINOLOGY & METABOLISM			1056-8727	JOURNAL OF DIABETES AND ITS COMPLICATIONS			28	EPIGENETIC MODULATION OF MACROPHAGE POLARIZATION- PERSPECTIVES IN DIABETIC WOUNDS	4	29
PRATTICHIZZO FRANCESCO;DE NIGRIS VALERIA;MANCUSO ELETTRA;SPIGA ROSANGELA;GIULIANI ANGELICA;MATACCHIONE GIULIA;LAZZARINI RAFFAELLA;MARCHESELLI FIORELLA;RECCHIONI RINA;TESTA ROBERTO;LA SALA LUCIA;RIPPO MARIA RITA;PROCOPIO ANTONIO DOMENICO;OLIVIERI FABIOLA;CERIELLO ANTONIO	ACOSTA JC, 2013, NAT CELL BIOL, V15, P978, DOI 10.1038/NCB2784;BAKER DJ, 2016, NATURE, V530, P184, DOI 10.1038/NATURE16932;BHATT K, 2016, J AM SOC NEPHROL, V27, P2277, DOI 10.1681/ASN.2015010111;CERIELLO A, 2004, ARTERIOSCL THROM VAS, V24, P816, DOI 10.1161/01.ATV.0000122852.22604.78;CHEN J, 2002, CIRC RES, V90, P1290, DOI 10.1161/01.RES.0000022161.42655.98;CHILDS BG, 2016, SCIENCE, V354, P472, D…	DIABETIC STATUS IS CHARACTERIZED BY CHRONIC LOW-GRADE INFLAMMATION AND AN INCREASED BURDEN OF SENESCENT CELLS. RECENTLY, THE SENESCENCE-ASSOCIATED SECRETORY PHENOTYPE (SASP) HAS BEEN SUGGESTED AS A POSSIBLE SOURCE OF INFLAMMATORY FACTORS IN OBESITY-INDUCED TYPE 2 DIABETES. HOWEVER, WHILE SENESCENCE IS A KNOWN CONSEQUENCE OF HYPERGLYCAEMIA, EVIDENCES OF SASP AS A RESULT OF THE GLYCAEMIC INSULT ARE…				170	IRCCS MULTIMED, MILAN, ITALY.; INST INVEST BIOMED AUGUST PI I SUNYER IDIBAPS, DIABET & OBES RES LAB, BARCELONA, SPAIN.; CIBER DIABET & ENFERMEDADES METAB ASOCIADAS CIBER, MADRID, SPAIN.; UNIV MAGNA GROECIA CATANZARO, DEPT MED & SURG SCI, VIALE EUROPA, CATANZARO, ITALY.; UNIV POLITECN MARCHE, DISCLIMO, DEPT CLIN & MOL SCI, ANCONA, ITALY.; MARCHE POLYTECH UNIV, DEPT MOL & CLIN SCI HISTOL, ANCONA, I…						DIABETES; SENESCENCE ASSOCIATED SECRETORY PHENOTYPE; ENDOTHELIAL CELLS; MACROPHAGES; INFLAMMATION; ANION SUPEROXIDE	10.1016/j.redox.2017.12.001	ARTICLE		F.PRATTICHIZZO@UNIVPM.IT	181	LA MARATO DE TV3; IDIBAPS	THIS WORK WAS SUPPORTED IN PART BY GRANTS FROM LA MARATO DE TV3 AND FROM IDIBAPS TO A.C.	GK5PI	CELLULAR SENESCENCE; OXIDATIVE STRESS; ADIPOSE-TISSUE; DIABETIC-NEPHROPATHY; INSULIN-RESISTANCE; THERAPEUTIC OPPORTUNITY; PREMATURE SENESCENCE; GENE-EXPRESSION; INFLAMMATION; P16(INK4A)		REDOX BIOL	REDOX BIOL.	ENGLISH	52	GREEN PUBLISHED, GOLD	TESTA, ROBERTO/0000-0001-8308-7663; MANCUSO, ELETTRA/0000-0002-0562-9196; LA SALA, LUCIA/0000-0002-7580-1377; SPIGA, ROSANGELA/0000-0002-3331-6568; RECCHIONI, RINA/0000-0002-7596-3077; MATACCHIONE, GIULIA/0000-0002-1840-3903; OLIVIERI, FABIOLA/0000-0002-9606-1144; LA SALA, LUCIA/0000-0002-7580-1377; PROCOPIO, ANTONIO DOMENICO/0000-0001-6897-8724; PRATTICHIZZO, FRANCESCO/0000-0002-2959-2658; MARCH…	RADARWEG 29, 1043 NX AMSTERDAM, NETHERLANDS	12	AMSTERDAM	29253812	J	ELSEVIER	2018	TESTA, ROBERTO/ABH-7467-2020; GIULIANI, ANGELICA/AAB-9024-2019; MANCUSO, ELETTRA/AAD-5180-2020; LA SALA, LUCIA/AAC-3458-2022; SPIGA, ROSANGELA/AAB-4421-2020; RECCHIONI, RINA/ABH-7802-2020; MATACCHIONE, GIULIA/AAC-2682-2019; OLIVIERI, FABIOLA/K-6465-2016; LA SALA, LUCIA/A-4467-2019; PROCOPIO, ANTONIO DOMENICO/AAB-2451-2021; PRATTICHIZZO, FRANCESCO/J-3046-2018	PRATTICHIZZO, F (通讯作者)，IRCCS MULTIMED, DEPT CARDIOVASC RES, MILAN, ITALY.	BIOCHEMISTRY & MOLECULAR BIOLOGY			2213-2317	REDOX BIOLOGY			67	SHORT-TERM SUSTAINED HYPERGLYCAEMIA FOSTERS AN ARCHETYPAL SENESCENCE-ASSOCIATED SECRETORY PHENOTYPE IN ENDOTHELIAL CELLS AND MACROPHAGES	3	13
XING YAN;YE SHANDONG;CHEN YAN;FAN AIHONG;XU ZHUOHUA;JIANG WEN	CHEN SC, 2016, MEDICINE, V95, DOI 10.1097/MD.0000000000002727, 10.1097/MD.0000000000004473;CUI SY, 2017, ENDOCRINOLOGY, V158, P1671, DOI 10.1210/EN.2016-1781;DANDONA P, 2004, J CLIN ENDOCR METAB, V89, P5043, DOI 10.1210/JC.2004-0436;DAVID JR, 1966, P NATL ACAD SCI USA, V56, P72, DOI 10.1073/PNAS.56.1.72;DJUDJAJ S, 2016, J AM SOC NEPHROL, V27, P1650, DOI 10.1681/ASN.2015020149;SANCHEZ-NINO MD, 200…	INTRODUCTION: TO OBSERVE THE EFFECTS OF METFORMIN ON URINARY EXCRETION OF MIF, CD74, AND PODOCALYXIN IN TYPE 2 DIABETICS, AND TO EXPLORE ITS POSSIBLE RENOPROTECTIVE MECHANISMS. MATERIAL AND METHODS: A TOTAL OF 202 UNCONTROLLED TYPE 2 DIABETICS, WHO WERE PREVIOUSLY PRESCRIBED SULFONYLUREA MONOTHERAPY (N = 100) OR SULFONYLUREA IN COMBINATION WITH METFORMIN (N = 102), WERE ENROLLED IN THE STUDY. THE…				264	SHANDONG UNIV, JINAN, SHANDONG, PEOPLES R CHINA.; ANHUI PROV HOSP, DEPT ENDOCRINOL, HEFEI 230001, ANHUI, PEOPLES R CHINA.;						METFORMIN; TYPE 2 DIABETES; MACROPHAGE MIGRATION INHIBITORY FACTOR; CD74; PODOCYTE	10.5603/EP.a2018.0028	ARTICLE		YSD196406@163.COM	268	NATURAL SCIENCE FOUNDATION OF ANHUI PROVINCE OF CHINA [1508085SMH227]	THE NATURAL SCIENCE FOUNDATION OF ANHUI PROVINCE (NO. 1508085SMH227) OF CHINA.	GT7SP	OXIDATIVE STRESS; HIGH GLUCOSE; CELLS; MIF; NEPHROPATHY; PODOCYTES; URINE; CD74	3	ENDOKRYNOL POL	ENDOKRYNOL. POL.	ENGLISH	27	GOLD		UL SWIETOKRZYSKA 73, 80-180 GDANSK, POLAND	5	GDANSK	29952416	J	VIA MEDICA	2018		YE, SD (通讯作者)，ANHUI PROV HOSP, DEPT ENDOCRINOL, HEFEI 230001, ANHUI, PEOPLES R CHINA.	ENDOCRINOLOGY & METABOLISM			0423-104X	ENDOKRYNOLOGIA POLSKA			4	MIF/CD74 AXIS IS A TARGET FOR METFORMIN THERAPY IN DIABETIC PODOCYTOPATHY - REAL WORLD EVIDENCE	0	3
ZHU KELEI;DONG LEQI;WANG JINBO;LI DINGYAO;CHEN MINGLIANG;JIANG CUNBIN;WANG JINFA	ATKINSON MA, 2014, LANCET, V383, P69, DOI 10.1016/S0140-6736(13)60591-7;BAEK RN, 2014, ANN BEHAV MED, V48, P145, DOI 10.1007/S12160-013-9585-4;CHINNAKOTLA S, 2014, ANN SURG, V260, P56, DOI 10.1097/SLA.0000000000000569;DUNN TB, 2017, CURR OPIN ORGAN TRAN, V22, P364, DOI 10.1097/MOT.0000000000000438;FRANZ S, 2011, BIOMATERIALS, V32, P6692, DOI 10.1016/J.BIOMATERIALS.2011.05.078;GROM AA, 2010, CURR …	BACKGROUND: ISLET TRANSPLANTATION IS INCREASINGLY USED IN THE DIABETIC PATIENTS TO CONTROL THE BLOOD GLUCOSE LEVEL. HOWEVER, THE FUNCTIONAL OUTPUT OF TRANSPLANTED ISLETS REMAINS HAMPERED DUE TO THE LOCAL INFLAMMATION, LOSS OF ISLETS, ETC. TO THAT END, IN THIS STUDY WE EXPLORED TO ENHANCE THE FUNCTIONAL OUTPUT OF TRANSPLANTED ISLETS IN DIABETIC MICE BY EMPLOYING A DRUG-ELUTING SCAFFOLD WITH A PAYL…	5				YINZHOU PEOPLES HOSP, DEPT HEPTOBILIARY SURG, NINGBO, ZHEJIANG, PEOPLES R CHINA.; YINZHOU PEOPLES HOSP, DEPT GASTROENTEROL, NINGBO, ZHEJIANG, PEOPLES R CHINA.; NINGBO UNIV, YIN ZHOU HOSP, MED SCH, BAIZHANG RD 251, NINGBO 315000, ZHEJIANG, PEOPLES R CHINA.;						ELECTROSPUN SCAFFOLD; ISLET TRANSPLANTATION; MACROPHAGES; INTERLEUKIN 4; DIABETIC	10.1186/s13036-018-0098-3	ARTICLE		ZHUKELEI.NINGBO@GMAIL.COM		MINISTRY OF SCIENCE OF YINZHOU DISTRICT [YIN KE 2017-110]; YINZHOU YOUNG INVESTIGATOR AWARD [YIN REN SHE 2017-133]	THE AUTHORS ACKNOWLEDGE THE FINANCIAL SUPPORT FROM MINISTRY OF SCIENCE OF YINZHOU DISTRICT (GRANT NUMBER: YIN KE 2017-110) AND YINZHOU YOUNG INVESTIGATOR AWARD (YIN REN SHE 2017-133).	GD3UG			J BIOL ENG	J. BIOL. ENG.	ENGLISH	26	GREEN PUBLISHED, GOLD		236 GRAYS INN RD, FLOOR 6, LONDON WC1X 8HL, ENGLAND	8	LONDON	29713373	J	BIOMED CENTRAL LTD	2018		ZHU, KL (通讯作者)，YINZHOU PEOPLES HOSP, DEPT HEPTOBILIARY SURG, NINGBO, ZHEJIANG, PEOPLES R CHINA.; ZHU, KL (通讯作者)，NINGBO UNIV, YIN ZHOU HOSP, MED SCH, BAIZHANG RD 251, NINGBO 315000, ZHEJIANG, PEOPLES R CHINA.	BIOCHEMISTRY & MOLECULAR BIOLOGY; BIOTECHNOLOGY & APPLIED MICROBIOLOGY			1754-1611	JOURNAL OF BIOLOGICAL ENGINEERING			2	ENHANCING THE FUNCTIONAL OUTPUT OF TRANSPLANTED ISLETS IN DIABETIC MICE USING A DRUG-ELUTING SCAFFOLD	0	2
HICKEY FIONNUALA B.;MARTIN FINIAN	ABDELSAMIE SA, 2011, CLIN IMMUNOL, V139, P258, DOI 10.1016/J.CLIM.2011.01.016;AHN KS, 2007, J BIOL CHEM, V282, P809, DOI 10.1074/JBC.M610028200;AMANN B, 2003, DIABETES CARE, V26, P2421, DOI 10.2337/DIACARE.26.8.2421;ANDERS HJ, 2016, J AM SOC NEPHROL, V27, P2564, DOI 10.1681/ASN.2016020177;ANDERSON ME, 2003, PEPTIDES, V24, P487, DOI 10.1016/S0196-9781(03)00083-4;ATCHLEY DH, 2002, DIABETOLOGIA, V45…	PURPOSE OF REVIEW THE PURPOSE OF THIS REVIEW IS TO EXAMINE THE PROPOSED ROLE OF IMMUNE MODULATION IN THE DEVELOPMENT AND PROGRESSION OF DIABETIC KIDNEY DISEASE (DKD). RECENT FINDINGS DIABETIC KIDNEY DISEASE HAS NOT HISTORICALLY BEEN CONSIDERED AN IMMUNE-MEDIATED DISEASE; HOWEVER, INCREASING EVIDENCE IS EMERGING IN SUPPORT OF AN IMMUNE ROLE IN ITS PATHOPHYSIOLOGY. BOTH SYSTEMIC AND LOCAL RENAL INF…	20				TRINITY COLL DUBLIN, TALLAGHT HOSP, DEPT CLIN MED, DUBLIN 24, IRELAND.; UNIV COLL DUBLIN, UCD CONWAY INST, SCH BIOMOL & BIOMED SCI, BELFIELD DUBLIN 4, IRELAND.;						DIABETIC KIDNEY DISEASE; INFLAMMATION; MACROPHAGES; LEUKOCYTES; CYTOKINES	10.1007/s11892-018-0984-6	REVIEW	1539-0829	HICKEYFB@TCD.IE; FINIAN.MARTIN@UCD.IE				FZ9TG	TUMOR-NECROSIS-FACTOR; INTERCELLULAR-ADHESION MOLECULE-1; MIGRATION INHIBITORY FACTOR; MONOCYTE CHEMOATTRACTANT PROTEIN-1; URINARY ALBUMIN EXCRETION; RENAL INJURY; TNF-ALPHA; MYCOPHENOLATE-MOFETIL; LIPOXIN A(4); OXIDIZED LDL	4	CURR DIABETES REP	CURR. DIABETES REP.	ENGLISH	115		HICKEY, FIONNUALA/0000-0002-5855-8010	400 MARKET STREET, STE 700, PHILADELPHIA, PA 19106 USA	10	PHILADELPHIA	29532281	J	CURRENT MEDICINE GROUP	2018		MARTIN, F (通讯作者)，UNIV COLL DUBLIN, UCD CONWAY INST, SCH BIOMOL & BIOMED SCI, BELFIELD DUBLIN 4, IRELAND.	ENDOCRINOLOGY & METABOLISM			1534-4827	CURRENT DIABETES REPORTS			35	ROLE OF THE IMMUNE SYSTEM IN DIABETIC KIDNEY DISEASE	3	20
LI XINYU;WANG YAN;WANG KUN;WU YONGGUI	BAKRIS GL, 2014, DIABETES CARE, V37, P867, DOI 10.2337/DC13-1870;BERTHIER CC, 2009, DIABETES, V58, P469, DOI 10.2337/DB08-1328;BREYER MD, 2005, J AM SOC NEPHROL, V16, P27, DOI 10.1681/ASN.2009070721, 10.1681/ASN.2004080648;BROSIUS FC, 2016, DIABETOLOGIA, V59, P1624, DOI 10.1007/S00125-016-4021-5;BROSIUS FC, 2015, CURR OPIN NEPHROL HY, V24, P88, DOI 10.1097/MNH.0000000000000079;DALLA V. M., 2001, …	PAEONIFLORIN IS THE MAIN BIOACTIVE COMPONENTS OF THE ROOT OF P. LACTIFLORA PALL., AND HAS BEEN WIDELY USED AS AN ANTI-INFLAMMATION AND IMMUNOMODULATORY AGENT. HOWEVER, THE EFFECT AND MECHANISMS OF PAEONIFLORIN IN DIABETIC NEPHROPATHY (DN) REMAINS TO BE ELUCIDATED. IN THE PRESENT STUDY, STREPTOZOTOCIN (STZ)-INDUCED TYPE 1 DIABETIC MICE MODEL WAS USED TO INVESTIGATE THE PROTECTIVE EFFECT OF PAEONIF…				168	ANHUI MED UNIV, AFFILIATED HOSP 1, DEPT NEPHROL, 218 JIXI RD, HEFEI 230022, ANHUI, PEOPLES R CHINA.;						PAEONIFLORIN; DIABETIC NEPHROPATHY; JAK2/STAT3; INFLAMMATION; MACROPHAGE	10.5582/bst.2018.01009	ARTICLE	1881-7823	WUYONGGUI@MEDMAIL.COM.CN	176	NATURAL SCIENCE FOUNDATION OF CHINA [81374034, 81470965]	THIS CURRENT STUDY WAS SUPPORTED BY THE NATURAL SCIENCE FOUNDATION OF CHINA (NO. 81374034, 81470965).	GJ7QQ	CHRONIC KIDNEY-DISEASE; JAK INHIBITION; NEPHROPATHY; INFLAMMATION; FIBROSIS; MACROPHAGE; EXPRESSION; CYTOKINES; DRUGS; RATS	2	BIOSCI TRENDS	BIOSCI. TRENDS	ENGLISH	36	BRONZE		PEARL CITY KOISHIKAWA 603, 2-4-5 KASUGA, BUNKYO-KU, TOKYO, 112-0003, JAPAN	9	TOKYO	29669962	J	IRCA-BSSA	2018		WU, YG (通讯作者)，ANHUI MED UNIV, AFFILIATED HOSP 1, DEPT NEPHROL, 218 JIXI RD, HEFEI 230022, ANHUI, PEOPLES R CHINA.	LIFE SCIENCES & BIOMEDICINE - OTHER TOPICS			1881-7815	BIOSCIENCE TRENDS			21	RENAL PROTECTIVE EFFECT OF PAEONIFLORIN BY INHIBITION OF JAK2/STAT3 SIGNALING PATHWAY IN DIABETIC MICE	1	10
ZHANG CHEN;QIAN DONG;ZHAO HONGZHI;LV NAN;YU PEI;SUN ZHE	ABENTE EJ, 2016, ARCH BIOCHEM BIOPHYS, V589, P108, DOI 10.1016/J.ABB.2015.09.018;AKHTAR N, 2016, J IMMUNOL, V197, P2219, DOI 10.4049/JIMMUNOL.1600360;ARAKAWA M, 2010, DIABETES, V59, P1030, DOI 10.2337/DB09-1694;BALASUBRAMANYAM M, 2011, MOL CELL BIOCHEM, V351, P197, DOI 10.1007/S11010-011-0727-3;BOUZAKRI K, 2007, J BIOL CHEM, V282, P7783, DOI 10.1074/JBC.M608602200;BROWN BN, 2012, BIOMATERIALS, V3…	OBJECTIVES: MICRORNAS (MIRNAS) ARE INVOLVED IN THE PATHOLOGICAL PROGRESSION OF VARIOUS DISEASE INCLUDING TYPE 2 DIABETES (T2D). CHRONIC INFLAMMATION IN ADIPOSE TISSUE IS A CAUSE OF INSULIN RESISTANCE AND T2D. MIR-17 PALYS AN ANTI-INFLAMMATORY ROLE IN MANY BIOLOGICAL PROCESSES. WE HYPOTHESIZED THAT MIR-17 SUPPRESSED INFLAMMATORY MACROPHAGE THAT IS RELATED TO INSULIN RESISTANCE IN PATIENTS WITH T2D…				448	TIANJIN MED UNIV, TIANJIN 300070, PEOPLES R CHINA.; TIANJIN NANKAI HOSP, DEPT MINIMAL INVAS SURG, TIANJIN 300100, PEOPLES R CHINA.; TIANJIN INST MED & PHARMACEUT SCI, TIANJIN 300020, PEOPLES R CHINA.; TIANJIN MED UNIV, METAB DIS HOSP, DEPT ENDOCRINOL, TIANJIN 300070, PEOPLES R CHINA.;						DIABETES; MIR-17; MACROPHAGE INFILTRATION; ADIPOSE INFLAMMATION; INSULIN RESISTANCE	10.1016/j.biopha.2018.02.012	ARTICLE	1950-6007	ZHAOHONGZHI_TNH@126.COM	454			FZ5PZ	ADIPOSE-TISSUE; OBESITY; POLARIZATION; ACTIVATION; RESISTANCE; MICRORNAS; KINASE; IMMUNE; MONOCYTE; PROTEIN		BIOMED PHARMACOTHER	BIOMED. PHARMACOTHER.	ENGLISH	45			65 RUE CAMILLE DESMOULINS, CS50083, 92442 ISSY-LES-MOULINEAUX, FRANCE	7	ISSY-LES-MOULINEAUX	29477089	J	ELSEVIER FRANCE-EDITIONS SCIENTIFIQUES MEDICALES ELSEVIER	2018		ZHAO, HZ (通讯作者)，TIANJIN NANKAI HOSP, DEPT MINIMAL INVAS SURG, TIANJIN 300100, PEOPLES R CHINA.	RESEARCH & EXPERIMENTAL MEDICINE; PHARMACOLOGY & PHARMACY			0753-3322	BIOMEDICINE & PHARMACOTHERAPY			21	MIR17 IMPROVES INSULIN SENSITIVITY THROUGH INHIBITING EXPRESSION OF ASK1 AND ANTI-INFLAMMATION OF MACROPHAGES	0	17
OKAMOTO M.;ITO R.;TAIRA K.;IKEDA T.	AIHARA N, 2015, AM J PATHOL, V185, P172, DOI 10.1016/J.AJPATH.2014.09.017;AKIMOTO T, 2008, BIOCHEM BIOPH RES CO, V366, P556, DOI 10.1016/J.BBRC.2007.12.003;AKIMOTO T, 2012, J VET MED SCI, V74, P65, DOI 10.1292/JVMS.11-0168;BANERJEE M, 2012, CLIN CHIM ACTA, V413, P1163, DOI 10.1016/J.CCA.2012.03.021;CHUA SC, 1996, DIABETES, V45, P1141, DOI 10.2337/DIABETES.45.8.1141;DONATH MY, 2011, NAT REV IMMUNO…	THE NOVEL WBN/KOB-LEPR(FA) (FA/FA) CONGENIC RAT STRAIN IS CONSIDERED A USEFUL RAT MODEL OF TYPE 2 DIABETES MELLITUS (T2DM). ACCUMULATING FINDINGS SUGGEST THAT LOW-GRADE INFLAMMATION IS A CAUSATIVE FACTOR IN T2DM AND THAT CIRCULATING LEVELS OF INFLAMMATORY CYTOKINES ARE ASSOCIATED WITH INSULIN RESISTANCE. HOWEVER, INFLAMMATORY CYTOKINE PROFILES AND THEIR CORRELATIONS WITH T2DM DEVELOPMENT/PROGRESS…				12	AZABU UNIV, SCH VET MED, DEPT VET MED, LAB VET IMMUNOL,CHUO KU, 1-17-71 FUCHINOBE, SAGAMIHARA, KANAGAWA 2525201, JAPAN.; AZABU UNIV, SCH VET MED, DEPT VET MED, LAB PARASITOL,CHUO KU, 1-17-71 FUCHINOBE, SAGAMIHARA, KANAGAWA 2525201, JAPAN.;						IL-1 ALPHA; MACROPHAGE; SYPHACIA MURIS; TYPE 2 DIABETES MELLITUS; WBN/KOB-LEPR(FA)	10.1515/helm-2017-0050	ARTICLE	1336-9083	M-OKAMOTO@AZABU-U.AC.JP	20	AZABU UNIVERSITY RESEARCH SERVICES DIVISION	WE THANK DR. FUMITOSHI ASAI FOR HIS INSIGHTFUL DISCUSSIONS AND EXPERIMENTAL SUPPORTS. WE ALSO THANK DRS. NAOYUKI AIHARA, NORIAKI OKAMOTO, JUNICHI KAMIIE, KINJI SHIROTA, MARIKO SHIROTA AND GO SUGAHARA FOR THEIR THOUGHTFUL COMMENTS AND HELP; MRS. AYAKA WATANABE AND MR. YUKI ISHIKAWA FOR TECHNICAL SUPPORTS. THIS STUDY WAS PARTIALLY SUPPORTED BY A PROJECT GRANT (YOUNG SCIENTIST RESEARCH TRAINING AWAR…	FT9KF	INFLAMMASOME; FATTY; INSULIN; OBESITY; FAMILY; INTERLEUKIN-1-ALPHA; ATHEROSCLEROSIS; HYPERGLYCEMIA; PANCREATITIS; ACTIVATION	1	HELMINTHOLOGIA	HELMINTHOLOGIA	ENGLISH	28	GREEN PUBLISHED, GOLD	OKAMOTO, MARIKO/0000-0002-8553-0232	GENTHINER STRASSE 13, D-10785 BERLIN, GERMANY	9	BERLIN	31662623	J	WALTER DE GRUYTER GMBH	2018	OKAMOTO, MARIKO/ABA-9736-2020	OKAMOTO, M (通讯作者)，AZABU UNIV, SCH VET MED, DEPT VET MED, LAB VET IMMUNOL,CHUO KU, 1-17-71 FUCHINOBE, SAGAMIHARA, KANAGAWA 2525201, JAPAN.	PARASITOLOGY; ZOOLOGY			0440-6605	HELMINTHOLOGIA			0	HIGH IL-1 ALPHA PRODUCTION WAS INDUCED IN THE WBN/KOB-LEPR(FA) TYPE 2 DIABETES MELLITUS RAT MODEL AND INHIBITED BY SYPHACIA MURIS INFECTION	1	5
ORTINES ROGER V.;LIU HAIYUN;CHENG LILY I.;COHEN TAYLOR S.;LAWLOR HEATHER;GAMI ABHISHEK;WANG YU;DILLEN CARLY A.;ARCHER NATHAN K.;MILLER ROBERT J.;ASHBAUGH ALYSSA G.;PINSKER BRET L.;MARCHITTO MARK C.;TKACZYK CHRISTINE;STOVER C. KENDALL;SELLMAN BRET R.;MILLER LLOYD S.	ABTIN A, 2014, NAT IMMUNOL, V15, P45, DOI 10.1038/NI.2769;ADHIKARI RP, 2016, VACCINE, V34, P6402, DOI 10.1016/J.VACCINE.2016.09.061;ALAVI A, 2014, J AM ACAD DERMATOL, V70, DOI 10.1016/J.JAAD.2013.06.055;ALBA-LOUREIRO TC, 2007, BRAZ J MED BIOL RES, V40, P1037, DOI 10.1590/S0100-879X2006005000143;BERUBE BJ, 2013, TOXINS, V5, P1140, DOI 10.3390/TOXINS5061140;BRADY RA, 2013, PLOS ONE, V8, DOI 10.1371…	STAPHYLOCOCCUS AUREUS WOUND INFECTIONS DELAY HEALING AND RESULT IN INVASIVE COMPLICATIONS SUCH AS OSTEOMYELITIS, ESPECIALLY IN THE SETTING OF DIABETIC FOOT ULCERS. IN PRECLINICAL ANIMAL MODELS OF S. AUREUS SKIN INFECTION, ANTIBODY NEUTRALIZATION OF ALPHA-TOXIN (AT), AN S. AUREUS-SECRETED PORE-FORMING CYTOLYTIC TOXIN, REDUCES DISEASE SEVERITY BY INHIBITING SKIN NECROSIS AND RESTORING EFFECTIVE HOS…	E02288-17				JOHNS HOPKINS UNIV, DEPT DERMATOL, BALTIMORE, MD 21205 USA.; MEDIMMUNE LLC, DEPT TRANSLAT SCI, GAITHERSBURG, MD USA.; MEDIMMUNE LLC, DEPT INFECT DIS, GAITHERSBURG, MD USA.; JOHNS HOPKINS UNIV, DEPT ORTHOPAED SURG, BALTIMORE, MD 21218 USA.; JOHNS HOPKINS UNIV, DEPT MED, DIV INFECT DIS, BALTIMORE, MD 21205 USA.; JOHNS HOPKINS UNIV, DEPT MAT SCI & ENGN, BALTIMORE, MD 21218 USA.;						STAPHYLOCOCCUS AUREUS; ALPHA-TOXIN; HLA; WOUND; WOUND INFECTION; WOUND HEALING; NEUTROPHIL; MONOCYTE; MACROPHAGE; NEUTROPHIL EXTRACELLULAR TRAPS (NETS); DIABETES	10.1128/AAC.02288-17	ARTICLE	1098-6596	LLOYDMILLER@JHMI.EDU		MEDIMMUNE, LLC, THROUGH A JOHNS HOPKINS-MEDIMMUNE ACADEMIC INDUSTRY PARTNERSHIP	THIS WORK WAS SUPPORTED BY A SPONSORED RESEARCH AGREEMENT FROM MEDIMMUNE, LLC, THROUGH A JOHNS HOPKINS-MEDIMMUNE ACADEMIC INDUSTRY PARTNERSHIP.	FY8NM	FOOT INFECTIONS; NEUTROPHIL RECRUITMENT; SKIN WOUNDS; HEMOLYSIN; SEVERITY; MACROPHAGES; ACTIVATION; ANTIBODIES; VIRULENCE; NETOSIS	3	ANTIMICROB AGENTS CH	ANTIMICROB. AGENTS CHEMOTHER.	ENGLISH	52	GREEN PUBLISHED	ARCHER, NATHAN/0000-0002-8212-8985; PINSKER, BRET/0000-0002-3811-4578; COHEN, TAYLOR/0000-0001-9368-0903	1752 N ST NW, WASHINGTON, DC 20036-2904 USA	14	WASHINGTON	29311091	J	AMER SOC MICROBIOLOGY	2018	; COHEN, TAYLOR/C-9927-2016	MILLER, LS (通讯作者)，JOHNS HOPKINS UNIV, DEPT DERMATOL, BALTIMORE, MD 21205 USA.; MILLER, LS (通讯作者)，JOHNS HOPKINS UNIV, DEPT ORTHOPAED SURG, BALTIMORE, MD 21218 USA.; MILLER, LS (通讯作者)，JOHNS HOPKINS UNIV, DEPT MED, DIV INFECT DIS, BALTIMORE, MD 21205 USA.; MILLER, LS (通讯作者)，JOHNS HOPKINS UNIV, DEPT MAT SCI & ENGN, BALTIMORE, MD 21218 USA.	MICROBIOLOGY; PHARMACOLOGY & PHARMACY			0066-4804	ANTIMICROBIAL AGENTS AND CHEMOTHERAPY			35	NEUTRALIZING ALPHA-TOXIN ACCELERATES HEALING OF STAPHYLOCOCCUS AUREUS-INFECTED WOUNDS IN NONDIABETIC AND DIABETIC MICE	1	18
VISTNES MARIA;TAPIA GERMAN;MARILD KARL;MIDTTUN OIVIND;UELAND PER M.;VIKEN MARTE K.;MAGNUS PER;BERG JENS P.;GILLESPIE KATHLEEN M.;SKRIVARHAUG TORILD;NJOLSTAD PAL R.;JONER GEIR;STORDAL KETIL;STENE LARS C.	ABRAHAMS VM, 2017, ARTHRITIS RHEUMATOL, V69, P1710, DOI 10.1002/ART.40136;ANDREOLI L, 2015, ARTHRITIS RHEUMATOL, V67, P2196, DOI 10.1002/ART.39187;BLANK M, 1991, P NATL ACAD SCI USA, V88, P3069, DOI 10.1073/PNAS.88.8.3069;BRANCH DW, 1990, AM J OBSTET GYNECOL, V163, P210, DOI 10.1016/S0002-9378(11)90700-5;CHIGHIZOLA CB, 2016, ARTHRITIS RHEUMATOL, V68;CHIGHIZOLA CB, 2015, CURR OPIN RHEUMATOL, V27, …	PROBLEM: PREVIOUS STUDIES HAVE SUGGESTED THAT IMMUNE PERTURBATIONS DURING PREGNANCY CAN AFFECT OFFSPRING TYPE 1 DIABETES (T1D) RISK. WE AIMED TO IDENTIFY INIMUNOLOGICAL MARKERS THAT COULD PREDICT OFFSPRING T1D OR THAT WERE LINKED TO T1D RISK FACTORS. METHOD OF STUDY: WE QUANTIFIED SELECTED CIRCULATING IMMUNOLOGICAL MARKERS IN MID PREGNANCY (INTERLEUKIN [IL]-1 BETA, IL-1RA, IL-2R ALPHA, IL-2, -4, …	E12802				DIAKONHJEMMET HOSP, DEPT INTERNAL MED, OSLO, NORWAY.; UNIV OSLO, OSLO UNIV HOSP, INST EXPT MED RES, OSLO, NORWAY.; NORWEGIAN INST PUBL HLTH, OSLO, NORWAY.; UNIV COLORADO, BARBARA DAVIS CTR, AURORA, CO USA.; BEVITAL AS, BERGEN, NORWAY.; UNIV BERGEN, DEPT CLIN SCI, BERGEN, NORWAY.; HAUKELAND HOSP, LAB CLIN BIOCHEM, BERGEN, NORWAY.; OSLO UNIV HOSP, DEPT IMMUNOL, RIKSHOSP, OSLO, NORWAY.; OSLO UNIV HO…						CORD BLOOD; CYTOKINE; HUMAN; INFLAMMATORY MARKERS; NORWEGIAN MOTHER AND CHILD COHORT STUDY; PREGNANCY; TYPE 1 DIABETES	10.1111/aji.12802	ARTICLE	1600-0897	GERMAN.TAPIA@FHI.NO		NORWEGIAN MINISTRY OF HEALTH AND CARE SERVICES; NORGES FORSKNINGSRAD [2210909/F20]; NIH/NINDS [UO1 NS 047537-01, UO1 NS 047537-06A1]; NIH/NIEHS [N01-ES-75558]; SOUTH-EASTERN NORWAY REGIONAL HEALTH AUTHORITY; OAK FOUNDATION: EUROPEAN RESEARCH COUNCIL; K.G. JEBSEN FOUNDATION; NATIONAL INSTITUTE OF NEUROLOGICAL DISORDERS AND STROKE [U01NS047537] FUNDING SOURCE: NIH REPORTER	NORWEGIAN MINISTRY OF HEALTH AND CARE SERVICES; NORGES FORSKNINGSRAD, GRANT/AWARD NUMBER 2210909/F20: NORWEGIAN MINISTRY OF EDUCATION AND RESEARCH; NIH/NINDS, GRANT/AWARD NUMBER: UO1 NS 047537-01 AND UO1 NS 047537-06A1; NIH/NIEHS, GRANT/AWARD NUMBER: N01-ES-75558; SOUTH-EASTERN NORWAY REGIONAL HEALTH AUTHORITY; OAK FOUNDATION: EUROPEAN RESEARCH COUNCIL; K.G. JEBSEN FOUNDATION	FW5NW	OBSTETRIC ANTIPHOSPHOLIPID SYNDROME; FETAL LOSS; DOMAIN 4/5; ANTIBODIES; MICE; PATHOGENESIS; THROMBOSIS; OUTCOMES; HEPARIN; UPDATE	3	AM J REPROD IMMUNOL	AM. J. REPROD. IMMUNOL.	ENGLISH	24	GREEN SUBMITTED	TAPIA, GERMAN/0000-0002-1770-1183; BERG, JENS P/0000-0003-0157-5888; VISTNES, MARIA/0000-0002-6243-0626; UELAND, PER MAGNE/0000-0002-1903-0571; VIKEN, MARTE KATHRINE/0000-0002-3917-9269	111 RIVER ST, HOBOKEN 07030-5774, NJ USA	11	HOBOKEN	29266506	J	WILEY	2018	UELAND, PER M/C-7340-2013; TAPIA, GERMAN/AAS-8467-2020; BERG, JENS P/G-1455-2012	TAPIA, G (通讯作者)，NORWEGIAN INST PUBL HLTH, DEPT CHILD HLTH, OSLO, NORWAY.	IMMUNOLOGY; REPRODUCTIVE BIOLOGY			1046-7408	AMERICAN JOURNAL OF REPRODUCTIVE IMMUNOLOGY			6	PLASMA IMMUNOLOGICAL MARKERS IN PREGNANCY AND CORD BLOOD: A POSSIBLE LINK BETWEEN MACROPHAGE CHEMO-ATTRACTANTS AND RISK OF CHILDHOOD TYPE 1 DIABETES	0	7
DU YUE GUANG;ZHANG KE NA;GAO ZONG LEI;DAI FENGJIAO;WU XI XI;CHAI KE FU	AZIZ MH, 2017, J IMMUNOL, V198, P4855, DOI 10.4049/JIMMUNOL.1602175;BENSKY D, CHIN HER MED MAT MED, V3, P265;BIBLE ELLEN, 2013, NAT REV NEPHROL, V9, P696, DOI 10.1038/NRNEPH.2013.228;BRUCHFELD A, 2009, MOL MED, V15, P70, DOI 10.2119/MOLMED.2008.00109;CHO YOUNG I, 2008, J DIABETES SCI TECHNOL, V2, P1130;DONATE-CORREA J, 2015, J DIABETES RES, V2015, DOI 10.1155/2015/948417;EDWARD FBIV, 2008, ACUPUN…	THE PRESENT STUDY INVESTIGATED THE MECHANISM UNDERLYING THE ANTI-INFLAMMATORY EFFECTS OF TANGSHEN FORMULA (TS) IN SPRAGUE DAWLEY (SD) RATS WITH DIABETIC NEPHROPATHY (DN). A RAT MODEL OF DN WAS ESTABLISHED BY INTRAPERITONEAL INJECTION OF 1% (40 MG/KG) STREPTOZOTOCIN AND ADMINISTRATION OF A HIGH FAT AND GLUCOSE DIET. SUBSEQUENTLY, SD RATS WERE RANDOMLY DIVIDED INTO SIX GROUPS (N=8): A DN GROUP, A V…				2156	ZHEJIANG CHINESE MED UNIV, DEPT PATHOL, HANGZHOU 310053, ZHEJIANG, PEOPLES R CHINA.; ZHEJIANG CHINESE MED UNIV, NATL TRADIT CHINESE MED CLIN RES CTR, 548 BINWEN RD, HANGZHOU 310053, ZHEJIANG, PEOPLES R CHINA.;						DIABETIC NEPHROPATHY; TANGSHEN FORMULA; MACROPHAGES; NUCLEAR FACTOR-KAPPA B; SIRTUIN	10.3892/etm.2017.5621	ARTICLE	1792-1015	CKF666@163.COM	2164	NATIONAL NATURAL SCIENCE FUND [81273615]; ZHEJIANG PROVINCIAL NATURAL SCIENCE FOUNDATION OF CHINA [LY16H270008]	THE PRESENT WORK WAS SUPPORTED BY THE NATIONAL NATURAL SCIENCE FUND (GRANT NO. 81273615) AND ZHEJIANG PROVINCIAL NATURAL SCIENCE FOUNDATION OF CHINA (GRANT NO. LY16H270008).	FT5VP	MIGRATION INHIBITORY FACTOR; CHRONIC KIDNEY-DISEASE; MECHANISMS; MELLITUS	2	EXP THER MED	EXP. THER. MED.	ENGLISH	37	GREEN PUBLISHED, GOLD		POB 18179, ATHENS, 116 10, GREECE	9	ATHENS	29434819	J	SPANDIDOS PUBL LTD	2018		CHAI, KF (通讯作者)，ZHEJIANG CHINESE MED UNIV, NATL TRADIT CHINESE MED CLIN RES CTR, 548 BINWEN RD, HANGZHOU 310053, ZHEJIANG, PEOPLES R CHINA.	RESEARCH & EXPERIMENTAL MEDICINE			1792-0981	EXPERIMENTAL AND THERAPEUTIC MEDICINE			21	TANGSHEN FORMULA IMPROVES INFLAMMATION IN RENAL TISSUE OF DIABETIC NEPHROPATHY THROUGH SIRT1/NF-KAPPA B PATHWAY	2	14
LUAN PEIPEI;ZHUANG JIANHUI;ZOU JUN;LI HAILING;SHUAI PING;XU XIAOPENG;ZHAO YIFAN;KOU WENXIN;JI SHUYA;PENG AI;XU YAWEI;SU QING;JIAN WEIXIA;PENG WENHUI	ABDEL-RAHMAN EM, 2012, J GEN INTERN MED, V27, P458, DOI 10.1007/S11606-011-1912-5;ANDERS HJ, 2011, KIDNEY INT, V80, P915, DOI 10.1038/KI.2011.217;BASHIR S, 2016, INFLAMM RES, V65, P1, DOI 10.1007/S00011-015-0874-1;BENKO S, 2010, J IMMUNOL, V185, P1681, DOI 10.4049/JIMMUNOL.0903900;CHA JJ, 2013, ENDOCRINOLOGY, V154, P2144, DOI 10.1210/EN.2012-2080;CHANG AS, 2016, AM J PHYSIOL-RENAL, V310, PF689, D…	NOD-LIKE RECEPTOR FAMILY CASPASE RECRUITMENT DOMAIN FAMILY DOMAIN CONTAINING 5 (NLRC5) HAS IMPORTANT ROLES IN INFLAMMATION AND INNATE IMMUNITY. NLRC5 WAS HIGHLY EXPRESSED IN KIDNEY FROM STREPTOZOTOCIN-INDUCED DIABETIC MICE, DB/DB MICE AND PATIENTS WITH DIABETES. BASED ON THAT EVIDENCE, THE PRESENT STUDY WAS DESIGNED TO EXPLORE THE ROLES OF NLRC5 IN THE PROGRESSION OF DIABETIC NEPHROPATHY (DN). WE…				1070	SHANGHAI JIAO TONG UNIV, XINHUA HOSP, DEPT ENDOCRINOL, 1665 KONGJIANG RD, SHANGHAI 200092, PEOPLES R CHINA.; SHANGHAI JIAO TONG UNIV, XINHUA HOSP, DEPT NEPHROPATHY, SHANGHAI, PEOPLES R CHINA.; TONGJI UNIV, DEPT CARDIOL, SHANGHAI PEOPLES HOSP 10, 301 MIDDLE YANCHANG RD, SHANGHAI 200072, PEOPLES R CHINA.; TONGJI UNIV, DEPT NEPHROPATHY, SHANGHAI PEOPLES HOSP 10, SHANGHAI, PEOPLES R CHINA.; GANNAN ME…						ALBUMINURIA; INNATE IMMUNITY; MACROPHAGES; DIABETES; KIDNEY INJURY	10.1096/fj.201700511RR	ARTICLE	1530-6860	JIANWEIXIA@XINHUAMED.COM.CN; PWENHUI@TONGJI.EDU.CN	1084	CHINESE NATIONAL NATURAL SCIENCE FOUNDATION [81670746, 81370391, 81670230]	THE AUTHORS THANK THE PATIENTS WHO PARTICIPATED IN THIS STUDY. THE AUTHORS ALSO THANK DR. WEI WANG (COLUMBIA CENTER FOR TRANSLATIONAL IMMUNOLOGY, COLUMBIA UNIVERSITY MEDICAL CENTER (NEW YORK, NY, USA) FOR HER CRITICAL DISCUSSIONS AND COMMENTS ON THE ARTICLE. THIS STUDY WAS SUPPORTED BY GRANTS 81670746,81370391 AND 81670230 FROM THE CHINESE NATIONAL NATURAL SCIENCE FOUNDATION. THE AUTHORS DECLARE …	FW2PS	NUCLEOTIDE-BINDING DOMAIN; NF-KAPPA-B; IMMUNE-RESPONSES; RECEPTOR NLRC5; RENAL INJURY; MACROPHAGE; PATHWAYS; MHC; FIBROSIS; PROGRESSION	2	FASEB J	FASEB J.	ENGLISH	39	BRONZE	ZOU, JUN/0000-0002-4781-2538	9650 ROCKVILLE PIKE, BETHESDA, MD 20814-3998 USA	15	BETHESDA	29070585	J	FEDERATION AMER SOC EXP BIOL	2018		JIAN, WX (通讯作者)，SHANGHAI JIAO TONG UNIV, XINHUA HOSP, DEPT ENDOCRINOL, 1665 KONGJIANG RD, SHANGHAI 200092, PEOPLES R CHINA.; PENG, WH (通讯作者)，TONGJI UNIV, DEPT CARDIOL, SHANGHAI PEOPLES HOSP 10, 301 MIDDLE YANCHANG RD, SHANGHAI 200072, PEOPLES R CHINA.	BIOCHEMISTRY & MOLECULAR BIOLOGY; LIFE SCIENCES & BIOMEDICINE - OTHER TOPICS; CELL BIOLOGY			0892-6638	FASEB JOURNAL			31	NLRC5 DEFICIENCY AMELIORATES DIABETIC NEPHROPATHY THROUGH ALLEVIATING INFLAMMATION	0	21
SZPIGEL ANAIS;HAINAULT ISABELLE;CARLIER AURELIE;VENTECLEF NICOLAS;BATTO ANNE FRANCOISE;HAJDUCH ERIC;BERNARD CATHERINE;KTORZA ALAIN;GAUTIER JEAN FRANCOIS;FERRE PASCAL;BOURRON OLIVIER;FOUFELLE FABIENNE	BELLIS C, 2014, CIRC-CARDIOVASC GENE, V7, P854, DOI 10.1161/CIRCGENETICS.114.000600;BOON J, 2013, DIABETES, V62, P401, DOI 10.2337/DB12-0686;BRONNER DN, 2015, IMMUNITY, V43, P451, DOI 10.1016/J.IMMUNI.2015.08.008;CHAVEZ JA, 2012, CELL METAB, V15, P585, DOI 10.1016/J.CMET.2012.04.002;CUNHA DA, 2008, J CELL SCI, V121, P2308, DOI 10.1242/JCS.026062;DEVEVRE EF, 2015, J IMMUNOL, V194, P3917, DOI 10.40…	AIMS/HYPOTHESIS OBESITY AND TYPE 2 DIABETES ARE CONCOMITANT WITH LOW-GRADE INFLAMMATION AFFECTING INSULIN SENSITIVITY AND INSULIN SECRETION. RECENTLY, THE THIOREDOXIN INTERACTING PROTEIN (TXNIP) HAS BEEN IMPLICATED IN THE ACTIVATION PROCESS OF THE NOD-LIKE RECEPTOR FAMILY, PYRIN DOMAIN CONTAINING 3 (NLRP3) INFLAMMASOME. IN THIS STUDY, WE AIM TO DETERMINE WHETHER THE EXPRESSION OF TXNIP IS ALTERED…				399	UPMC UNIV PARIS 06, SORBONNE UNIV, INSERM, UMRS 1138, 15 RUE ECOLE MED, F-75006 PARIS, FRANCE.; UNIV PARIS DIDEROT, UNIV PARIS DESCARTES, SORBONNE PARIS CITE, 15 RUE ECOLE MED, F-75006 PARIS, FRANCE.; CTR RECH CORDELIERS, 15 RUE ECOLE MED, F-75006 PARIS, FRANCE.; INST RECH SERVIER, SURESNES, FRANCE.; HOP LA PITIE SALPETRIERE, AP HP, DEPT ENDOCRINOL NUTR & DIABET, PARIS, FRANCE.; LARIBOISIERE HOSP…						CERAMIDE; DIABETES MELLITUS; ENDOPLASMIC RETICULUM STRESS; INFLAMMASOME; MACROPHAGES; NLRP3; PERIPHERAL BLOOD MONONUCLEAR CELLS; SPHINGOLIPIDS; TXNIP	10.1007/s00125-017-4462-5	ARTICLE	1432-0428	FABIENNE.FOUFELLE@CRC.JUSSIEU.FR	412	'FONDATION POUR LA RECHERCHE MEDICALE' EQUIPE FRM [DEQ20140329504]	THIS WORK WAS SUPPORTED BY A GRANT FROM THE 'FONDATION POUR LA RECHERCHE MEDICALE' EQUIPE FRM DEQ20140329504.	FR4BW	ENDOPLASMIC-RETICULUM STRESS; THIOREDOXIN-INTERACTING PROTEIN; PANCREATIC BETA-CELL; INSULIN-RESISTANCE; NLRP3 INFLAMMASOME; FATTY-ACIDS; TRANSCRIPTION FACTOR; ACTIVATION; CERAMIDE; MACROPHAGES	2	DIABETOLOGIA	DIABETOLOGIA	ENGLISH	45	BRONZE	FERRÉ, PASCAL/0000-0003-0115-7045; HAJDUCH, ERIC/0000-0002-0125-7751; BOURRON, OLIVIER/0000-0001-7348-7161; FOUFELLE, FABIENNE/0000-0002-0752-622X	233 SPRING ST, NEW YORK, NY 10013 USA	14	NEW YORK	28988346	J	SPRINGER	2018	VENTECLEF, NICOLAS/K-8484-2017; FERRÉ, PASCAL/K-1250-2013; HAJDUCH, ERIC/B-7332-2008	FOUFELLE, F (通讯作者)，UPMC UNIV PARIS 06, SORBONNE UNIV, INSERM, UMRS 1138, 15 RUE ECOLE MED, F-75006 PARIS, FRANCE.; FOUFELLE, F (通讯作者)，UNIV PARIS DIDEROT, UNIV PARIS DESCARTES, SORBONNE PARIS CITE, 15 RUE ECOLE MED, F-75006 PARIS, FRANCE.; FOUFELLE, F (通讯作者)，CTR RECH CORDELIERS, 15 RUE ECOLE MED, F-75006 PARIS, FRANCE.	ENDOCRINOLOGY & METABOLISM			0012-186X	DIABETOLOGIA			71	LIPID ENVIRONMENT INDUCES ER STRESS, TXNIP EXPRESSION AND INFLAMMATION IN IMMUNE CELLS OF INDIVIDUALS WITH TYPE 2 DIABETES	1	32
HU ZHIAI;MA CHI;RONG XIN;ZOU SHUJUAN;LIU XIAOHUA	AL-ZUBE L, 2009, J ORTHOP RES, V27, P1074, DOI 10.1002/JOR.20842;ARDURA JA, 2016, J BIOMED MATER RES A, V104, P2060, DOI 10.1002/JBM.A.35742;CHEN L, 2012, NAT REV ENDOCRINOL, V8, P228, DOI 10.1038/NRENDO.2011.183;DE SANTANA RB, 2015, INT J ORAL MAX IMPL, V30, P707, DOI 10.11607/JOMI.3956, 10.11607/JOMI.3957;DONATH MY, 2011, NAT REV IMMUNOL, V11, P98, DOI 10.1038/NRI2925;DONG L, 2013, TRENDS BIOTE…	BONE REPAIR AND REGENERATION PROCESS IS MARKEDLY IMPAIRED IN DIABETES MELLITUS (DM) THAT AFFECTS HUNDREDS OF MILLIONS OF PEOPLE WORLDWIDE. AS A CHRONIC INFLAMMATORY DISEASE, DM CREATES A PROINFLAMMATORY MICRO-ENVIRONMENT IN DEFECTIVE SITES. MOST OF THE STUDIES ON DM, ASSOCIATED BONE REGENERATION, HOWEVER', NEGLECT THE IMPORTANCE-OF IMMUNOMODULATION UNDER THE DM CONDITION AND ADOPT THE SAME APPROA…				2377	SICHUAN UNIV, WEST CHINA HOSP STOMATOL, NATL CLIN RES CTR ORAL DIS, STATE KEY LAB ORAL DIS, CHENGDU 610041, SICHUAN, PEOPLES R CHINA.; SICHUAN UNIV, WEST CHINA HOSP, DEPT ORTHOPED, CHENGDU 610041, SICHUAN, PEOPLES R CHINA.; TEXAS A&M UNIV, COLL DENT, DEPT BIOMED SCI, DALLAS, TX 75246 USA.;						IMMUNOMODULATORY; MACROPHAGE; MICROSPHERES; NANOFIBROUS; BONE TISSUE ENGINEERING; DIABETES MELLITUS	10.1021/acsami.7b18458	ARTICLE	1944-8252	DRZSJ@SCU.EDU.CN; XLIU@TAMHSC.EDU	2390	NIH/NIDCR [R01DE024979]; CHINA SCHOLARSHIP COUNCIL [201606240067]; NATIONAL INSTITUTE OF DENTAL & CRANIOFACIAL RESEARCH [R01DE024979] FUNDING SOURCE: NIH REPORTER	THIS STUDY WAS SUPPORTED BY NIH/NIDCR R01DE024979 (X.L.) AND CHINA SCHOLARSHIP COUNCIL NO. 201606240067 (Z.H.).	FT9TZ	DELIVERY; GROWTH; MACROPHAGES; TYPE-1; MODEL; RISK; RATS; INFLAMMATION; TURNOVER; RELEASE	3	ACS APPL MATER INTER	ACS APPL. MATER. INTERFACES	ENGLISH	44	GREEN ACCEPTED	LIU, XIAOHUA/0000-0003-0177-0886; MA, CHI/0000-0002-1147-3917	1155 16TH ST, NW, WASHINGTON, DC 20036 USA	14	WASHINGTON	29280610	J	AMER CHEMICAL SOC	2018	LIU, XIAOHUA/AAU-2211-2021	ZOU, SJ (通讯作者)，SICHUAN UNIV, WEST CHINA HOSP STOMATOL, NATL CLIN RES CTR ORAL DIS, STATE KEY LAB ORAL DIS, CHENGDU 610041, SICHUAN, PEOPLES R CHINA.; LIU, XH (通讯作者)，TEXAS A&M UNIV, COLL DENT, DEPT BIOMED SCI, DALLAS, TX 75246 USA.	SCIENCE & TECHNOLOGY - OTHER TOPICS; MATERIALS SCIENCE			1944-8244	ACS APPLIED MATERIALS & INTERFACES			86	IMMUNOMODULATORY ECM-LIKE MICROSPHERES FOR ACCELERATED BONE REGENERATION IN DIABETES MELLITUS	9	126
TANG CHUN LIAN;LIU ZHI MING;GAO YAN RU;XIONG FEI	ARAUJO ML, 2004, MEM I OSWALDO CRUZ, V99, P27, DOI 10.1590/S0074-02762004000900005;ASSUNCAO LS, 2017, BBA-MOL CELL BIOL L, V1862, P246, DOI 10.1016/J.BBALIP.2016.11.006;BAPAT SP, 2015, NATURE, V528, P137, DOI 10.1038/NATURE16151;BASHIR S, 2015, IMMUNOL INVEST, V44, P451, DOI 10.3109/08820139.2015.1025960;BERTOLA A, 2012, DIABETES, V61, P2238, DOI 10.2337/DB11-1274;CALDAS IR, 2008, ACTA TROP, V108…	STUDIES ON PARASITE-INDUCED IMMUNOREGULATORY MECHANISMS COULD CONTRIBUTE TO THE DEVELOPMENT OF NEW THERAPIES FOR INFLAMMATORY DISEASES SUCH AS TYPE 2 DIABETES (T2D), WHICH IS A CHRONIC INFLAMMATORY DISEASE CHARACTERIZED BY PERSISTENT ELEVATED GLUCOSE LEVELS DUE TO INSULIN RESISTANCE. THE ASSOCIATION BETWEEN PREVIOUS SCHISTOSOMA INFECTION AND T2D HAS BEEN CONFIRMED-SCHISTOSOMA INFECTION AND SCHIST…	1990				WUCHANG HOSP, DEPT SCI & EDUC, WUHAN, HUBEI, PEOPLES R CHINA.; WUHAN UNIV SCI & TECHNOL, CITY COLL, MED DEPT, WUHAN, HUBEI, PEOPLES R CHINA.; HUAZHONG UNIV SCI & TECHNOL, TONGJI HOSP, TONGJI MED COLL, CTR BIOMED RES, WUHAN, HUBEI, PEOPLES R CHINA.;						SCHISTOSOMA; TYPE 2 DIABETES; IMMUNE REGULATION; MACROPHAGES; TYPE 1 HELPER T CELLS	10.3389/fimmu.2017.01990	REVIEW		XIONGFEI312@HOTMAIL.COM		NATIONAL NATURAL SCIENCE FOUNDATION OF CHINA [81500637]; HEALTH AND FAMILY PLANNING COMMISSION OF WUHAN MUNICIPALITY [WX17A08]	FX IS SUPPORTED BY A NATIONAL NATURAL SCIENCE FOUNDATION OF CHINA GRANT (81500637), AND THIS WORK WAS FUNDED BY THE SCIENTIFIC RESEARCH SUBJECT OF THE HEALTH AND FAMILY PLANNING COMMISSION OF WUHAN MUNICIPALITY (NO. WX17A08).	FS8TE	ALTERNATIVELY ACTIVATED MACROPHAGES; INNATE LYMPHOID-CELLS; T-REG CELLS; ADIPOSE-TISSUE; INSULIN-RESISTANCE; DENDRITIC CELLS; TH2 POLARIZATION; INTERFERON-GAMMA; METABOLIC SYNDROME; EGG ANTIGENS		FRONT IMMUNOL	FRONT. IMMUNOL.	ENGLISH	75	GOLD, GREEN PUBLISHED		PO BOX 110, EPFL INNOVATION PARK, BUILDING I, LAUSANNE, 1015, SWITZERLAND	8	LAUSANNE		J	FRONTIERS MEDIA SA	2018		XIONG, F (通讯作者)，HUAZHONG UNIV SCI & TECHNOL, TONGJI HOSP, TONGJI MED COLL, CTR BIOMED RES, WUHAN, HUBEI, PEOPLES R CHINA.	IMMUNOLOGY			1664-3224	FRONTIERS IN IMMUNOLOGY			12	SCHISTOSOMA INFECTION AND SCHISTOSOMA-DERIVED PRODUCTS MODULATE THE IMMUNE RESPONSES ASSOCIATED WITH PROTECTION AGAINST TYPE 2 DIABETES	0	7
ZHONG JI XIN;CHEN JIE;RAO XIAOQUAN;DUAN LIHUA	ABDI R, 2008, DIABETES, V57, P1759, DOI 10.2337/DB08-0180;ARTUNC F, 2016, NAT REV NEPHROL, V12, P721, DOI 10.1038/NRNEPH.2016.145;ATTRIDGE K, 2014, J IMMUNOL, V192, P2195, DOI 10.4049/JIMMUNOL.1302082;AZUMA T, 2009, PLOS MED, V6, DOI 10.1371/JOURNAL.PMED.1000166;BAKER RL, 2012, EUR J IMMUNOL, V42, P672, DOI 10.1002/EJI.201142071;BERTHELOOT D, 2016, CELL MOL IMMUNOL;BOULOUMIE A, 2005, CURR OPIN CL…	NUMEROUS STUDIES HAVE ESTABLISHED THE IMPORTANCE OF IMMUNE DYSFUNCTION IN THE DEVELOPMENT OF DIABETES MELLITUS, INCLUDING TYP1 AND TYP2 DIABETES, AND IT IS WORTH NOTING THAT T CELL ACTIVATION ACTS A KEY ROLE IN THE PATHOGENESIS OF LOSS OF BETA CELL MASS, ADIPOSE INFLAMMATION AND INSULIN RESISTANCE. REGARDING AS AN IMPORTANT CHECKPOINT IN THE PROCESS OF T CELL ACTIVATION, CO-STIMULATORY MOLECULES …				2902	CENT HOSP WUHAN, DEPT ENDOCRINOL, WUHAN 430061, HUBEI, PEOPLES R CHINA.; CASE WESTERN RESERVE UNIV, CARDIOVASC RES INST, CLEVELAND, OH 44106 USA.; XIAMEN UNIV, MED COLL, BASIC MED DEPT, XIAMEN 361102, PEOPLES R CHINA.; XIAMEN UNIV, AFFILIATED HOSP 1, DEPT RHEUMATOL & CLIN IMMUNOL, XIAMEN 361003, FUJIAN, PEOPLES R CHINA.;						CO-STIMULATORY MOLECULE; DIABETES MELLITUS; DENDRITIC CELLS; MACROPHAGE; CD28	10.18632/oncotarget.23102	REVIEW	1949-2553	LH-DUAN@163.COM	2911	NIH [K01 DK105108]; AMERICAN HEART ASSOCIATION [17GRNT33670485]; AMERICAN ASSOCIATION OF IMMUNOLOGISTS [CIIF-8745]; NATIONAL NATURAL SCIENCE FOUNDATION OF CHINA [81670431, 81671544, 81302564]; FUJIAN PROVINCE HEALTH PLANNING OF YOUNG OUTSTANDING TALENTS TRAINING PROJECT [2016-ZQN-82]; NATURAL SCIENCE FOUNDATION OF FUJIAN PROVINCIAL DEPARTMENT OF SCIENCE AND TECHNOLOGY [2017J01356]	THIS WORK WAS SUPPORTED BY GRANTS FROM NIH (K01 DK105108), AMERICAN HEART ASSOCIATION (17GRNT33670485), AMERICAN ASSOCIATION OF IMMUNOLOGISTS (CIIF-8745), THE NATIONAL NATURAL SCIENCE FOUNDATION OF CHINA (81670431, 81671544, 81302564), FUJIAN PROVINCE HEALTH PLANNING OF YOUNG OUTSTANDING TALENTS TRAINING PROJECT (NO. 2016-ZQN-82), AND NATURAL SCIENCE FOUNDATION OF FUJIAN PROVINCIAL DEPARTMENT OF …	FS2QL	EXPERIMENTAL AUTOIMMUNE ENCEPHALOMYELITIS; MESENCHYMAL STEM-CELLS; CD4(+)CD28(-) T-CELL; INSULIN-RESISTANCE; ADIPOSE-TISSUE; B7/CD28 COSTIMULATION; CO-STIMULATION; UP-REGULATION; B-CELLS; OBESITY	2	ONCOTARGET	ONCOTARGET	ENGLISH	111	GREEN PUBLISHED, GOLD, GREEN SUBMITTED	ZHONG, JIXIN/0000-0002-3534-7480; RAO, XIAOQUAN/0000-0001-7316-4530	6666 E QUAKER ST, STE 1, ORCHARD PARK, NY 14127 USA	10	ORCHARD PARK	29416823	J	IMPACT JOURNALS LLC	2018	ZHONG, JIXIN/ABE-3768-2020	DUAN, LH (通讯作者)，XIAMEN UNIV, AFFILIATED HOSP 1, DEPT RHEUMATOL & CLIN IMMUNOL, XIAMEN 361003, FUJIAN, PEOPLES R CHINA.	ONCOLOGY; CELL BIOLOGY				ONCOTARGET			2	DICHOTOMOUS ROLES OF CO-STIMULATORY MOLECULES IN DIABETES MELLITUS	1	5
ANTARI L. A.;SARASWATI I;PAKAYA D.	ABBAS A. K., 2000, CELLULAR MOL IMMUNOL, P352;ANONYMOUS, LIP MYC TUB PROM MAC;ANONYMOUS, GLOB TUB CONTR;BANKI A., 2000, MYCOBACTERIUM TUBERC;BARATAWIDJAJA K. G., 1996, IMUNOLOGIDASAR;BELLANTI A. J., 1993, IMUNOLOGI;BROOKES RH, 2003, EUR J IMMUNOL, V33, P3293, DOI 10.1002/EJI.200324109;COLLINS H. L., 2001, MANY FACES HOST RESP, P389;DAO D. N., 2003, DALAM INFECT IMMUNIT, V72, P2067;DAO DN, 2004, I…	BACKGROUND: MACROPHAGES, AS THE FIRST DEFENSE MECHANISM IN MYCOBACTERIUM TUBERCULOSIS INFECTION, PLAY THE IMPORTANT ROLE IN PULMONARY TB PATHOGENESIS. THE INCREASING PREVALENCE OF PULMONARY TB IS FOLLOWED BY THE INCREASING PREVALENCE OF DIABETES MELLITUS (DM). DM PATIENTS HAVE 4,7 TIMES HIGHER RISK TO DEVELOP PULMONARY TB COMPARED TO PATIENTS WITHOUT DM, SINCE DM CAN INCREASE THE FREQUENCY AND SE…				107	DIPONEGORO UNIV, FAC MED, DEPT MICROBIOL, JL PROF H SOEDARTO, SH TEMBALANG SEMARANG 50275, INDONESIA.; DIPONEGORO UNIV, FAC MED, DEPT CHEM, SH TEMBALANG SEMARANG, INDONESIA.; TADULAKO UNIV, FAC MED & HLTH SCI, DEPT HISTOL, PALU, INDONESIA.;						MACROPHAGE; TB-DM; PHAGOCYTOSIS; INTRACELLULAR KILLING; IFN-GAMMA	10.3329/bjms.v17i1.35290	ARTICLE	2076-0299	ARLITALENISEPTARIAAN-TARI@YAHOO.COM	111	LPPM DIPONEGORO UNIVERSITY (PNBP) [SP DIPA-042.01.2.4000898/2016]	THE AUTHORS WOULD LIKE TO THANKS TO LPPM DIPONEGORO UNIVERSITY (PNBP 2016) WITH GRANT NUMBER SP DIPA-042.01.2.4000898/2016 ON BEHALF ARLITALENISEPTARIAANTARI, S.SI, M.SI.	GA4HE	MICE	1	BANGLADESH J MED SCI	BANGLADESH J. MED. SCI.	ENGLISH	34	GOLD, GREEN SUBMITTED	PAKAYA, DAVID/0000-0002-4570-4998	1-1B KALLYANPUR, MIRPUR RD, DHAKA, 1216, BANGLADESH	5	DHAKA		J	IBN SINA TRUST	2018	PAKAYA, DAVID/AAS-8718-2020; PAKAYA, DAVID/GQZ-0163-2022	ANTARI, LA (通讯作者)，DIPONEGORO UNIV, FAC MED, DEPT MICROBIOL, JL PROF H SOEDARTO, SH TEMBALANG SEMARANG 50275, INDONESIA.	GENERAL & INTERNAL MEDICINE			2223-4721	BANGLADESH JOURNAL OF MEDICAL SCIENCE			0	COMPARATIVE STUDIES EVALUATING MACROPHAGE ACTIVITY OF PULMONARY TUBERCULOSIS PATIENTS WITH AND WITHOUT DIABETES MELLITUS (TB-DM AND NON TB-DM)	0	1
HUSSAN FARIDA;YAHAYA MOHAMAD FAIRUZ;TEOH SEONG LIN;DAS SRIJIT	ABDULLAH KM, 2003, J ALTERN COMPLEM MED, V9, P711, DOI 10.1089/107555303322524553;ABID MAHMOOD, 2012, JOURNAL OF MEDICINAL PLANTS RESEARCH, V6, P566, DOI 10.5897/JMPR10.613;ADEYI AO, 2013, J PHARMACOGN PHYTOTH, V5, P183;AGARWAL S., 2015, INDIAN J SCI RES, V6, P7;AGYARE C., 2014, INTERNATIONAL JOURNAL OF PHYTOMEDICINE, V6, P50;AHMAD Z, 2012, MOLECULES, V17, P9631, DOI 10.3390/MOLECULES17089631;AHU…	THE INCIDENCE OF DIABETES MELLITUS (DM) HAS INCREASED GLOBALLY. VARIOUS COMPLICATIONS SUCH AS BLINDNESS, NEPHROPATHY LEADING TO RENAL FAILURE, NEUROPATHY, FOOT ULCERATION, AMPUTATION, AND DISTURBANCE IN AUTONOMIC NERVOUS SYSTEM WERE REPORTED. ALTHOUGH, ALLOPATHY TREATMENT STILL REMAINS THE TREATMENT OF CHOICE, THERE IS A NEED TO LOOK AT THE EASY AVAILABILITY, PATIENT COMPLIANCE AND CHEAPER COST O…	PMID 28971772			697	UNIV KEBANGSAAN MALAYSIA, MED CTR, DEPT ANAT, KUALA LUMPUR 56000, MALAYSIA.; INT MED UNIV, HUMAN BIOL DEPT, BUKIT JALIL 57000, MALAYSIA.;						ANGIOGENESIS; DIABETES MELLITUS; WOUND; HEALING; HERB; MACROPHAGE; INSULIN	10.2174/1389557517666170927155707	REVIEW	1875-5607	DRSRIJIT@GMAIL.COM	710			GD1HV	GLYCATION END-PRODUCTS; MOMORDICA-CHARANTIA L.; GROWTH-FACTOR EXPRESSION; ALOE-VERA; PIPER-BETLE; MATRIX-METALLOPROTEINASES; TOPICAL APPLICATION; OXIDATIVE STRESS; HEALING ACTIVITY; BITTER GOURD	8	MINI-REV MED CHEM	MINI-REV. MED. CHEM.	ENGLISH	181		YAHAYA, MOHAMAD FAIRUZ/0000-0001-7155-2636; TEOH, SEONG LIN/0000-0001-9733-8072; DAS, SRIJIT/0000-0001-8302-7257	EXECUTIVE STE Y-2, PO BOX 7917, SAIF ZONE, 1200 BR SHARJAH, U ARAB EMIRATES	14	SHARJAH	28971772	J	BENTHAM SCIENCE PUBL LTD	2018	YAHAYA, MOHAMAD FAIRUZ/K-7614-2019; TEOH, SEONG LIN/P-3950-2017; DAS, SRIJIT/E-8457-2017	DAS, S (通讯作者)，UNIV KEBANGSAAN MALAYSIA, MED CTR, FAC MED, DEPT ANAT, JALAN YAACOB LATIF, KUALA LUMPUR 56000, MALAYSIA.	PHARMACOLOGY & PHARMACY			1389-5575	MINI-REVIEWS IN MEDICINAL CHEMISTRY			7	HERBS FOR EFFECTIVE TREATMENT OF DIABETES MELLITUS WOUNDS: MEDICINAL CHEMISTRY AND FUTURE THERAPEUTIC OPTIONS	6	29
KARNEVI EMELIE;SASOR AGATA;HILMERSSON KATARZYNA SAID;ANSARI DANIEL;ERJEFALT JONAS S.;ROSENDAHL ANN H.;ANDERSSON ROLAND	AOUADI M, 2013, P NATL ACAD SCI USA, V110, P8278, DOI 10.1073/PNAS.1300492110;BAO B, 2011, BBA-REV CANCER, V1815, P135, DOI 10.1016/J.BBCAN.2010.11.003;BEATTY GL, 2011, SCIENCE, V331, P1612, DOI 10.1126/SCIENCE.1198443;BELLONE G, 2006, CANCER IMMUNOL IMMUN, V55, P684, DOI 10.1007/S00262-005-0047-0;BROOKS-WORRELL B, 2012, TRENDS IMMUNOL, V33, P546, DOI 10.1016/J.IT.2012.07.002;CAMPREGHER C, 2008, …	BACKGROUND: THE LIFE EXPECTANCY OF PANCREATIC CANCER PATIENTS REMAINS MINIMAL. THE DISEASE PROGRESSION MAY BE INFLUENCED BY TYPE 2 DIABETES (T2D) AND INFLAMMATORY STATUS, ALTHOUGH IMPORTANT GAPS PERSIST AROUND THEIR JOINT EFFECTS ON DISEASE OUTCOME. THE AIM OF THIS STUDY WAS TO INVESTIGATE THE CLINICAL SIGNIFICANCE OF THE TUMOUR IMMUNE MICROENVIRONMENT ON PANCREATIC CANCER PROGNOSIS IN RELATION T…				85	LUND UNIV, LUND, SWEDEN.; SKANE UNIV HOSP, DEPT CLIN SCI LUND, DIV SURG, LUND, SWEDEN.; SKANE UNIV HOSP, DEPT CLIN SCI LUND, DIV ONCOL & PATHOL, LUND, SWEDEN.; SKANE REG LABS, DEPT PATHOL, LUND, SWEDEN.; LUND UNIV, DEPT EXPT MED SCI, DIV RESP MED & ALLERGOL, LUND, SWEDEN.;						PANCREATIC CANCER; TYPE 2 DIABETES; MACROPHAGES; NEUTROPHILS	10.1016/j.pan.2017.11.003	ARTICLE	1424-3911	EMELIE.KARNEVI@MED.LU.SE	93	SOUTH SWEDISH HEALTH CARE REGION (REGION SKANE ALF), THE LUND HOSPITAL FUND	THE AUTHORS THANK BRITT-MARIE NILSSON FOR ASSISTANCE WITH IMMUNOHISTOCHEMICAL PROCEDURES AND HAKAN LOVKVIST FOR ASSISTANCE WITH STATISTICAL ANALYSES. THIS STUDY WAS SUPPORTED BY THE SOUTH SWEDISH HEALTH CARE REGION (REGION SKANE ALF), THE LUND HOSPITAL FUND.	FU2ER	TUMOR-ASSOCIATED MACROPHAGES; ADIPOSE-TISSUE MACROPHAGES; T-CELLS; CARCINOMA; NEUTROPHILS; METABOLISM; OBESITY; RISK; INFLAMMATION; EOSINOPHIL	1	PANCREATOLOGY	PANCREATOLOGY	ENGLISH	46		ERJEFALT, JONAS/0000-0002-6716-3010	RADARWEG 29, 1043 NX AMSTERDAM, NETHERLANDS	9	AMSTERDAM	29158145	J	ELSEVIER	2018		KARNEVI, E (通讯作者)，DIV ONCOL & PATHOL, KAMPRADHUSET,BARNGATAN 4, S-22185 LUND, SWEDEN.	GASTROENTEROLOGY & HEPATOLOGY			1424-3903	PANCREATOLOGY			2	INTRATUMOURAL LEUKOCYTE INFILTRATION IS A PROGNOSTIC INDICATOR AMONG PANCREATIC CANCER PATIENTS WITH TYPE 2 DIABETES	0	1
WANG RUIBIN;SHENG MINJIA;SHI FENG;ZHAO YANJIE;ZHAO LIN;WU JIANGPING;WU GUANGJIANG;SONG QINGKUN	ANONYMOUS, 2015, IDF DIABETES ATLAS, P11;BAKER RG, 2011, CELL METAB, V13, P11, DOI 10.1016/J.CMET.2010.12.008;BALMER ML, 2014, SCI TRANSL MED, V6, DOI 10.1126/SCITRANSLMED.3008618;BILZER M, 2006, LIVER INT, V26, P1175, DOI 10.1111/J.1478-3231.2006.01342.X;CHEN YC, 2016, J MICROBIOL IMMUNOL, V49, P646, DOI 10.1016/J.JMII.2014.08.028;DASU MR, 2008, DIABETES, V57, P3090, DOI 10.2337/DB08-0564;DOORDU…	PURPOSE: KUPFFER CELLS (KCS) PRESENT DYSFUNCTIONAL IMMUNITY CAPACITY AMONG THE DIABETES MELLITUS PATIENTS. THIS STUDY AIMS TO INVESTIGATE WHETHER LIDOCAINE COULD REVERSE DYSFUNCTIONS OF KCS, IN TERMS OF PHAGOCYTOSIS, GRANULOCYTE RECRUITMENT AND INFLAMMATORY MEDIATOR SECRETION. METHODS: DB/DB AND C57BL/6 MICE WERE EMPLOYED TO ESTABLISH DIABETIC AND NONDIABETIC MODELS. UPON INTRAVENOUS INJECTION OF…				827	CAPITAL MED UNIV, BEIJING SHIJITAN HOSP, DEPT EMERGENCY, BEIJING 100038, PEOPLES R CHINA.; JILIN UNIV, DEPT GYNAECOL & OBSTET, CHINA JAPAN UNION HOSP, 126 XIANTAI RD, CHANGCHUN 130033, JILIN, PEOPLES R CHINA.; CAPITAL MED UNIV, BEIJING SHIJITAN HOSP, DEPT PATHOL, BEIJING 100038, PEOPLES R CHINA.; CAPITAL MED UNIV, BEIJING SHIJITAN HOSP, DEPT MED ONCOL, BEIJING 100038, PEOPLES R CHINA.; CAPITAL ME…						MACROPHAGES; DIABETES; PHAGOCYTOSIS; GRANULOCYTE RECRUITMENT; INFLAMMATORY MEDIATOR; LIDOCAINE	10.2147/DMSO.S186695	ARTICLE		MINJIA-SHENG@HOTMAIL.COM; SONGQINGKUN@ALIYUN.COM	834	BEIJING SHIJITAN HOSPITAL [2016-Q18]; MINISTRY OF RAILWAY [J2017Z604]; BEIJING MUNICIPAL ADMINISTRATION OF HOSPITALS [PX2018029]	THIS STUDY WAS SUPPORTED BY BEIJING SHIJITAN HOSPITAL (RW. 2016-Q18), MINISTRY OF RAILWAY (QS. GRANT NUMBER J2017Z604) AND BEIJING MUNICIPAL ADMINISTRATION OF HOSPITALS (QS. GRANT NUMBER PX2018029). THE SUPPORTING ORGANIZATIONS HAD NO ROLE IN STUDY DESIGN, DATA COLLECTION, ANALYSIS AND INTERPRETATION.	HB8WD	NF-KAPPA-B; OBESITY; STRESS		DIABET METAB SYND OB	DIABETES METAB. SYNDR. OBES.	ENGLISH	31	GREEN SUBMITTED, GREEN PUBLISHED, GOLD	WANG, RINBIN/0000-0001-9592-1539; ZHAO, YANJIE/0000-0003-0831-6395	PO BOX 300-008, ALBANY, AUCKLAND 0752, NEW ZEALAND	8	ALBANY	30538519	J	DOVE MEDICAL PRESS LTD	2018		SHENG, MJ (通讯作者)，JILIN UNIV, DEPT GYNAECOL & OBSTET, CHINA JAPAN UNION HOSP, 126 XIANTAI RD, CHANGCHUN 130033, JILIN, PEOPLES R CHINA.; SONG, QK (通讯作者)，CAPITAL MED UNIV, BEIJING SHIJITAN HOSP, DEPT SCI & TECHNOL, TIEYI RD 10, BEIJING 100038, PEOPLES R CHINA.	ENDOCRINOLOGY & METABOLISM			1178-7007	DIABETES METABOLIC SYNDROME AND OBESITY-TARGETS AND THERAPY			0	DYSFUNCTIONAL PHAGOCYTOSIS CAPACITY, GRANULOCYTE RECRUITMENT AND INFLAMMATORY FACTOR SECRETION OF KUPFFER CELLS IN DIABETES MELLITUS REVERSED BY LIDOCAINE	0	0
ZHOU YE DI;YOSHIDA SHIGEO;PENG YING QIAN;KOBAYASHI YOSHIYUKI;ZHANG LU SI;TANG LUO SHENG	AMADIO M, 2016, PHARMACOL RES, V103, P253, DOI 10.1016/J.PHRS.2015.11.027;APTE RS, 2006, PLOS MED, V3, P1371, DOI 10.1371/JOURNAL.PMED.0030310;BEYER M, 2012, PLOS ONE, V7;CAI YJ, 2016, EXP EYE RES, V146, P242, DOI 10.1016/J.EXER.2016.02.008;CAMPOCHIARO PA, 2013, J MOL MED, V91, P311, DOI 10.1007/S00109-013-0993-5;CAO XG, 2011, PATHOL INT, V61, P528, DOI 10.1111/J.1440-1827.2011.02695.X;CONNOR KM,…	MACROPHAGES ARE INVOLVED IN ANGIOGENESIS, AND MIGHT ALSO CONTRIBUTE TO THE PATHOGENESIS OF INTRAOCULAR NEOVASCULAR DISEASES. RECENT STUDIES INDICATED THAT MACROPHAGES EXERT DIFFERENT FUNCTIONS IN THE PROCESS OF INTRAOCULAR NEOVASCULARIZATION, AND THE POLARIZATION OF M1 AND M2 PHENOTYPES PLAYS EXTREMELY ESSENTIAL ROLES IN THE DIVERSE FUNCTIONS OF MACROPHAGES. MOREOVER, A LARGE NUMBER OF CYTOKINES …				1902	CENT S UNIV, XIANGYA HOSP 2, DEPT OPHTHALMOL, CHANGSHA 410011, HUNAN, PEOPLES R CHINA.; HUNAN CLIN RES CTR OPHTHALM DIS, CHANGSHA 410011, HUNAN, PEOPLES R CHINA.; KYUSHU UNIV, GRAD SCI, DEPT OPHTHALMOL, FUKUOKA 8128582, JAPAN.;						MACROPHAGE; RETINAL NEOVASCULARIZATION; CHOROIDAL NEOVASCULARIZATION; PROLIFERATIVE DIABETIC RETINOPATHY; RETINOPATHY OF PREMATURITY; AGE-RELATED MACULAR DEGENERATION	10.18240/ijo.2017.12.18	REVIEW	2227-4898	ZHOUYEDI@CSU.EDU.CN; YOSIDA@MED.KYUSHU-U.AC.JP	1908	NATIONAL NATURAL SCIENCE FOUNDATION OF CHINA [81371036, 81700837]; DEPARTMENT OF SCIENCE AND TECHNOLOGY, HUNAN [2015TP2007]; JAPAN SOCIETY FOR THE PROMOTION OF SCIENCE KAKENHI GRANTS [26293374, 16K15734]	SUPPORTED BY NATIONAL NATURAL SCIENCE FOUNDATION OF CHINA (NO.81371036; NO.81700837); DEPARTMENT OF SCIENCE AND TECHNOLOGY, HUNAN (NO.2015TP2007); JAPAN SOCIETY FOR THE PROMOTION OF SCIENCE KAKENHI GRANTS (NO.26293374; NO.16K15734).	FP9AB	PROLIFERATIVE DIABETIC-RETINOPATHY; OXYGEN-INDUCED RETINOPATHY; ENDOTHELIAL GROWTH-FACTOR; INDUCED CHOROIDAL NEOVASCULARIZATION; TUMOR-ASSOCIATED MACROPHAGES; MOUSE MODEL; MACULAR DEGENERATION; PATHOLOGICAL NEOVASCULARIZATION; RETINAL NEOVASCULARIZATION; OCULAR NEOVASCULARIZATION	12	INT J OPHTHALMOL-CHI	INT. J. OPHTHALMOL.	ENGLISH	82	GREEN SUBMITTED, GREEN PUBLISHED, GOLD	PENG, YINGQIAN/0000-0003-4778-0713; ZHOU, YEDI/0000-0002-8948-1108; YOSHIDA, SHIGEO/0000-0003-1049-8909	NO 269 YOUYI EAST RD, XI AN, 710054, PEOPLES R CHINA	7	XI AN	29259911	J	IJO PRESS	2017		ZHOU, YD (通讯作者)，CENT S UNIV, XIANGYA HOSP 2, DEPT OPHTHALMOL, CHANGSHA 410011, HUNAN, PEOPLES R CHINA.; YOSHIDA, S (通讯作者)，KYUSHU UNIV, GRAD SCI, DEPT OPHTHALMOL, FUKUOKA 8128582, JAPAN.	OPHTHALMOLOGY			2222-3959	INTERNATIONAL JOURNAL OF OPHTHALMOLOGY			18	DIVERSE ROLES OF MACROPHAGES IN INTRAOCULAR NEOVASCULAR DISEASES: A REVIEW	3	9
KAMEDA TAKUYA;SEKIGUCHI MIHO;KANEUCHI YOICHI;KONNO SHIN ICHI	ANEKSTEIN Y, 2010, ISR MED ASSOC J, V12, P16;BARILE GR, 2005, INVEST OPHTH VIS SCI, V46, P2916, DOI 10.1167/IOVS.04-1409;BENOWITZ LI, 1997, TRENDS NEUROSCI, V20, P84, DOI 10.1016/S0166-2236(96)10072-2;BIERHAUS A, 1998, CARDIOVASC RES, V37, P586, DOI 10.1016/S0008-6363(97)00233-2;BROWNLEE M, 1988, NEW ENGL J MED, V318, P1315;BUSTIN SA, 2009, CLIN CHEM, V55, P611, DOI 10.1373/CLINCHEM.2008.112797;C…	STUDY DESIGN. A CONTROLLED, INTERVENTIONAL ANIMAL STUDY. OBJECTIVE. THE AIM OF THIS STUDY WAS TO EVALUATE THE EFFECT OF DIABETES MELLITUS (DM) ON RADICULOPATHY DUE TO LUMBAR DISC HERNIATION (LDH), BY INVESTIGATING PAIN-RELATED BEHAVIOR AND THE EXPRESSION OF TUMOR NECROSIS FACTOR-ALPHA (TNF-ALPHA) AND GROWTH-ASSOCIATED PROTEIN 43 (GAP43) IN TYPE 2 DIABETIC RATS FOLLOWING APPLICATION OF NUCLEUS PUL…				1749	FUKUSHIMA MED UNIV, DEPT ORTHOPAED SURG, FUKUSHIMA, JAPAN.;						DORSAL ROOT GANGLION; GROWTH-ASSOCIATED PROTEIN 43 (GAP43); INFLAMMATION; IONIZED CALCIUM-BINDING ADAPTOR MOLECULE-1 (IBA-1); LUMBAR DISC HERNIATION; MACROPHAGE; NERVE REGENERATION; NUCLEUS PULPOSUS; PAIN-RELATED BEHAVIOR; PROLONGATION; RADICULOPATHY; RECEPTOR FOR ADVANCED GLYCATION END PRODUCTS (RAGE); TUMOR NECROSIS FACTOR-ALPHA (TNF-ALPHA); TYPE 2 DIABETES MELLITUS	10.1097/BRS.0000000000002299	ARTICLE	1528-1159	MIHO-S@FMU.AC.JP	1756			FT3QB	NECROSIS-FACTOR-ALPHA; PAIN-RELATED BEHAVIOR; DORSAL-ROOT GANGLION; GLYCATION END-PRODUCTS; EXPERIMENTAL DISC HERNIATION; LUMBAR SPINAL STENOSIS; CELL-SURFACE RECEPTOR; NERVE ROOT; INTERVERTEBRAL DISC; ANIMAL-MODELS	23	SPINE	SPINE	ENGLISH	60	GREEN SUBMITTED	KANEUCHI, YOICHI/0000-0002-6682-8236; KAMEDA, TAKUYA/0000-0001-8770-4884	TWO COMMERCE SQ, 2001 MARKET ST, PHILADELPHIA, PA 19103 USA	8	PHILADELPHIA	28658037	J	LIPPINCOTT WILLIAMS & WILKINS	2017	KANEUCHI, YOICHI/K-6962-2019	SEKIGUCHI, M (通讯作者)，FUKUSHIMA MED UNIV, DEPT ORTHOPAED SURG, 1 HIKARIGAOKA, FUKUSHIMA, FUKUSHIMA 9601295, JAPAN.	NEUROSCIENCES & NEUROLOGY; ORTHOPEDICS			0362-2436	SPINE			5	INVESTIGATION OF THE EFFECT OF DIABETES ON RADICULOPATHY INDUCED BY NUCLEUS PULPOSUS APPLICATION TO THE DRG IN A SPONTANEOUSLY DIABETIC RAT MODEL	0	5
LI JINJIN;LIU XIAOJUAN;FANG QIANHUA;DING MIN;LI CHUNJUN	BALL RY, 1995, ATHEROSCLEROSIS, V114, P45, DOI 10.1016/0021-9150(94)05463-S;BROWN MS, 1997, CELL, V89, P331, DOI 10.1016/S0092-8674(00)80213-5;DANAEI G, 2011, LANCET, V378, P31, DOI 10.1016/S0140-6736(11)60679-X;DEMIRTAS L, 2016, INDIAN J MED RES, V144, P515, DOI 10.4103/0971-5916.200887;DEVRIES-SEIMON T, 2005, J CELL BIOL, V171, P61, DOI 10.1083/JCB.200502078;ENGELEN SE, 2017, INT J CARDIOL;FEAV…	BACKGROUND: WE INVESTIGATED THE EFFECTS OF LIRAGLUTIDE ON THE FORMATION AND PROGRESSION OF ATHEROSCLEROSIS IN TYPE 2 DIABETES MELLITUS (T2DM) RATS. METHODS: SPRAGUE-DAWLEY RATS WERE DIVIDED INTO CONTROL GROUP, DIABETES GROUP AND LIRAGLUTIDE TREATED GROUP. THE T2DM RATS MODEL WITH ATHEROSCLEROSIS WERE INDUCED BY HIGH FAT DIET FOLLOWED SMALL DOSAGE STREPTOZOTOCIN INJECTION. BODY WEIGHT AND BLOOD GL…	94				TIANJIN MED UNIV, TIANJIN KEY LAB METAB DIS, KEY LAB HORMONES & DEV, MINIST HLTH,TIANJIN METAB DIS HOSP, 22 QIXIANGTAI RD, TIANJIN 300070, PEOPLES R CHINA.; TIANJIN MED UNIV, TIANJIN INST ENDOCRINOL, 22 QIXIANGTAI RD, TIANJIN 300070, PEOPLES R CHINA.;						DIABETES; ATHEROSCLEROSIS; LIRAGLUTIDE; MACROPHAGE; MICROVESICLE	10.1186/s13098-017-0289-y	ARTICLE		LICHUNJUN2017@126.COM		NATIONAL NATURE SCIENCE FOUNDATION OF CHINA [81300663]; TIANJIN MUNICIPAL HEALTH BUREAU [2013KZ098]	THIS WORK WAS SUPPORTED BY GRANTS FROM THE NATIONAL NATURE SCIENCE FOUNDATION OF CHINA (NO. 81300663) AND TECHNOLOGY GRANT FROM TIANJIN MUNICIPAL HEALTH BUREAU (NO. 2013KZ098).	FO4NO	ENDOPLASMIC-RETICULUM STRESS; TYPE-2; PROGRESSION; APOPTOSIS; GLUCOSE; CELLS; RISK		DIABETOL METAB SYNDR	DIABETOL. METAB. SYNDR.	ENGLISH	28	GREEN PUBLISHED, GOLD		CAMPUS, 4 CRINAN ST, LONDON N1 9XW, ENGLAND	8	LONDON	29213335	J	BMC	2017		LI, CJ (通讯作者)，TIANJIN MED UNIV, TIANJIN KEY LAB METAB DIS, KEY LAB HORMONES & DEV, MINIST HLTH,TIANJIN METAB DIS HOSP, 22 QIXIANGTAI RD, TIANJIN 300070, PEOPLES R CHINA.	ENDOCRINOLOGY & METABOLISM			1758-5996	DIABETOLOGY & METABOLIC SYNDROME			14	LIRAGLUTIDE ATTENUATES ATHEROSCLEROSIS VIA INHIBITING ER-INDUCED MACROPHAGE DERIVED MICROVESICLES PRODUCTION IN T2DM RATS	1	9
YONG SEOK BEOM;SONG YOONSUNG;KIM YONG HEE	ABBASI F, 2002, J AM COLL CARDIOL, V40, P937, DOI 10.1016/S0735-1097(02)02051-X;AMANO SU, 2014, CELL METAB, V19, P162, DOI 10.1016/J.CMET.2013.11.017;CALLE EE, 2003, NEW ENGL J MED, V348, P1625, DOI 10.1056/NEJMOA021423;DESPRES JP, 2006, NATURE, V444, P881, DOI 10.1038/NATURE05488;FONTANA L, 2007, DIABETES, V56, P1010, DOI 10.2337/DB06-1656;GIORDANO A, 2016, NAT REV DRUG DISCOV, V15, P405, DOI 10…	OBESITY IS AN INCREASINGLY PREVALENT GLOBAL HEALTH PROBLEM. DUE TO ITS CLOSE RELATIONS WITH METABOLIC DISEASES AND CANCER, NEW THERAPEUTIC APPROACHES FOR TREATING OBESITY AND OBESITY-INDUCED METABOLIC DISEASES ARE REQUIRED. VISCERAL WHITE ADIPOSE TISSUE (WAT) HAS BEEN CLOSELY ASSOCIATED WITH OBESITY INDUCED INFLAMMATION AND ADIPOSE TISSUE MACROPHAGES (ATMS) ARE RESPONSIBLE FOR OBESITY-INDUCED INF…				81	HANYANG UNIV, PLUS FUTURE BIOPHARMACEUT HUMAN RESOURCES TEAM BK, INST BIOENGN & BIOPHARMACEUT RES, DEPT BIOENGN, SEOUL 133791, SOUTH KOREA.;						ADIPOSE TISSUE MACROPHAGE; VISCERAL ADIPOSE TISSUE; ANTI-INFLAMMATORY GENE DELIVERY; TARGETED GENE DELIVERY	10.1016/j.biomaterials.2017.09.023	ARTICLE	1878-5905	YONGHEEKIM@HANYANG.AC.KR	89	NATIONAL RESEARCH FOUNDATION OF KOREA [2017M3A9F5029655, 2015R1A2A1A09003019]; BRAIN KOREA 21 PLUS PROGRAM [22A20130011095]; KOREAN HEALTH TECHNOLOGY R&D PROJECT THROUGH THE MINISTRY OF HEALTH AND WELFARE [HI17C0888]	THIS WORK WAS PARTIALLY SUPPORTED BY GRANTS FROM THE NATIONAL RESEARCH FOUNDATION OF KOREA (2017M3A9F5029655, 2015R1A2A1A09003019), THE BRAIN KOREA 21 PLUS PROGRAM (22A20130011095), AND THE KOREAN HEALTH TECHNOLOGY R&D PROJECT THROUGH THE MINISTRY OF HEALTH AND WELFARE (HI17C0888).	FL0EZ	ALPHA CONVERTING-ENZYME; INSULIN-RESISTANCE; FAT; INFLAMMATION; PROHIBITIN; CANCER; MICE		BIOMATERIALS	BIOMATERIALS	ENGLISH	30			THE BOULEVARD, LANGFORD LANE, KIDLINGTON, OXFORD OX5 1GB, OXON, ENGLAND	9	OXFORD	28985514	J	ELSEVIER SCI LTD	2017		KIM, YH (通讯作者)，HANYANG UNIV, PLUS FUTURE BIOPHARMACEUT HUMAN RESOURCES TEAM BK, INST BIOENGN & BIOPHARMACEUT RES, DEPT BIOENGN, SEOUL 133791, SOUTH KOREA.	ENGINEERING; MATERIALS SCIENCE			0142-9612	BIOMATERIALS			13	VISCERAL ADIPOSE TISSUE MACROPHAGE-TARGETED TACE SILENCING TO TREAT OBESITY-INDUCED TYPE 2 DIABETES	1	38
RODRIGUEZ SOSA MIRIAM;CABELLOS AVELAR TECILLI;SANCHEZ ZAMORA YURIKO;JUAREZ AVELAR IMELDA;GARCIA REYES ESPERANZA;LIRA LEON ALEJANDRA;DEL CARMEN BENITEZ FLORES JOSE;PACHECO FERNANDEZ THALIA;HIRIART MARCIA;BERTA GUTIERREZ CIRLOS EMMA	BAUMEIER C., 1851, BIOCH BIOPHYS ACTA M, V2015, P566;BOJUNGA J, 2003, CYTOKINE, V21, P179, DOI 10.1016/S1043-4666(03)00076-0;BORCHERS AT, 2010, AUTOIMMUN REV, V9, PA355, DOI 10.1016/J.AUTREV.2009.12.003;BOZZA M, 1999, J EXP MED, V189, P341, DOI 10.1084/JEM.189.2.341;BUCALA R, 2007, MIF MOST INTERESTING;CALANDRA T, 1995, NATURE, V377, P68, DOI 10.1038/377068A0;CHATTOPADHYAY M, 2011, METABOLISM, V6…	BACKGROUND: MACROPHAGE MIGRATION INHIBITORY FACTOR (MIF) IS A PROINFLAMMATORY CYTOKINE THAT PLAYS AN IMPORTANT ROLE IN THE PATHOGENESIS OF TYPE 2 DIABETES MELLITUS (T2DM). ALTHOUGH THE EFFECT OF HIGH GLUCOSE ON LIVER FUNCTION HAS BEEN DESCRIBED, THE ROLE OF MIF IN HEPATIC MITOCHONDRIAL FUNCTION DURING T2DM HAS NOT BEEN STUDIED. OBJECTIVE: WE EXAMINE THE INFLUENCE OF MIF TO HEPATIC MITOCHONDRIAL F…				214	UNAM, FES I, UNIDAD BIOMED UBIMED, TLALNEPANTLA, EDO MEXICO, MEXICO.; UNAM, FES I, UMF, TLALNEPANTLA, EDO MEXICO, MEXICO.; UNAM, FES I, CARRERA MED, TLALNEPANTLA, EDO MEXICO, MEXICO.; UNIV NACL AUTONOMA MEXICO, INST FISIOL CELULAR, DIV NEUROCIENCIAS, DEPT NEURAL DEV & PHYSIOL, MEXICO CITY, DF, MEXICO.;						MACROPHAGE MIGRATION INHIBITORY FACTOR; TYPE 2 DIABETES MELLITUS; T2DM; HEPATIC MITOCHONDRIAL FUNCTION	10.1016/j.cyto.2017.07.012	ARTICLE	1096-0023	EMBER@UNAM.MX	224	NATIONAL COUNCIL OF SCIENCE AND TECHNOLOGY OF MEXICO (CONACYT) [102102]; UNAM-DGAPA-PAPIIT [IN221611, 215915, 212215, IN212412]; FES-IZTACALA, UNAM [PAPCA-50-2013]	THE AUTHORS WISH TO THANK BIOL. MIRIAM VELAZCO AND DR. ROSARIO GONZALEZ VALLE FOR TECHNICAL ASSISTANCE. THIS WORK WAS SUPPORTED IN PART BY GRANTS FROM THE NATIONAL COUNCIL OF SCIENCE AND TECHNOLOGY OF MEXICO (CONACYT) 102102; UNAM-DGAPA-PAPIIT IN221611, 215915, 212215 AND IN212412; PAPCA-50-2013 FES-IZTACALA, UNAM.	FN7GK	MIGRATION-INHIBITORY FACTOR; FATTY LIVER-DISEASE; THERAPEUTIC TARGET; INSULIN-RESISTANCE; DYSFUNCTION; INVOLVEMENT; SUPEROXIDE; COMPLEX; STREPTOZOTOCIN; PROGRESSION		CYTOKINE	CYTOKINE	ENGLISH	69		HIRIART, MARCIA/0000-0001-5711-8868; SANCHEZ ZAMORA, YURIKO ITZEL/0000-0002-0769-8523; GUTIERREZ CIRLOS, EMMA BERTA/0000-0002-6672-1711; PACHECO-FERNANDEZ, THALIA/0000-0003-2741-0942	24-28 OVAL RD, LONDON NW1 7DX, ENGLAND	11	LONDON	28780379	J	ACADEMIC PRESS LTD- ELSEVIER SCIENCE LTD	2017	GUTIÉRREZ, EMMA/AAG-5191-2021; HIRIART, MARCIA/A-3988-2008	GUTIERREZ-CIRLOS, EB (通讯作者)，UNAM, FES IZTACALA, BIOMED UNIT, AVE BARRIOS 1, LOS REYES IZTACALA TLANEP 54090, ESTADO DE MEXIC, MEXICO.	BIOCHEMISTRY & MOLECULAR BIOLOGY; CELL BIOLOGY; IMMUNOLOGY			1043-4666	CYTOKINE			5	PROINFLAMMATORY CYTOKINE MIF PLAYS A ROLE IN THE PATHOGENESIS OF TYPE-2 DIABETES MELLITUS, BUT DOES NOT AFFECT HEPATIC MITOCHONDRIAL FUNCTION	4	17
VERDEGUER FRANCISCO;AOUADI MYRIAM	AMANO SU, 2014, CELL METAB, V19, P162, DOI 10.1016/J.CMET.2013.11.017;AOUADI M., 2014, AM J PHYSIOL-ENDOC M, V307, P83;AOUADI M, 2013, P NATL ACAD SCI USA, V110, P8278, DOI 10.1073/PNAS.1300492110;AOUADI M, 2009, NATURE, V458, P1180, DOI 10.1038/NATURE07774;ARKAN MC, 2005, NAT MED, V11, P191, DOI 10.1038/NM1185;AVRAHAM R, 2015, CELL, V162, P1309, DOI 10.1016/J.CELL.2015.08.027;BJORKLUND AK, 2016,…	MACROPHAGES ARE VERSATILE AND MULTIFUNCTIONAL CELL TYPES PRESENT IN MOST VERTEBRATE TISSUES. THEY ARE THE FIRST LINE OF DEFENSE AGAINST PATHOGENS THROUGH PHAGOCYTOSIS OF MICROBIAL INFECTIONS, PARTICLES AND DEAD CELLS. MACROPHAGES HARBOR ADDITIONAL FUNCTIONS BESIDES IMMUNE PROTECTION BY PARTICIPATING IN ESSENTIAL HOMEOSTATIC AND TISSUE DEVELOPMENT FUNCTIONS. THE IMMUNE RESPONSE REQUIRES A CONCOMIT…				35	KAROLINSKA INST, KAROLINSKA UNIV HOSP HUDDINGE, DEPT MED, KI AZ INTEGRATED CARDIO METAB CTR, C2-84, S-14186 STOCKHOLM, SWEDEN.; UNIV ZURICH, DEPT MOL MECH DIS, WINTERTHURERSTR 190, CH-8057 ZURICH, SWITZERLAND.;						DIABETES; INSULIN RESISTANCE; MACROPHAGE POLARIZATION; METABOLISM	10.1016/j.yexcr.2017.03.043	ARTICLE	1090-2422	MYRIAM.AOUADI@KI.SE	40	ASTRAZENECA; SWEDISH RESEARCH COUNCIL [2015-03582]; NOVO NORDISK FOUNDATION (TRIPARTITE IMMUNO-METABOLISM CONSORTIUM (TRIC)) [NNF15 000018486]; STRATEGIC RESEARCH PROGRAM IN DIABETES AT KAROLINSKA INSTITUTET; UNIVERSITY OF ZURICH; NOVO NORDISK FONDEN [NNF15SA0018486] FUNDING SOURCE: RESEARCHFISH	WE ARE GRATEFUL TO AHMED ELEWA FOR CRITICALLY READING THE MANUSCRIPT. MA AND THE KAROLINSKA INSTITUTET/ASTRAZENECA (KI/ZA) INTEGRATED CARDIOMETABOLIC CENTER (ICMC) ARE SUPPORTED BY FUNDING FROM ASTRAZENECA. MA IS ALSO SUPPORTED BY THE SWEDISH RESEARCH COUNCIL (2015-03582), THE NOVO NORDISK FOUNDATION (INCLUDING THE TRIPARTITE IMMUNO-METABOLISM CONSORTIUM (TRIC); NNF15 000018486) AND THE STRATEGIC…	FL4YF	INSULIN-RESISTANCE; ADIPOSE-TISSUE; YOLK-SAC; LOCAL PROLIFERATION; HEPATIC STEATOSIS; ANALYSIS REVEALS; MYELOID CELLS; IKK-BETA; INFLAMMATION; OBESITY	1	EXP CELL RES	EXP. CELL RES.	ENGLISH	77		VERDEGUER, FRANCISCO/0000-0002-5798-1503	525 B STREET, STE 1900, SAN DIEGO, CA 92101-4495 USA	6	SAN DIEGO	28341447	J	ELSEVIER INC	2017	VERDEGUER, FRANCISCO/O-5486-2016	AOUADI, M (通讯作者)，KAROLINSKA INST, KAROLINSKA UNIV HOSP HUDDINGE, DEPT MED, KI AZ INTEGRATED CARDIO METAB CTR, C2-84, S-14186 STOCKHOLM, SWEDEN.	ONCOLOGY; CELL BIOLOGY		SI	0014-4827	EXPERIMENTAL CELL RESEARCH			27	MACROPHAGE HETEROGENEITY AND ENERGY METABOLISM	3	42
HADDAD YOUSSEF;COUTURE REJEAN	ABDOUH M, 2008, BRIT J PHARMACOL, V154, P136, DOI 10.1038/BJP.2008.48;BEDARD K, 2007, PHYSIOL REV, V87, P245, DOI 10.1152/PHYSREV.00044.2005;BOCKMANN S, 2000, J LEUKOCYTE BIOL, V68, P587;CAI H, 2003, TRENDS PHARMACOL SCI, V24, P471, DOI 10.1016/S0165-6147(03)00233-5;CAVE AC, 2006, ANTIOXID REDOX SIGN, V8, P691, DOI 10.1089/ARS.2006.8.691;CHEN F, 2014, PLOS ONE, V9, DOI 10.1371/JOURNAL.PONE.008840…	KININ B1 RECEPTOR (B1R) ENHANCED SUPEROXIDE ANION (O-2(CENTER DOT-)) PRODUCTION IN THE VASCULATURE OF DIABETIC RATS. THIS STUDY INVESTIGATES THE INDUCTION AND DISTRIBUTION OF B1R IN DIABETIC BLOOD VESSELS AND ADDRESSES THE HYPOTHESIS THAT B1R IS CO-LOCALIZED WITH NADPH OXIDASE (NOX1 AND NOX2) AND PRODUCES ITS ACTIVATION VIA PROTEIN KINASE C (PKC). DIABETES WAS INDUCED IN RATS WITH STREPTOZOTOCIN …	861				UNIV MONTREAL, FAC MED, DEPT PHARMACOL & PHYSIOL, MONTREAL, PQ, CANADA.;						BRADYKININ B1 RECEPTOR; ENDOTHELIUM; MACROPHAGES; NOX1; NOX2; DIABETES MELLITUS; VSMC	10.3389/fphys.2017.00861	ARTICLE		REJEAN.COUTURE@UMONTREAL.CA		CANADIAN INSTITUTES OF HEALTH RESEARCH [MOP-119329]; UNIVERSITE DE MONTREAL	THIS WORK WAS SUPPORTED BY A GRANT-IN-AID FROM THE CANADIAN INSTITUTES OF HEALTH RESEARCH (MOP-119329) TO RC. YH RECEIVED A 1-YEAR PHD STUDENTSHIP AWARD FROM THE GRADUATE PROGRAM IN MOLECULAR, CELLULAR, AND INTEGRATIVE PHYSIOLOGY OF THE UNIVERSITE DE MONTREAL.	FL2DA	SUPEROXIDE ANION PRODUCTION; INSULIN-RESISTANCE; B-1 RECEPTOR; CARDIOVASCULAR-DISEASES; THERAPEUTIC TARGETS; OXIDATIVE STRESS; INFLAMMATION; MODEL; ACTIVATION; EXPRESSION		FRONT PHYSIOL	FRONT. PHYSIOL.	ENGLISH	47	GOLD, GREEN PUBLISHED		PO BOX 110, EPFL INNOVATION PARK, BUILDING I, LAUSANNE, 1015, SWITZERLAND	13	LAUSANNE	29163205	J	FRONTIERS MEDIA SA	2017		COUTURE, R (通讯作者)，UNIV MONTREAL, FAC MED, DEPT PHARMACOL & PHYSIOL, MONTREAL, PQ, CANADA.	PHYSIOLOGY			1664-042X	FRONTIERS IN PHYSIOLOGY			4	LOCALIZATION AND INTERACTION BETWEEN KININ B1 RECEPTOR AND NADPH OXIDASE IN THE VASCULAR SYSTEM OF DIABETIC RATS	0	2
AHMED MOHAMED;DE WINTHER MENNO P. J.;VAN DEN BOSSCHE JAN	AHMED N, 2005, DIABETES RES CLIN PR, V67, P3, DOI 10.1016/J.DIABRES.2004.09.004;ARANY Z, 1996, P NATL ACAD SCI USA, V93, P12969, DOI 10.1073/PNAS.93.23.12969;ARGUELLES A. O., 2015, DRUG DISCOVERY TODAY;BABU M, 2015, CIRC RES, V117, P289, DOI 10.1161/CIRCRESAHA.115.306424;BARRETT E, 2014, BBA-MOL BASIS DIS, V1842, P1549, DOI 10.1016/J.BBADIS.2014.05.013;BELKINA AC, 2013, J IMMUNOL, V190, P3670, DO…	THE ALARMING RISE OF OBESITY AND TYPE 2 DIABETES (T2D) HAS PUT A TREMENDOUS STRAIN ON GLOBAL HEALTHCARE SYSTEMS. OVER THE PAST DECADE EXTENSIVE RESEARCH HAS FOCUSED ON THE ROLE OF MACROPHAGES AS KEY MEDIATORS OF INFLAMMATION IN T2D. THE INFLAMMATORY ENVIRONMENT IN THE OBESE ADIPOSE TISSUE AND PANCREATIC (3-CELL ISLETS CREATES AND PERPETUATES IMBALANCED INFLAMMATORY MACROPHAGE ACTIVATION. CONSEQUE…				937	UNIV AMSTERDAM, ACAD MED CTR, DEPT MED BIOCHEM, EXPT VASC BIOL, MEIBERGDREEF 9, NL-1105 AZ AMSTERDAM, NETHERLANDS.; LUDWIG MAXIMILLIANS UNIV, INST CARDIOVASC PREVENT IPEK, MUNICH, GERMANY.;						TYPE 2 DIABETES; EPIGENETICS; MACROPHAGE ACTIVATION; OBESITY; INFLAMMATION	10.1016/j.imbio.2016.08.011	ARTICLE		M.AHMED@AMC.UVA.NL; M.DEWINTHER@AMC.UVA.NL; J.VANDENBOSSCHE@AMC.UVA.NL	943			FH9MM	HISTONE DEACETYLASE 3; AMELIORATES INSULIN-RESISTANCE; NECROSIS-FACTOR-ALPHA; ADIPOSE-TISSUE; OBESE MICE; INFLAMMATORY PHENOTYPE; HEPATIC STEATOSIS; DNA METHYLATION; POLARIZATION; HYPOXIA	10	IMMUNOBIOLOGY	IMMUNOBIOLOGY	ENGLISH	81	HYBRID	DE WINTHER, MENNO/0000-0002-4038-6636; VAN DEN BOSSCHE, JAN/0000-0002-7852-2891	OFFICE JENA, P O BOX 100537, 07705 JENA, GERMANY	7	JENA	27613200	J	ELSEVIER GMBH, URBAN & FISCHER VERLAG	2017		VAN DEN BOSSCHE, J (通讯作者)，UNIV AMSTERDAM, ACAD MED CTR, DEPT MED BIOCHEM, EXPT VASC BIOL, MEIBERGDREEF 9, NL-1105 AZ AMSTERDAM, NETHERLANDS.	IMMUNOLOGY			0171-2985	IMMUNOBIOLOGY			31	EPIGENETIC MECHANISMS OF MACROPHAGE ACTIVATION IN TYPE 2 DILABETES	2	15
LEE RYAN S. B.;HAMLET STEPHEN M.;IVANOVSKI SASO	ABRASS CK, 1984, J IMMUNOL, V133, P1307;ALFARSI MA, 2014, J BIOMED MATER RES A, V102, P60, DOI 10.1002/JBM.A.34666;BADYLAK SF, 2008, TISSUE ENG PT A, V14, P1835, DOI 10.1089/TEN.TEA.2007.0264;BORNSTEIN MM, 2008, CLIN ORAL IMPLAN RES, V19, P233, DOI 10.1111/J.1600-0501.2007.01473.X;BOUILLON R, 1991, CALCIFIED TISSUE INT, V49, P155, DOI 10.1007/BF02556109;BUSER D, 2004, J DENT RES, V83, P529, DOI 1…	OBJECTIVESTHIS STUDY ASSESSED THE EFFECT OF TITANIUM SURFACE MODIFICATION ON MACROPHAGE PHENOTYPE POLARIZATION AND OSSEOUS HEALING UNDER DIABETIC CONDITIONS. MATERIALS AND METHODSCRITICAL-SIZED CALVARIAL DEFECTS WERE CREATED IN HEALTHY AND STREPTOZOTOCIN-INDUCED TYPE I DIABETIC SPRAGUE-DAWLEY RATS. TITANIUM (TI) DISCS WITH EITHER LARGE-GRIT SANDBLASTED AND ACID-ETCHED MICRO-ROUGH (SLA) OR HYDROPH…				E159	GRIFFITH UNIV, SCH DENT & ORAL HLTH, CTR MED & ORAL HLTH, GRIFFITH HLTH INST, GOLD COAST CAMPUS, SOUTHPORT, QLD 4222, AUSTRALIA.; GRIFFITH UNIV, MENZIES HLTH INST QUEENSLAND, GOLD COAST, NSW, AUSTRALIA.;						BONE-IMPLANT INTERACTIONS; CYTOKINES; DIABETES; INFLAMMATION; GBR; SURFACE CHEMISTRY; HYDROPHILICITY	10.1111/clr.12979	ARTICLE	1600-0501	S.IVANOVSKI@GRIFFITH.EDU.AU	E168			FJ3RK	GUIDED BONE REGENERATION; GENE-EXPRESSION; IMPLANT SURFACES; OSSEOINTEGRATION; HYDROPHILICITY; APPOSITION; TOPOGRAPHY; ACTIVATION; MELLITUS; DELIVERY	10	CLIN ORAL IMPLAN RES	CLIN. ORAL IMPLANT. RES.	ENGLISH	41		IVANOVSKI, SASO/0000-0001-5339-0936; LEE, RYAN SB/0000-0001-6041-4799	111 RIVER ST, HOBOKEN 07030-5774, NJ USA	10	HOBOKEN	27637574	J	WILEY	2017	IVANOVSKI, SASO/I-1835-2016; LEE, RYAN SB/T-8869-2018	IVANOVSKI, S (通讯作者)，GRIFFITH UNIV, SCH DENT & ORAL HLTH, CTR MED & ORAL HLTH, GRIFFITH HLTH INST, GOLD COAST CAMPUS, SOUTHPORT, QLD 4222, AUSTRALIA.	DENTISTRY, ORAL SURGERY & MEDICINE; ENGINEERING			0905-7161	CLINICAL ORAL IMPLANTS RESEARCH			26	THE INFLUENCE OF TITANIUM SURFACE CHARACTERISTICS ON MACROPHAGE PHENOTYPE POLARIZATION DURING OSSEOUS HEALING IN TYPE I DIABETIC RATS: A PILOT STUDY	0	29
TAGUCHI YUYA;ITOH TOMONORI;ODA HIDETO;UCHIMURA YOHEI;KANEKO KYOSUKE;SAKAMOTO TSUBASA;GOTO IWAO;SAKUMA MASAFUMI;ISHIDA MASARU;TERASHITA DAISUKE;OTAKE HIROMASA;MORINO YOSHIHIRO;SHINKE TOSHIRO	ALDERMAN E, 1997, CIRCULATION, V96, P1761, DOI 10.1161/01.CIR.96.6.1761;BECKMAN JA, 2002, JAMA-J AM MED ASSOC, V287, P2570, DOI 10.1001/JAMA.287.19.2570;BURGMAIER M, 2014, CARDIOVASC DIABETOL, V13, DOI 10.1186/S12933-014-0117-8;BURKE AP, 2004, ARTERIOSCL THROM VAS, V24, P1266, DOI 10.1161/01.ATV.0000131783.74034.97;CHIA S, 2008, DIABETES RES CLIN PR, V81, P155, DOI 10.1016/J.DIABRES.2008.03.014;D…	BACKGROUND AND AIMS: THE AIM OF THIS STUDY WAS TO EVALUATE THE ACCUMULATION OF OPTICAL COHERENCE TOMOGRAPHY (OCT)-MACROPHAGES AND OCT FINDINGS AFTER COCR EVEROLIMUS-ELUTING STENT PLACEMENT, IN ADDITION TO CORONARY RISK FACTORS. METHODS: A TOTAL OF 89 LESIONS IN 89 PATIENTS WERE REGISTERED IN THE 1-AND 3-MONTH COHORT OF THE MULTICENTRE STUDY. LESION CHARACTERISTICS AND POST-PROCEDURE OCT IMAGES WE…				117	IWATE MED UNIV, DIV CARDIOL, DEPT INTERNAL MED, MEM HEART CTR, MORIOKA, IWATE, JAPAN.; KOBE UNIV, DIV CARDIOL, DEPT INTERNAL MED, GRAD KOBE, HYOGO, JAPAN.;						OPTICAL COHERENCE TOMOGRAPHY; MACROPHAGE; CORONARY ARTERY DISEASE; DIABETES MELLITUS; COBALT CHROMIUM EVEROLIMUS-ELUTING STENT; IRREGULAR PROTRUSION	10.1016/j.atherosclerosis.2017.08.002	ARTICLE	1879-1484	TOMOITOH@IWATE-MED.AC.JP	123	DAIICHI SANKYO	ITOH T: LECTURE HONORARIA (DAIICHI SANKYO, ABBOTT VASCULAR JAPAN). OTAKE H: LECTURE HONORARIA (ABBOTT VASCULAR JAPAN). MORINO Y: RESEARCH GRANT (DAIICHI SANKYO), LECTURE HONORARIA (DAIICHI SANKYO, ABBOTT VASCULAR). SHINKE T: RESEARCH GRANT (DAIICHI SANKYO), LECTURE HONORARIA (DAIICHI SANKYO, ABBOTT VASCULAR). ANY OTHER AUTHORS DO NOT HAVE ANY CONFLICTS OF INTEREST OR FINANCIAL DISCLOSURES.	FH8IG	OPTICAL COHERENCE TOMOGRAPHY; THIN-CAP FIBROATHEROMA; PLAQUE CHARACTERISTICS; ATHEROSCLEROTIC PLAQUES; VULNERABLE PLAQUE; MORTALITY		ATHEROSCLEROSIS	ATHEROSCLEROSIS	ENGLISH	28			ELSEVIER HOUSE, BROOKVALE PLAZA, EAST PARK SHANNON, CO, CLARE, 00000, IRELAND	7	CLARE	28881269	J	ELSEVIER IRELAND LTD	2017		ITOH, T (通讯作者)，19-1,UCHIMARU, MORIOKA, IWATE 0208505, JAPAN.	CARDIOVASCULAR SYSTEM & CARDIOLOGY			0021-9150	ATHEROSCLEROSIS			10	CORONARY RISK FACTORS ASSOCIATED WITH OCT MACROPHAGE IMAGES AND THEIR RESPONSE AFTER COCR EVEROLIMUS-ELUTING STENT IMPLANTATION IN PATIENTS WITH STABLE CORONARY ARTERY DISEASE	0	0
XU HEPING;CHEN MEI	ADHI M, 2013, PLOS ONE, V8, DOI 10.1371/JOURNAL.PONE.0079661;AHN BY, 2006, PROTEOMICS, V6, P1200, DOI 10.1002/PMIC.200500457;ANDERSON DH, 2010, PROG RETIN EYE RES, V29, P95, DOI 10.1016/J.PRETEYERES.2009.11.003;ARAWIA MA, 1999, RETINA-J RET VIT DIS, V19, P390;AVICHEZER D, 2003, J EXP MED, V198, P1665, DOI 10.1084/JEM.20030413;BANDELLO F, 2012, EYE, V26, P485, DOI 10.1038/EYE.2011.337;BELI E, 2016…	DIABETIC RETINOPATHY (DR) IS THE PROGRESSIVE DEGENERATION OF RETINAL BLOOD VESSELS AND NEURONS. INFLAMMATION IS KNOWN TO PLAY AN IMPORTANT ROLE IN THE PATHOGENESIS OF DR. DURING DIABETES, METABOLIC DISORDER LEADS TO THE RELEASE OF DAMAGE-ASSOCIATED MOLECULAR PATTERNS (DAMPS) BOTH IN THE RETINA AND ELSEWHERE IN THE BODY. THE INNATE IMMUNE SYSTEM PROVIDES THE FIRST LINE OF DEFENSE AGAINST THE DAMPS…				39	QUEENS UNIV, DENT & BIOMED SCI, CTR EXPT MED, BELFAST, ANTRIM, NORTH IRELAND.;						INNATE IMMUNITY; DIABETIC RETINOPATHY; NEUTROPHILS; MACROPHAGES; COMPLEMENT; BLOOD RETINA BARRIER	10.1016/j.visres.2017.04.013	ARTICLE	1878-5646	HEPING.XU@QUB.AC.UK	46	DIABETES UK [11/0004230, 13/0004729]; FIGHT FOR SIGHT [1574/1575]; JDRF [2-SRA-2014-141-Q-R]; NATIONAL EYE RESEARCH CENTER [SCIAD 076]	THE WORK WAS SUPPORTED BY DIABETES UK (11/0004230; 13/0004729), FIGHT FOR SIGHT (1574/1575), JDRF (2-SRA-2014-141-Q-R), AND THE NATIONAL EYE RESEARCH CENTER (SCIAD 076). THE AUTHORS ACKNOWLEDGE THE RESEARCHERS WHO HAVE GREATLY CONTRIBUTED TO THIS FIELD, BUT WHOSE WORK WAS NOT CITED AS A RESULT OF SPACE LIMITATIONS. THE AUTHORS THANK DANIEL C. XU (OXFORD UNIVERSITY) FOR CRITICALLY READING THE MANU…	FQ4FA	COMPLEMENT REGULATORY PROTEINS; PIGMENT EPITHELIAL-CELLS; GLYCATION END-PRODUCTS; MANNOSE-BINDING LECTIN; MACULAR EDEMA; RISK-FACTORS; PROINFLAMMATORY CYTOKINES; CIRCULATING MONOCYTES; THERAPEUTIC TARGETS; RECEPTOR EXPRESSION		VISION RES	VISION RES.	ENGLISH	112	BRONZE	XU, HEPING/0000-0003-4000-931X	THE BOULEVARD, LANGFORD LANE, KIDLINGTON, OXFORD OX5 1GB, ENGLAND	8	OXFORD	28571700	J	PERGAMON-ELSEVIER SCIENCE LTD	2017	XU, HEPING/A-4430-2008	XU, HP (通讯作者)，QUEENS UNIV BELFAST, CTR MED EXPT, WELLCOME WOLFSON BLDG,97 LISBURN RD, BELFAST BT9 7BL, ANTRIM, NORTH IRELAND.	NEUROSCIENCES & NEUROLOGY; OPHTHALMOLOGY; PSYCHOLOGY		SI	0042-6989	VISION RESEARCH			56	DIABETIC RETINOPATHY AND DYSREGULATED INNATE IMMUNITY	1	7
DA SILVA KAROLLINE S.;PINTO PAULA R.;FABRE NELLY T.;GOMES DIEGO J.;THIEME KARINA;OKUDA LIGIA S.;IBORRA RODRIGO T.;FREITAS VANESSA G.;SHIMIZU MARIA H. M.;TEODORO WALCY R.;MARIE SUELY K. N.;WOODS TOM;BRIMBLE MARGARET A.;PICKFORD RUSSELL;RYE KERRY ANNE;OKAMOTO MARISTELA;CATANOZI SERGIO;CORREA GIANNELA MARIA L.;MACHADO UBIRATAN F.;PASSARELLI MARISA	BABRAHAM BIOINFORMATICS, 2017, FASTQC QUAL CONTR TO;BECKER L, 2012, PLOS ONE, V7, DOI 10.1371/JOURNAL.PONE.0033297;BROWNLEE M, 2001, NATURE, V414, P813, DOI 10.1038/414813A;CAI WJ, 2006, P NATL ACAD SCI USA, V103, P13801, DOI 10.1073/PNAS.0600362103;CAI WJ, 2012, P NATL ACAD SCI USA, V109, P15888, DOI 10.1073/PNAS.1205847109;CERAMI C, 1997, P NATL ACAD SCI USA, V94, P13915, DOI 10.1073/PNAS.94.25…	BACKGROUND: ADVANCED GLYCATION ENDPRODUCTS ELICIT INFLAMMATION. HOWEVER, THEIR ROLE IN ADIPOCYTE MACROPHAGE INFILTRATION AND IN THE DEVELOPMENT OF INSULIN RESISTANCE, ESPECIALLY IN THE ABSENCE OF THE DELETERIOUS BIOCHEMICAL PATHWAYS THAT COEXIST IN DIABETES MELLITUS, REMAINS UNKNOWN. WE INVESTIGATED THE EFFECT OF CHRONIC ADMINISTRATION OF ADVANCED GLYCATED ALBUMIN (AGE-ALBUMIN) IN HEALTHY RATS, A…	723				UNIV SAO PAULO, HOSP CLIN, LAB LIPIDES, FAC MED, LIM 10, SAO PAULO, BRAZIL.; UNIV SAO PAULO, HOSP CLIN, FAC MED, LAB CARBOIDRATOS RADIOIMUNOENSAIOS, LIM 18, SAO PAULO, BRAZIL.; UNIV SAO PAULO, HOSP CLIN, FAC MED, LAB BIOL CELULAR & MOL, LIM 15, SAO PAULO, BRAZIL.; UNIV SAO PAULO, HOSP CLIN, FAC MED, LAB PESQUISA BASICA DOENCAS RENAIS, LIM 12, SAO PAULO, BRAZIL.; UNIV SAO PAULO, HOSP CLIN, FAC MED…						ADVANCED GLYCATION; ADIPOSE TISSUE; ADVANCED GLYCATED ALBUMIN; INSULIN RESISTANCE; DIABETES MELLITUS; MACROPHAGE DIFFERENTIATION	10.3389/fphys.2017.00723	ARTICLE		MPASSERE@USP.BR		FUNDACAO DE AMPARO A PESQUISA DO ESTADO DE SAO PAULO (FAPESP) [12/04831-1, 2016/15603-0, 12/18724-2, 13/00713-1, 2011/15153-1, 14/17251-9, 13/02854-7, 12/12088-7]; CONSELHO NACIONAL DE DESENVOLVIMENTO CIENTIFICO E TECNOLOGICO [158314/2014-0]	THIS WORK WAS SUPPORTED BY FUNDACAO DE AMPARO A PESQUISA DO ESTADO DE SAO PAULO (FAPESP) TO MP, UM AND MC (#12/04831-1 AND 2016/15603-0); KDS (# 12/18724-2), NF (# 13/00713-1), PP (# 2011/15153-1), KT (# 14/17251-9), LO (# 13/02854-7), RI (# 12/12088-7), AND BY CONSELHO NACIONAL DE DESENVOLVIMENTO CIENTIFICO E TECNOLOGICO (158314/2014-0 TO DG).	FH8LB	END-PRODUCTS; SIGNALING PATHWAYS; AGE RECEPTOR-1; SERUM-ALBUMIN; OBESITY; MUSCLE; SENSITIVITY; MODULATION; ACTIVATION; EXPRESSION		FRONT PHYSIOL	FRONT. PHYSIOL.	ENGLISH	46	GOLD, GREEN PUBLISHED	KJERULF, DIEGO GOMES/0000-0002-4115-2428; TEODORO, WALCY/0000-0001-7559-4542; THIEME, KARINA/0000-0003-2896-4445; IBORRA, RODRIGO T TALLADA/0000-0002-3772-4200; MARIE, SUELY KAZUE NAGAHASHI/0000-0003-4419-7928; TEODORO, WALCY/0000-0001-7559-4542; CORREA-GIANNELLA, MARIA LÚCIA/0000-0003-3655-4446; SHIMABUKURO OKUDA, LIGIA/0000-0003-0356-1543; RAMOS PINTO, PAULA/0000-0002-9507-3987; PICKFORD, RUSSE…	AVENUE DU TRIBUNAL FEDERAL 34, LAUSANNE, CH-1015, SWITZERLAND	14	LAUSANNE	29018354	J	FRONTIERS MEDIA SA	2017	KJERULF, DIEGO GOMES/C-4037-2014; TEODORO, WALCY/H-5133-2017; THIEME, KARINA/C-8560-2013; IBORRA, RODRIGO T TALLADA/I-6339-2017; SHIMIZU, MARIA/B-7887-2013; OKAMOTO, MARISTELA M/G-9876-2012; MARIE, SUELY KAZUE NAGAHASHI/D-1870-2012; TEODORO, WALCY/J-7602-2018; CORREA-GIANNELLA, MARIA LÚCIA/N-3834-2019	PASSARELLI, M (通讯作者)，UNIV SAO PAULO, HOSP CLIN, LAB LIPIDES, FAC MED, LIM 10, SAO PAULO, BRAZIL.	PHYSIOLOGY			1664-042X	FRONTIERS IN PHYSIOLOGY			10	N-ACETYLCYSTEINE COUNTERACTS ADIPOSE TISSUE MACROPHAGE INFILTRATION AND INSULIN RESISTANCE ELICITED BY ADVANCED GLYCATED ALBUMIN IN HEALTHY RATS	0	19
BILLETER ADRIAN T.;VITTAS SPIROS;ISRAEL BARBARA;SCHEURLEN KATHARINA M.;HIDMARK ASA;FLEMING THOMAS H.;KOPF STEFAN;BUECHLER MARKUS W.;MUELLER STICH BEAT P.	AMATO MC, 2014, PLOS ONE, V9, DOI 10.1371/JOURNAL.PONE.0091969;AROOR AR, 2014, DIABETES, V63, P2216, DOI 10.2337/DB14-0424;BILLETER AT, 2016, DTSCH ARZTEBL INT, V113, P827, DOI 10.3238/ARZTEBL.2016.0827;BILLETER AT, 2015, OBES SURG;BUCHWALD H, 2009, AM J MED, V122, P248, DOI 10.1016/J.AMJMED.2008.09.041;COSTANZO P, 2015, ANN INTERN MED, V162, P610, DOI 10.7326/M14-1551;DESPRES JP, 2006, NATURE, V…	OBJECTIVE THE UNDERLYING CAUSES OF TYPE 2 DIABETES (T2DM) REMAIN POORLY UNDERSTOOD. ADIPOSE TISSUE DYSFUNCTION WITH HIGH LEPTIN, INFLAMMATION, AND INCREASED OXIDATIVE STRESS MAY PLAY A PIVOTAL ROLE IN T2DM DEVELOPMENT IN OBESE PATIENTS. LITTLE IS KNOWN ABOUT THE CHANGES IN THE ADIPOSE TISSUE AFTER ROUX-Y GASTRIC BYPASS (RYGB) IN NON-SEVERELY OBESE PATIENTS (BMI < 35 KG/M(2)) AND SINCE THESE PATIE…				901	HEIDELBERG UNIV, DEPT GEN VISCERAL & TRANSPLANTAT SURG, NEUENHEIMER FELD 110, D-69120 HEIDELBERG, GERMANY.; HEIDELBERG UNIV, DEPT INTERNAL MED & CLIN CHEM 1, HEIDELBERG, GERMANY.;						DIABETES; T2DM; INFLAMMATION; ADIPOSE TISSUE; MACROPHAGES; GASTRIC BYPASS; RYGB	10.1007/s00423-017-1601-x	ARTICLE	1435-2451	BEAT.MUELLER@MED.UNI-HEIDELBERG.DE	910	GERMAN RESEARCH SOCIETY (DFG) [SFB 1118]	THIS STUDY WAS SUPPORTED BY THE GERMAN RESEARCH SOCIETY (DFG) AWARDED TO PROF. P. NAWROTH (SFB 1118).	FE1UI	BODY-MASS INDEX; OXIDATIVE STRESS; MACROPHAGE INFILTRATION; SIGNALING PATHWAYS; BARIATRIC SURGERY; OBESITY; LEPTIN; INFLAMMATION; WEIGHT; RESISTANCE	6	LANGENBECK ARCH SURG	LANGENBECKS ARCH. SURG.	ENGLISH	57		SCHEURLEN, KATHARINA M/0000-0003-4169-9041; MULLER-STICH, BEAT PETER/0000-0002-8552-8538; VITTAS, SPIROS/0000-0003-2879-6074	ONE NEW YORK PLAZA, SUITE 4600, NEW YORK, NY, UNITED STATES	10	NEW YORK	28691147	J	SPRINGER	2017	MÜLLER-STICH, BEAT/ABF-5069-2020; BILLETER, ADRIAN/O-2185-2019	MULLER-STICH, BP (通讯作者)，HEIDELBERG UNIV, DEPT GEN VISCERAL & TRANSPLANTAT SURG, NEUENHEIMER FELD 110, D-69120 HEIDELBERG, GERMANY.	SURGERY			1435-2443	LANGENBECKS ARCHIVES OF SURGERY			6	GASTRIC BYPASS SIMULTANEOUSLY IMPROVES ADIPOSE TISSUE FUNCTION AND INSULIN-DEPENDENT TYPE 2 DIABETES MELLITUS	0	5
QIN QIAOJING;XU GUANG;QI WEIWEI;GUO MEI;WANG ZHAOXIA;XU WANGJIE;QIAO ZHONGDONG;GU YONG;NIU JIANYING	FUX L, 2009, CANCER RES, V69, P1758, DOI 10.1158/0008-5472.CAN-08-1837;GOLDBERG R, 2014, DIABETES, V63, P4302, DOI 10.2337/DB14-0001;GOODE KJ, 2014, PLOS ONE, V9, DOI 10.1371/JOURNAL.PONE.0109596;HASSAN H, 2013, FEBS J, V280, P2216, DOI 10.1111/FEBS.12111;HODGSON K, 2015, IMMUNOLOGY, V144, P171, DOI 10.1111/IMM.12394;LEI J, 2013, INFLAMMATION, V36, P603, DOI 10.1007/S10753-012-9582-Y;MASOLA V, 20…	DIABETIC VASCULOPATHY IS INTENSIFIED BY MACROPHAGE INFLAMMATION CAUSED BY ADVANCED GLYCATION END PRODUCTS (AGES). HEPARANASE (HPA) IS A UNIQUE ENDOGLYCOSIDASE, WHICH CLEAVES HEPARAN SULFATE PROTEOGLYCANS (HSPGS) INCLUDING SYNDECAN-1 (SYN-1) TO FURTHER STIMULATE MACROPHAGE CELL MIGRATION AND INFLAMMATION. THE PRESENT STUDY WAS PLANNED TO EVALUATED THE ROLE OF C-DOMAIN (IF ANY) OF HPA IN AGE INFLAM…				1017	FUDAN UNIV, DEPT NEPHROL, PEOPLES HOSP SHANGHAI 5, 128 RUILI RD, SHANGHAI 200240, PEOPLES R CHINA.; SHANGHAI JIAO TONG UNIV, SCH LIFE SCI & BIOTECHNOL, SHANGHAI 200240, PEOPLES R CHINA.;						ADVANCED GLYCATION END PRODUCTS; MACROPHAGE; INFLAMMATORY RESPONSE; DIABETES; HEPARANASE; SYNDECAN-1	10.3892/etm.2017.4609	ARTICLE	1792-1015	NJYPHD2008@163.COM	1022	NATURAL SCIENCE FOUNDATION OF SHANGHAI MUNICIPALITY [137R1432600]; KEY DISEASE PROJECT OF INTEGRATED TRADITIONAL AND WESTERN MEDICINE OF SHANGHAI MUNICIPALITY [ZXBZ2012-19]; KEY BASIC RESEARCH PROJECT OF THE SCIENCE AND TECHNOLOGY COMMISSION OF SHANGHAI MUNICIPALITY [2010-10JC1413000]; NATIONAL NATURAL SCIENCE FOUNDATION OF CHINA [2009-30871175]	THIS STUDY WAS SUPPORTED BY A GRANT FROM THE NATURAL SCIENCE FOUNDATION OF SHANGHAI MUNICIPALITY (137R1432600), KEY DISEASE PROJECT OF INTEGRATED TRADITIONAL AND WESTERN MEDICINE OF SHANGHAI MUNICIPALITY (ZXBZ2012-19), KEY BASIC RESEARCH PROJECT OF THE SCIENCE AND TECHNOLOGY COMMISSION OF SHANGHAI MUNICIPALITY (2010-10JC1413000), AND THE NATIONAL NATURAL SCIENCE FOUNDATION OF CHINA (2009-30871175…	FB7BY	MELANOMA-CELLS; SYNDECAN-1	2	EXP THER MED	EXP. THER. MED.	ENGLISH	17	GREEN SUBMITTED, GREEN PUBLISHED, GOLD	NIU, JIANYING/0000-0001-6343-2319	POB 18179, ATHENS, 116 10, GREECE	6	ATHENS	28810553	J	SPANDIDOS PUBL LTD	2017		NIU, JY (通讯作者)，FUDAN UNIV, DEPT NEPHROL, PEOPLES HOSP SHANGHAI 5, 128 RUILI RD, SHANGHAI 200240, PEOPLES R CHINA.	RESEARCH & EXPERIMENTAL MEDICINE			1792-0981	EXPERIMENTAL AND THERAPEUTIC MEDICINE			0	EVALUATION OF THE C-DOMAIN OF HEPARANASE DURING AGE-INDUCED MACROPHAGE INFLAMMATORY RESPONSE	0	4
SCHLIEFSTEINER CAROLIN;PEINHAUPT MIRIAM;KOPP SUSANNE;LOEGL JELENA;LANG OLIP INGRID;HIDEN URSULA;HEINEMANN AKOS;DESOYE GERNOT;WADSACK CHRISTIAN	ABUMAREE MH, 2013, STEM CELL REV REP, V9, P620, DOI 10.1007/S12015-013-9455-2;AMERICAN DIABETES ASSOCIATION, 2015, DIABETES CARE, V38 SUPPL, PS77, DOI 10.2337/DC15-S015;ANTEBY EY, 2005, PLACENTA, V26, P476, DOI 10.1016/J.PLACENTA.2004.08.008;ARAUJO JR, 2015, CURR DIABETES REP, V15, DOI 10.1007/S11892-014-0569-Y;ARCURI F, 2007, BIOL REPROD, V76, P433, DOI 10.1095/BIOLREPROD.106.054189;BARI MF, 201…	BACKGROUND: HOFBAUER CELLS (HBCS) ARE MACROPHAGES OF THE FETO-PLACENTAL UNIT. DESPITE THE GENERAL VIEW THAT THESE CELLS HAVE AN ANTI-INFLAMMATORY M2 PHENOTYPE, RECENT STUDIES HAVE CLAIMED THAT PREGNANCY PATHOLOGIES-E.G., GESTATIONAL DIABETES MELLITUS (GDM)-CAUSE A SWITCH FROM AN M2 TO AN M1 PRO-INFLAMMATORY PHENOTYPE IN HBCS. THE PILOT-STUDY PRESENTED HERE CHALLENGES THIS CLAIM, SHOWING THAT HBCS…	888				MED UNIV GRAZ, DEPT OBSTET & GYNECOL, PERINATAL RES LAB, GRAZ, AUSTRIA.; MED UNIV GRAZ, DEPT EXPT & CLIN PHARMACOL, GRAZ, AUSTRIA.; MED UNIV GRAZ, DEPT CELL BIOL, GRAZ, AUSTRIA.; MED UNIV GRAZ, DEPT HISTOL & EMBRYOL, GRAZ, AUSTRIA.;						PLACENTA; HOFBAUER CELLS; GESTATIONAL DIABETES; INFLAMMATION; MACROPHAGE PHENOTYPE/POLARIZATION	10.3389/fimmu.2017.00888	ARTICLE		CHRISTIAN.WADSACK@MEDUNIGRAZ.AT		AUSTRIAN SCIENCE FUND FWF WITHIN DOCTORAL COLLEGE DK-MOLIN [W1421]	CS AND MP RECEIVED FUNDING FROM THE AUSTRIAN SCIENCE FUND FWF WITHIN THE DOCTORAL COLLEGE DK-MOLIN (W1421) FOR THIS PROJECT.	FB9SE	ADIPOSE-TISSUE MACROPHAGES; DIFFERENTIAL REGULATION; HUMAN MONOCYTES; T-CELLS; FETAL; ACTIVATION; RECEPTOR; WOMEN; INTERLEUKIN-4; POLARIZATION		FRONT IMMUNOL	FRONT. IMMUNOL.	ENGLISH	71	GREEN PUBLISHED, GOLD	HIDEN, URSULA/0000-0001-8009-020X; DESOYE, GERNOT/0000-0002-5715-3230; LANG-OLIP, INGRID/0000-0003-0403-4884	AVENUE DU TRIBUNAL FEDERAL 34, LAUSANNE, CH-1015, SWITZERLAND	17	LAUSANNE	28824621	J	FRONTIERS MEDIA SA	2017		WADSACK, C (通讯作者)，MED UNIV GRAZ, DEPT OBSTET & GYNECOL, PERINATAL RES LAB, GRAZ, AUSTRIA.	IMMUNOLOGY			1664-3224	FRONTIERS IN IMMUNOLOGY			53	HUMAN PLACENTAL HOFBAUER CELLS MAINTAIN AN ANTI-INFLAMMATORY M2 PHENOTYPE DESPITE THE PRESENCE OF GESTATIONAL DIABETES MELLITUS	0	7
HESKETH MARK;SAHIN KATHERINE B.;WEST ZOE E.;MURRAY RACHAEL Z.	ASHCROFT GS, 2012, WOUND REPAIR REGEN, V20, P38, DOI 10.1111/J.1524-475X.2011.00748.X;BRANCATO SK, 2011, AM J PATHOL, V178, P19, DOI 10.1016/J.AJPATH.2010.08.003;BUTCHER MJ, 2012, FRONT PHYSIOL, V3, DOI 10.3389/FPHYS.2012.00044;CASTOLDI A, 2016, FRONT IMMUNOL, V6, DOI 10.3389/FIMMU.2015.00637;CRANE MJ, 2014, PLOS ONE, V9, DOI 10.1371/JOURNAL.PONE.0086660;DALEY JM, 2010, J LEUKOCYTE BIOL, V87, P59…	MACROPHAGES AND INFLAMMATION PLAY A BENEFICIAL ROLE DURING WOUND REPAIR WITH MACROPHAGES REGULATING A WIDE RANGE OF PROCESSES, SUCH AS REMOVAL OF DEAD CELLS, DEBRIS AND PATHOGENS, THROUGH TO EXTRACELLULAR MATRIX DEPOSITION RE-VASCULARISATION AND WOUND RE-EPITHELIALISATION. TO PERFORM THIS RANGE OF FUNCTIONS, THESE CELLS DEVELOP DISTINCT PHENOTYPES OVER THE COURSE OF WOUND HEALING. THEY CAN PRESEN…	1545				QUEENSLAND UNIV TECHNOL, INST HLTH & BIOMED INNOVAT, SCH BIOMED SCI, FAC HLTH, BRISBANE, QLD 4059, AUSTRALIA.;						MACROPHAGE; MONOCYTE; WOUND HEALING; FIBROSIS; CHRONIC WOUND; DIABETES; CHRONIC VENOUS DISEASE	10.3390/ijms18071545	REVIEW	1422-0067	M.HESKETH@CONNECT.QUT.EDU.AU; KATHERINE.SAHIN@CONNECT.QUT.EDU.AU; ZOE.WEST@CONNECT.QUT.EDU.AU; RACHAEL.MURRAY@QUT.EDU.AU				FF2SJ	APOPTOTIC CELLS; TISSUE-REPAIR; TNF-ALPHA; INFLAMMATION; RESOLUTION; DEPLETION; POLARIZATION; ACTIVATION; PLASTICITY; CLEARANCE	7	INT J MOL SCI	INT. J. MOL. SCI.	ENGLISH	52	GOLD, GREEN SUBMITTED, GREEN PUBLISHED	MURRAY, RACHAEL/0000-0002-4935-7794; WEST, ZOE/0000-0002-1238-6444; HESKETH, MARK/0000-0003-4523-2043	ST ALBAN-ANLAGE 66, CH-4052 BASEL, SWITZERLAND	10	BASEL	28714933	J	MDPI	2017	MURRAY, RACHAEL/J-1370-2012	MURRAY, RZ (通讯作者)，QUEENSLAND UNIV TECHNOL, INST HLTH & BIOMED INNOVAT, SCH BIOMED SCI, FAC HLTH, BRISBANE, QLD 4059, AUSTRALIA.	BIOCHEMISTRY & MOLECULAR BIOLOGY; CHEMISTRY				INTERNATIONAL JOURNAL OF MOLECULAR SCIENCES			314	MACROPHAGE PHENOTYPES REGULATE SCAR FORMATION AND CHRONIC WOUND HEALING	29	126
SREEDHAR REMYA;ARUMUGAM SOMASUNDARAM;THANDAVARAYAN RAJARAJAN A.;KARUPPAGOUNDER VENGADESHPRABHU;KOGA YUSUKE;NAKAMURA TAKASHI;HARIMA MEILEI;WATANABE KENICHI	AHMAD F, 2009, BIOCHEM J, V424, P399, DOI 10.1042/BJ20090842;AN D, 2006, AM J PHYSIOL-HEART C, V291, PH1489, DOI 10.1152/AJPHEART.00278.2006;ARUMUGAM S, 2012, EXP MOL PATHOL, V93, P183, DOI 10.1016/J.YEXMP.2012.04.012;BANERJEE A, 2010, J VIROL, V84, P5936, DOI 10.1128/JVI.02344-09;BANKO MR, 2011, MOL CELL, V44, P878, DOI 10.1016/J.MOLCEL.2011.11.005;BROCK TG, 2008, NEUROCHEM RES, V33, P801, DOI 1…	DIABETIC CARDIOMYOPATHY (DCM), A METABOLIC DISORDER, IS ONE OF THE LEADING CAUSES OF MORTALITY AROUND THE WORLD AND ITS PATHOGENESIS INVOLVES CARDIAC INFLAMMATION AND ALTERED METABOLIC PROFILE. ALTERED FATTY ACID METABOLISM DURING DCM CAN CAUSE MACROPHAGE POLARIZATION IN WHICH INFLAMMATORY M1 PHENOTYPE DOMINATES OVER THE ANTI-INFLAMMATORY M2 PHENOTYPE. HENCE, IT IS ESSENTIAL TO IDENTIFY A SPECIFI…				92	NIIGATA UNIV PHARM & APPL LIFE SCI, FAC PHARMACEUT SCI, DEPT CLIN PHARMACOL, NIIGATA 9568603, JAPAN.; HOUSTON METHODIST RES INST, DEPT CARDIOVASC SCI, HOUSTON, TX 77030 USA.;						14-3-3 ETA PROTEIN; HIGH FAT DIET; FATTY ACID METABOLISM; MACROPHAGE POLARIZATION	10.1016/j.biocel.2017.05.009	ARTICLE	1878-5875	SOMASUNDARAM143@GMAIL.COM; WATANABE@NUPALS.AC.JP	99	JSPS KAKENHI, JAPAN [26460239]	THIS RESEARCH WAS SUPPORTED BY JSPS KAKENHI GRANT (NUMBER 26460239), JAPAN.	FD9VH	EXPERIMENTAL AUTOIMMUNE MYOCARDITIS; ADIPOSE-TISSUE INFLAMMATION; SIGNALING PATHWAYS; INSULIN-RESISTANCE; MICE; STRESS; APOPTOSIS; OBESITY; HEART; MAPK		INT J BIOCHEM CELL B	INT. J. BIOCHEM. CELL BIOL.	ENGLISH	49		ARUMUGAM, SOMASUNDARAM/0000-0002-2096-2552; KARUPPA GOUNDER, VENGADESHPRABHU/0000-0003-1511-7810	THE BOULEVARD, LANGFORD LANE, KIDLINGTON, OXFORD OX5 1GB, ENGLAND	8	OXFORD	28483670	J	PERGAMON-ELSEVIER SCIENCE LTD	2017	KARUPPAGOUNDER, VENGADESHPRABHU/AAC-6623-2019; ARUMUGAM, S./AAT-7570-2020	ARUMUGAM, S; WATANABE, K (通讯作者)，NIIGATA UNIV PHARM & APPL LIFE SCI, FAC PHARMACEUT SCI, DEPT CLIN PHARMACOL, NIIGATA 9568603, JAPAN.	BIOCHEMISTRY & MOLECULAR BIOLOGY; CELL BIOLOGY			1357-2725	INTERNATIONAL JOURNAL OF BIOCHEMISTRY & CELL BIOLOGY			10	ROLE OF 14-3-3 ETA PROTEIN ON CARDIAC FATTY ACID METABOLISM AND MACROPHAGE POLARIZATION AFTER HIGH FAT DIET INDUCED TYPE 2 DIABETES MELLITUS	0	8
VAN DIEPEN JANNA A.;ROBBEN JORIS H.;HOOIVELD GUIDO J.;CARMONE CLAUDIA;ALSADY MOHAMMAD;BOUTENS LILY;BEKKENKAMP GROVENSTEIN MELISSA;HIJMANS ANNEKE;ENGELKE UDO F. H.;WEVERS RON A.;NETEA MIHAI G.;TACK CEES J.;STIENSTRA RINKE;DEEN PETER M. T.	ALKHOURI N, 2010, J BIOL CHEM, V285, P3428, DOI 10.1074/JBC.M109.074252;ARIZA ANA CAROLINA, 2012, FRONT ENDOCRINOL (LAUSANNE), V3, P22, DOI 10.3389/FENDO.2012.00022;BALLAK DB, 2014, NAT COMMUN, V5, DOI 10.1038/NCOMMS5711;CARVALHO BM, 2012, DIABETOLOGIA, V55, P2823, DOI 10.1007/S00125-012-2648-4;CUMMINS TD, 2014, AM J PHYSIOL-ENDOC M, V307, PE262, DOI 10.1152/AJPENDO.00271.2013;FAVRET S, 2013, AGI…	AIMS/HYPOTHESIS OBESITY INDUCES MACROPHAGES TO DRIVE INFLAMMATION IN ADIPOSE TISSUE, A CRUCIAL STEP TOWARDS THE DEVELOPMENT OF TYPE 2 DIABETES. THE TRICARBOXYLIC ACID (TCA) CYCLE INTERMEDIATE SUCCINATE IS RELEASED FROM CELLS UNDER METABOLIC STRESS AND HAS RECENTLY EMERGED AS A METABOLIC SIGNAL INDUCED BY PROINFLAMMATORY STIMULI. WE THEREFORE INVESTIGATED WHETHER SUCCINATE RECEPTOR 1 (SUCNR1) COUL…				1304	RADBOUD UNIV NIJMEGEN, MED CTR, DEPT INTERNAL MED, NIJMEGEN, NETHERLANDS.; RADBOUD UNIV NIJMEGEN, MED CTR, DEPT PHYSIOL, POB 9101, NL-6500 HB NIJMEGEN, NETHERLANDS.; WAGENINGEN UNIV, DIV HUMAN NUTR, NUTR METAB & GENOM GRP, WAGENINGEN, NETHERLANDS.; RADBOUD UNIV NIJMEGEN, MED CTR, DEPT LAB MED, NIJMEGEN, NETHERLANDS.;						ADIPOSE TISSUE; CHEMOTAXIS; GLUCOSE; INFLAMMATION; MACROPHAGE; OBESITY; SUCCINATE; TCA CYCLE	10.1007/s00125-017-4261-z	ARTICLE	1432-0428	PETER.DEEN@RADBOUDUMC.NL	1313	KOLFF GRANT FROM THE DUTCH KIDNEY FOUNDATION [KJPB 09.012]; EUROPEAN FOUNDATION FOR THE STUDY OF DIABETES (EFSD); VENI GRANT FROM THE NETHERLANDS ORGANIZATION FOR SCIENTIFIC RESEARCH (NWO) [91616083]; VIDI GRANT FROM THE NWO	THIS WORK WAS SUPPORTED BY A KOLFF GRANT FROM THE DUTCH KIDNEY FOUNDATION (KJPB 09.012) AND A GRANT FROM THE EUROPEAN FOUNDATION FOR THE STUDY OF DIABETES (EFSD) TO JHR. JAVD WAS SUPPORTED BY A VENI GRANT FROM THE NETHERLANDS ORGANIZATION FOR SCIENTIFIC RESEARCH (NWO) (91616083). RS WAS SUPPORTED BY A VIDI GRANT FROM THE NWO.	EW5NO	SUCCINATE RECEPTOR GPR91; ADIPOSE-TISSUE; INSULIN-RESISTANCE; RENIN RELEASE; HIGH GLUCOSE; METABOLISM; EXPRESSION; DISEASE; LINK	7	DIABETOLOGIA	DIABETOLOGIA	ENGLISH	28	HYBRID, GREEN PUBLISHED	STIENSTRA, RINKE/0000-0001-6729-7193; TUTAKHEL, OMAR A.Z./0000-0002-1872-8409; ALSADY, MOHAMMAD/0000-0001-8287-4120; DEEN, P.M.T./0000-0002-7868-4655; HOOIVELD, GUIDO JEJ/0000-0003-1954-3542; DEEN, PETER MT/0000-0002-7868-4655; WEVERS, RON A./0000-0003-2278-9746; VAN DIEPEN, JANNA/0000-0001-9091-1075	233 SPRING ST, NEW YORK, NY 10013 USA	10	NEW YORK	28382382	J	SPRINGER	2017	STIENSTRA, RINKE/A-4763-2015; NETEA, MIHAI/N-5155-2014; TACK, CEES J/A-2368-2014; TUTAKHEL, OMAR A.Z./G-3638-2016; ALSADY, MOHAMMAD/E-5687-2016; DEEN, P.M.T./H-8023-2014; HOOIVELD, GUIDO JEJ/F-4912-2010; DEEN, PETER MT/B-9854-2013; WEVERS, RON A./H-8116-2014; VAN DIEPEN, JANNA/E-9485-2010	DEEN, PMT (通讯作者)，RADBOUD UNIV NIJMEGEN, MED CTR, DEPT PHYSIOL, POB 9101, NL-6500 HB NIJMEGEN, NETHERLANDS.	ENDOCRINOLOGY & METABOLISM			0012-186X	DIABETOLOGIA			77	SUCNR1-MEDIATED CHEMOTAXIS OF MACROPHAGES AGGRAVATES OBESITY-INDUCED INFLAMMATION AND DIABETES	5	32
KURIHARA CHITARU;TANAKA TERUYOSHI;YAMANOUCHI DAI	ARAPOGLOU V, 2010, VASC ENDOVASC SURG, V44, P454, DOI 10.1177/1538574410363748;GERAGHTY KM, 2007, BIOCHEM J, V407, P231, DOI 10.1042/BJ20070649;KANAZAWA K, 2005, J BONE MINER RES, V20, P840, DOI 10.1359/JBMR.041225;KENT KC, 2010, J VASC SURG, V52, P539, DOI 10.1016/J.JVS.2010.05.090;KWAK HB, 2005, BIOCHEM BIOPH RES CO, V330, P1080, DOI 10.1016/J.BBRC.2005.03.085;LACOMBE VERONIQUE A, 2014, ISRN VE…	BACKGROUND: ALTHOUGH MALE GENDER, AGING, HYPERTENSION, DYSLIPIDEMIA, AND SMOKING ARE COMMON RISK FACTORS FOR ABDOMINAL AORTIC ANEURYSM, DIABETES MELLITUS IS AN INDEPENDENT NEGATIVE RISK FACTOR. IN ANEURYSM TISSUE, MATRIX METALLOPROTEINASES (MMPS) EXPRESSED BY ACTIVATED MACROPHAGES DEGRADES EXTRACELLULAR MATRIX PROTEINS. IN OUR PREVIOUS EXPERIMENTAL STUDY, WE DEMONSTRATED THAT THE ANEURYSMAL FORMA…				168	UNIV WISCONSIN, DEPT SURG, WISCONSIN INST MED RES, DIV VASC SURG, & PUBL HLTH, 1111 HIGHLAND AVE,WIMR ROOM 5148, MADISON, WI 53705 USA.;						ANEURYSM; GLUCOSE TRANSPORTER; DIABETES MELLITUS; MACROPHAGE ACTIVATION; RANKL	10.1016/j.jss.2017.02.009	ARTICLE	1095-8673	YAMANO@SURGERY.WISC.EDU	175	SCIENTIST DEVELOPMENT GRANT FROM AMERICAN HEART ASSOCIATION [12SDG9120024]	THIS WORK WAS SUPPORTED BY A SCIENTIST DEVELOPMENT GRANT FROM THE AMERICAN HEART ASSOCIATION (12SDG9120024) ON "THE ROLE OF OSTEOCLAST-LIKE CELLS IN ABDOMINAL AORTIC ANEURYSM FORMATION."	FA3RX	CELLS; EXPRESSION; DIFFERENTIATION; GLUT-1; BETA		J SURG RES	J. SURG. RES.	ENGLISH	17			525 B ST, STE 1900, SAN DIEGO, CA 92101-4495 USA	8	SAN DIEGO	28624040	J	ACADEMIC PRESS INC ELSEVIER SCIENCE	2017		YAMANOUCHI, D (通讯作者)，UNIV WISCONSIN, DEPT SURG, WISCONSIN INST MED RES, DIV VASC SURG, & PUBL HLTH, 1111 HIGHLAND AVE,WIMR ROOM 5148, MADISON, WI 53705 USA.	SURGERY			0022-4804	JOURNAL OF SURGICAL RESEARCH			9	HYPERGLYCEMIA ATTENUATES RECEPTOR ACTIVATOR OF NF-KAPPA B LIGANDEINDUCED MACROPHAGE ACTIVATION BY SUPPRESSING INSULIN SIGNALING	1	8
EUGENIO PUPIM ANDREIA CARLA;CAMPOIS TACITO GRAMINHA;DE ALMEIDA ARAUJO EDUARDO JOSE;ESTIVALET SVIDIZINSKI TEREZINHA INEZ;FELIPE IONICE	BREM H, 2007, J CLIN INVEST, V117, P1219, DOI 10.1172/JCI32169;CAMPOIS TG, 2015, J MED MICROBIOL, V64, P810, DOI 10.1099/JMM.0.000095;CHEN YC, 2002, MICROBIOL-SGM, V148, P3743, DOI 10.1099/00221287-148-11-3743;FALANGA V, 2005, LANCET, V366, P1736, DOI 10.1016/S0140-6736(05)67700-8;GALKOWSKA H, 2006, WOUND REPAIR REGEN, V14, P558, DOI 10.1111/J.1743-6109.2006.00155.X;GALLAGHER KA, 2007, J CLIN INV…	PURPOSE. DIABETIC PATIENTS SEEM TO BE PREDISPOSED TO CUTANEOUS CANDIDIASIS. IN THIS STUDY, WE EVALUATED THE INTERFERENCE OF DIABETIC CONDITIONS IN ALLOXAN-INDUCED DIABETIC MICE IN RELATION TO THE DEVELOPMENT OF C. ALBICANS INFECTION, DENSITY OF M1 AND M2 MACROPHAGES, DISTRIBUTION OF COLLAGEN TYPE I AND III AND ANTI-INFLAMAMATORY CYTOKINES INVOLVED IN TISSUE REPAIR. METHODOLOGY. THE MICE WERE TREA…				808	UNIV ESTADUAL LONDRINA, CTR BIOL SCI, DEPT PATHOL SCI, RODOVIA CELSO GARCIA CID KM 380, BR-86057970 LONDRINA, PR, BRAZIL.; UNIV ESTADUAL LONDRINA, CTR BIOL SCI, DEPT HISTOL, RODOVIA CELSO GARCIA CID KM 380, BR-86057970 LONDRINA, PR, BRAZIL.; UNIV ESTADUAL MARINGA, CTR HLTH SCI, DEPT CLIN ANAL 5790, AV COLOMBO,BLOCO 111 SALA 05, BR-87020900 MARINGA, PR, BRAZIL.;						EXPERIMENTAL CUTANEOUS CANDIDIASIS; DIABETES-INDUCED BY ALLOXAN; M1 AND M2 MACROPHAGES; COLLAGEN TYPE I AND III; ANTI-INFLAMMATORY CYTOKINES	10.1099/jmm.0.000496	ARTICLE	1473-5644	IONICE@UEL.BR	815	FUNDACAO ARAUCARIA, PARANA, BRAZIL [298/2012]; COORDINATION FOR THE IMPROVEMENT OF HIGHER EDUCATION PERSONNEL (CAPES)	THIS STUDY WAS SUPPORTED BY THE FUNDACAO ARAUCARIA (298/2012), PARANA, BRAZIL AND COORDINATION FOR THE IMPROVEMENT OF HIGHER EDUCATION PERSONNEL (CAPES). DR A. LEYVA HELPED WITH ENGLISH EDITING OF THE MANUSCRIPT.	EY1ZW	CONCANAVALIN-A; TGF-BETA; ALBICANS; MACROPHAGES; FOOT; ACTIVATION; HYPHAE; SKIN	6	J MED MICROBIOL	J. MED. MICROBIOL.	ENGLISH	29	BRONZE	PUPIM, ANDREIA CARLA EUGENIO/0000-0003-1097-2674; DE ALMEIDA ARAUJO, EDUARDO JOSE/0000-0002-8609-5041; CAMPOIS, TACITO/0000-0003-1910-3176	CHARLES DARWIN HOUSE, 12 ROGER ST, LONDON WC1N 2JU, ERKS, ENGLAND	8	LONDON	28604330	J	MICROBIOLOGY SOC	2017	PUPIM, ANDREIA CARLA EUGENIO/AFK-0796-2022; DE ALMEIDA ARAUJO, EDUARDO JOSE/D-2397-2010	FELIPE, I (通讯作者)，UNIV ESTADUAL LONDRINA, CTR BIOL SCI, DEPT PATHOL SCI, RODOVIA CELSO GARCIA CID KM 380, BR-86057970 LONDRINA, PR, BRAZIL.	MICROBIOLOGY			0022-2615	JOURNAL OF MEDICAL MICROBIOLOGY			3	INFECTION AND TISSUE REPAIR OF EXPERIMENTAL CUTANEOUS CANDIDIASIS IN DIABETIC MICE	0	7
GROVER M.;BERNARD C. E.;PASRICHA P. J.;PARKMAN H. P.;GIBBONS S. J.;TONASCIA J.;KOCH K. L.;MCCALLUM R. W.;SAROSIEK I.;HASLER W. L.;NGUYEN L. A. B.;ABELL T. L.;SNAPE W. J.;KENDRICK M. L.;KELLOGG T. A.;MCKENZIE T. J.;HAMILTON F. A.;FARRUGIA G.	ABELL TL, 2008, AM J GASTROENTEROL, V103, P753, DOI 10.1111/J.1572-0241.2007.01636.X;ASADULLAH K, 2003, PHARMACOL REV, V55, P241, DOI 10.1124/PR.55.2.4;BAIN CC, 2013, MUCOSAL IMMUNOL, V6, P498, DOI 10.1038/MI.2012.89;BATTAGLIA E, 2006, WORLD J GASTROENTERO, V12, P6172, DOI 10.3748/WJG.V12.I38.6172;BERNARD CE, 2014, NEUROGASTROENT MOTIL, V26, P1275, DOI 10.1111/NMO.12389;CHOI KM, 2008, GASTROENTER…	BACKGROUND: ANIMAL STUDIES HAVE INCREASINGLY HIGHLIGHTED THE ROLE OF MACROPHAGES IN THE DEVELOPMENT OF DELAYED GASTRIC EMPTYING. HOWEVER, THEIR ROLE IN THE PATHOPHYSIOLOGY OF HUMAN GASTROPARESIS IS UNCLEAR. OUR AIM WAS TO DETERMINE CHANGES IN MACROPHAGES AND OTHER CELL TYPES IN THE GASTRIC ANTRUM MUSCULARIS PROPRIA OF PATIENTS WITH DIABETIC AND IDIOPATHIC GASTROPARESIS. METHODS: FULL THICKNESS GA…	E13018				MAYO CLIN, ENTER NEUROSCI PROGRAM, ROCHESTER, MN USA.; JOHNS HOPKINS BALTIMORE, MD USA.; TEMPLE UNIV, PHILADELPHIA, PA 19122 USA.; JOHNS HOPKINS UNIV, BLOOMBERG SCH PUBL HLTH, BALTIMORE, MD USA.; WAKE FOREST UNIV, WINSTON SALEM, NC 27109 USA.; TEXAS TECH UNIV, EL PASO, TX USA.; UNIV MICHIGAN, ANN ARBOR, MI 48109 USA.; STANFORD UNIV, PALO ALTO, CA 94304 USA.; UNIV LOUISVILLE, LOUISVILLE, KY 40292 …	NIDDK GASTROPARESIS CLINICAL RE					ENTERIC NERVOUS SYSTEM; GASTROINTESTINAL MOTILITY; IMMUNE CELLS; INTERSTITIAL CELLS OF CAJAL; MACROPHAGES	10.1111/nmo.13018	ARTICLE	1365-2982	GROVER.MADHUSUDAN@MAYO.EDU; FARRUGIA.GIANRICO@MAYO.EDU		NATIONAL INSTITUTE OF DIABETES AND DIGESTIVE AND KIDNEY DISEASES [U01DK073983, U01DK073975, U01DK073985, U01DK074007, U01DK073974, U01DK074008]; [DK103911]; NATIONAL INSTITUTE OF DIABETES AND DIGESTIVE AND KIDNEY DISEASES [U01DK074007, U01DK073974, U01DK073983, K23DK103911, U01DK073975, U01DK073985, U01DK074008, U24DK074008, U01DK074035, P30DK084567] FUNDING SOURCE: NIH REPORTER	NATIONAL INSTITUTE OF DIABETES AND DIGESTIVE AND KIDNEY DISEASES, GRANT/AWARD NUMBER: U01DK073983, U01DK073975, U01DK073985, U01DK074007, U01DK073974 AND U01DK074008; K23, GRANT/AWARD NUMBER: DK103911	EX4MX	INTERSTITIAL-CELLS; NITRIC-OXIDE; CAJAL; MURINE; MOTILITY; MUSCLE; MICE	6	NEUROGASTROENT MOTIL	NEUROGASTROENTEROL. MOTIL.	ENGLISH	35	GREEN PUBLISHED, GREEN ACCEPTED		111 RIVER ST, HOBOKEN 07030-5774, NJ USA	8	HOBOKEN	28066953	J	WILEY	2017		GROVER, M; FARRUGIA, G (通讯作者)，MAYO CLIN, DIV GASTROENTEROL & HEPATOL, ENTER NEUROSCI PROGRAM, ROCHESTER, MN USA.	GASTROENTEROLOGY & HEPATOLOGY; NEUROSCIENCES & NEUROLOGY			1350-1925	NEUROGASTROENTEROLOGY AND MOTILITY			38	DIABETIC AND IDIOPATHIC GASTROPARESIS IS ASSOCIATED WITH LOSS OF CD206-POSITIVE MACROPHAGES IN THE GASTRIC ANTRUM	0	5
RAPOSO GARCIA SARA;MANUEL GUERRA LASO JOSE;GARCIA GARCIA SILVIA;JUAN GARCIA JAVIER;LOPEZ FIDALGO EDUARDO;DIEZ TASCON CRISTINA;NEBREDA MAYORAL TERESA;LOPEZ MEDRANO RAMIRO;MIGUEL RIVERO LEZCANO OCTAVIO	AMER DIABET ASSOC, 2014, DIABETES CARE, V37, PS14, DOI 10.2337/DC14-S014;BROMEYER L, 2005, MED HYPOTHESES, V65, P433, DOI 10.1016/J.MEHY.2005.04.017;FAZAL N, 1992, FEMS MICROBIOL IMMUN, V105, P355, DOI 10.1016/0378-1097(92)90102-T;FERNANDEZ-REAL JM, 2012, DIABETOLOGIA, V55, P273, DOI 10.1007/S00125-011-2387-Y;FU LM, 2003, INT J TUBERC LUNG D, V7, P1027;GANZ T, 1987, INFECT IMMUN, V55, P568, DOI 1…	THE CONVERGENCE OF TUBERCULOSIS AND DIABETES REPRESENTS A CO-EPIDEMIC THAT THREATENS PROGRESS AGAINST TUBERCULOSIS. WE HAVE INVESTIGATED TYPE 2 DIABETES AS A RISK FACTOR FOR TUBERCULOSIS SUSCEPTIBILITY, AND HAVE USED AS EXPERIMENTAL MODEL WHOLE BLOOD INFECTED IN VITRO WITH MYCOBACTERIUM TUBERCULOSIS. BLOOD SAMPLES FROM DIABETIC PATIENTS WERE FOUND TO HAVE A HIGHER ABSOLUTE NEUTROPHIL COUNT THAT N…				41	COMPLEJO ASISTENCIAL UNIV LEON, SERV MED INTERNA, ALTOS DE NAVA S-N, LEON 24008, SPAIN.; COMPLEJO ASISTENCIAL UNIV LEON, SERV NEUMOL, ALTOS DE NAVA S-N, LEON 24008, SPAIN.; COMPLEJO ASISTENCIAL UNIV LEON, UNIDAD INVEST, ALTOS DE NAVA S-N, LEON 24008, SPAIN.; COMPLEJO ASISTENCIAL UNIV LEON, SERV ANAT PATOL, ALTOS DE NAVA S-N, LEON 24008, SPAIN.; UNIV LEON, INST BIOMED IBIOMED, LEON, SPAIN.; COMPLE…						TYPE 2 DIABETES; MYCOBACTERIUM TUBERCULOSIS; NEUTROPHILS; MACROPHAGES; TUMOR NECROSIS FACTOR ALPHA; ANTIMYCOBACTERIAL ACTIVITY	10.1016/j.imlet.2017.03.017	ARTICLE	1879-0542	OMRIVERO@IECSCYL.COM	45	CONSEJERIA DE SANIDAD DE LA JUNTA DE CASTILLA Y LEON [GRS721/A/13]; SOCIEDAD ESPANOLA DE NEUMOLOGIA Y CIRUGIA TORACICA (SEPAR) [31/2012]; SOCIEDAD CASTELLANO-LEONESA Y CANTABRA DE PATOLOGIA RESPIRATORIA (SOCALPAR); MINECO (MINISTERIO DE ECONOMIA Y COMPETITIVIDAD)	WE THANK THE NURSES WHO HELPED US WITH THE BLOOD COLLECTION. THIS WORK WAS SUPPORTED BY CONSEJERIA DE SANIDAD DE LA JUNTA DE CASTILLA Y LEON 2013 [GRS721/A/13] AND BY SOCIEDAD ESPANOLA DE NEUMOLOGIA Y CIRUGIA TORACICA (SEPAR) (31/2012) AND SOCIEDAD CASTELLANO-LEONESA Y CANTABRA DE PATOLOGIA RESPIRATORIA (SOCALPAR). DR. RIVERO-LEZCANO IS A MEMBER OF THE FUNDACION INSTITUTO CIENCIAS DE LA SALUD DE …	EX3JY	PULMONARY TUBERCULOSIS; INSULIN-RESISTANCE; INNATE; CELLS; COINCIDENT; IMMUNITY; COUNT		IMMUNOL LETT	IMMUNOL. LETT.	ENGLISH	32		NEBREDA, TERESA/0000-0002-7970-7548; RIVERO-LEZCANO, OCTAVIO MIGUEL/0000-0002-8793-0731; LÓPEZ-MEDRANO, RAMIRO/0000-0003-2148-9936	RADARWEG 29, 1043 NX AMSTERDAM, NETHERLANDS	5	AMSTERDAM	28377108	J	ELSEVIER	2017	NEBREDA, TERESA/D-6938-2018; RIVERO-LEZCANO, OCTAVIO MIGUEL/J-9089-2015; LÓPEZ-MEDRANO, RAMIRO/D-8159-2018	RIVERO-LEZCANO, OM (通讯作者)，COMPLEJO ASISTENCIAL UNIV LEON, UNIDAD INVEST, ALTOS DE NAVA S-N, LEON 24008, SPAIN.	IMMUNOLOGY			0165-2478	IMMUNOLOGY LETTERS			9	IMMUNOLOGICAL RESPONSE TO MYCOBACTERIUM TUBERCULOSIS INFECTION IN BLOOD FROM TYPE 2 DIABETES PATIENTS	0	14
ZHANG TINGMIN;ZHU QIJIN;SHAO YUNXIA;WANG KUN;WU YONGGUI	ANSELL D, 2010, NEPHRON CLIN PRAC S1, V115, PC1;AWAD AS, 2015, KIDNEY INT, V88, P722, DOI 10.1038/KI.2015.162;AWAD AS, 2015, PLOS ONE, V10, DOI 10.1371/JOURNAL.PONE.0133777;DEVARAJ S, 2011, ARTERIOSCL THROM VAS, V31, P1796, DOI 10.1161/ATVBAHA.111.228924;DING ZHAO-XIA, 2011, NAN FANG YI KE DA XUE XUE BAO, V31, P656;ERRIDGE C, 2008, J BIOL CHEM, V283, P24748, DOI 10.1074/JBC.M800352200;FU JF, 2009…	PAEONIFLORIN IS AN EFFECTIVE CHINESE TRADITIONAL MEDICINE WITH ANTI-INFLAMMATORY AND IMMUNE-REGULATORY EFFECTS. THE AIM OF THIS STUDY WAS TO INVESTIGATE THE UNDERLYING RENOPROTECTIVE MECHANISM OF PAEONIFLORIN. IN VIVO, DB/DB MICE WERE INTRAPERITONEALLY INJECTED WITH PAEONIFLORIN AT A DOSE OF 15, 30, OR 60 MG/KG RESPECTIVELY. THE IMMUNOSTAINING OF TLR2, TLR4, CD68, NF-KB P65 AND THE MRNA LEVEL OF …				308	ANHUI MED UNIV HEFEI, AFFILIATED HOSP 1, DEPT NEPHROL, HEFEI, ANHUI, PEOPLES R CHINA.;						PAEONIFLORIN; TLR 2/4; DIABETIC NEPHROPATHY; INFLAMMATION; MACROPHAGE	10.5582/bst.2017.01104	ARTICLE	1881-7823	WUYONGGUI@MEDMAIL.COM.CN	318	NATURAL SCIENCE FOUNDATION OF CHINA [81374034, 81470965]	THE PROJECT WAS FINANCIALLY GRANTED BY NATURAL SCIENCE FOUNDATION OF CHINA (NO. 81374034, 81470965).	FE2HU	ADENOSINE A(1) RECEPTOR; TOLL-LIKE RECEPTORS; RENAL INJURY; RATS; TLR2; INHIBITION; ARTHRITIS; DISEASE; KIDNEY	3	BIOSCI TRENDS	BIOSCI. TRENDS	ENGLISH	30	BRONZE		PEARL CITY KOISHIKAWA 603, 2-4-5 KASUGA, BUNKYO-KU, TOKYO, 112-0003, JAPAN	11	TOKYO	28626209	J	IRCA-BSSA	2017		WU, YG (通讯作者)，ANHUI MED UNIV, AFFILIATED HOSP 1, DEPT NEPHROL, 218 JIXI RD, HEFEI, ANHUI, PEOPLES R CHINA.	LIFE SCIENCES & BIOMEDICINE - OTHER TOPICS			1881-7815	BIOSCIENCE TRENDS			25	PAEONIFLORIN PREVENTS TLR2/4-MEDIATED INFLAMMATION IN TYPE 2 DIABETIC NEPHROPATHY	2	15
ZIMMERMAN MALIN;ENES SARA ROLANDSSON;SKARSTRAND HANNA;POURHAMIDI KAVEH;GOTTSATER ANDERS;WOLLMER PER;ROLANDSSON OLOV;WESTERGREN THORSSON GUNILLA;DAHLIN LARS B.	BENN SC, 2002, NEURON, V36, P45, DOI 10.1016/S0896-6273(02)00941-8;BERGSTROM B, 1987, ACTA MED SCAND, V222, P147;BERGSTROM B, 1986, CLIN PHYSIOL, V6, P523;BURUT DFP, 2010, CELL STRESS CHAPERON, V15, P379, DOI 10.1007/S12192-009-0152-7;CALLAGHAN BC, 2012, CURR OPIN NEUROL, V25, P536, DOI 10.1097/WCO.0B013E328357A797;CVETKOVIC I, 2005, ENDOCRINOLOGY, V146, P2942, DOI 10.1210/EN.2004-1393;DAHLIN LB,…	AIM: DIABETES MELLITUS TYPE 1 (T1D) HAS NUMEROUS COMPLICATIONS INCLUDING AUTONOMIC NEUROPATHY, I.E. DYSFUNCTION OF THE AUTONOMOUS NERVOUS SYSTEM. THIS STUDY FOCUSES ON HEAT SHOCK PROTEIN 27 (HSP27), MACROPHAGE MIGRATION INHIBITORY FACTOR (MIF), PLASMINOGEN ACTIVATOR INHIBITOR-1 (PAI-1) AND HBA1C AND THEIR POSSIBLE ROLES IN EFFECTS OF DIABETES ON THE AUTONOMIC NERVOUS SYSTEM. METHODS: PATIENTS WIT…				15	LUND UNIV, SKANE UNIV HOSP, DEPT TRANSLAT MED HAND SURG, JAN WALDENSTROMS GATA 5, S-20502 MALMO, SWEDEN.; SKANE UNIV HOSP, DEPT HAND SURG, JAN WALDENSTROMS GATA 5, S-20502 MALMO, SWEDEN.; LUND UNIV, DEPT EXPT MED SCI LUND, LUNG BIOL UNIT, SOLVEGATAN 19,KLINIKGATAN 32,BMC D12, LUND, SWEDEN.; SKANE UNIV HOSP, UNIT DIABET & CELIAC DIS, DEPT CLIN SCI MALMO, S-20502 LUND, SWEDEN.; UMEA UNIV, DEPT PUBL…						TYPE 1 DIABETES MELLITUS; DIABETIC AUTONOMIC NEUROPATHY; HEAT-SHOCK PROTEIN 27; MACROPHAGE MIGRATION INHIBITION FACTORS; PAI-1	10.1016/j.jcte.2017.03.001	ARTICLE		MALIN.ZIMMERMAN@MED.LU.SE	21	SWEDISH RESEARCH COUNCIL (MEDICINE); SVENSKA DIABETESFORBUNDET; DIABETESFORENINGEN I MALMO; SIGURD OCH ELSA GOLJES FOUNDATION; COUNTY OF SKANE; MALMO UNIVERSITY HOSPITAL, SWEDEN	THE STUDY WAS SUPPORTED BY GRANTS FROM THE SWEDISH RESEARCH COUNCIL (MEDICINE), SVENSKA DIABETESFORBUNDET, DIABETESFORENINGEN I MALMO, SIGURD OCH ELSA GOLJES FOUNDATION, THE COUNTY OF SKANE, AND FUNDS FROM MALMO UNIVERSITY HOSPITAL, SWEDEN.	FA9EC	SHOCK-PROTEIN 27; PARASYMPATHETIC NEUROPATHY; PITTSBURGH EPIDEMIOLOGY; HEART-RATE; COMPLICATIONS; ASSOCIATION; MELLITUS; DISEASE; SIGNS		J CLIN TRANSL ENDOCR	J. CLIN. TRANSL. ENDOCRINOL.	ENGLISH	37	GREEN PUBLISHED, GOLD	ROLANDSSON ENES, SARA/0000-0003-3011-2516; POURHAMIDI, KAVEH/0000-0003-2055-1478; ZIMMERMAN, MALIN/0000-0002-9925-3838	RADARWEG 29, 1043 NX AMSTERDAM, NETHERLANDS	7	AMSTERDAM	29067254	J	ELSEVIER	2017	ENES, SARA/AAV-9139-2020; WOLLMER, PER/S-5895-2019	ZIMMERMAN, M (通讯作者)，LUND UNIV, DEPT TRANSLAT MED HAND SURG, JAN WALDENSTROMS GATA 5, SE-20502 MALMO, SWEDEN.	ENDOCRINOLOGY & METABOLISM			2214-6237	JOURNAL OF CLINICAL AND TRANSLATIONAL ENDOCRINOLOGY			5	TEMPORAL TREND OF AUTONOMIC NERVE FUNCTION AND HSP27, MIF AND PAI-1 IN TYPE 1 DIABETES	0	2
HIDMARK ASA S.;NAWROTH PETER P.;FLEMING THOMAS	ANDERSSON DA, 2015, J BIOL CHEM, V290, P15185, DOI 10.1074/JBC.M115.644476;BARRETTE B, 2008, J NEUROSCI, V28, P9363, DOI 10.1523/JNEUROSCI.1447-08.2008;BIERHAUS A, 2004, J CLIN INVEST, V114, P1741, DOI 10.1172/JCI200418058;BIERHAUS A, 2012, NAT MED, V18, P926, DOI 10.1038/NM.2750;BISHNOI M, 2011, MOL PAIN, V7, DOI 10.1186/1744-8069-7-52;BOLZAN AD, 2002, MUTAT RES-REV MUTAT, V512, P121, DOI 10.101…	STREPTOZOTOCIN (STZ) TREATMENT, A COMMON MODEL FOR INDUCING DIABETES IN RODENT MODELS, INDUCES THERMAL HYPERALGESIA AND NEURONAL TOXICITY INDEPENDENTLY OF HYPERGLYCEMIA BY OXIDIZING AND ACTIVATING TRPA1 AND TRPV1. FOLLOWING TREATMENT WITH STZ, CD45(+) IMMUNE CELLS WERE FOUND TO BE DEPLETED IN SCIATIC NERVE (SN) AND DRG IN MICE, PRIOR TO HYPERGLYCEMIA. MACROPHAGES WERE ALSO LOST IN DRG AND NF KAPP…				76	UNIV HOSP HEIDELBERG, DEPT MED & CLIN CHEM 1, INF 410, HEIDELBERG, GERMANY.; IDC HELMHOLTZ CTR MUNICH, INST DIABET & CANC, MUNICH, GERMANY.; JOINT HEIDELBERG IDC TRANSLAT DIABET PROGRAM, NEUHERBERG, GERMANY.; GERMAN CTR DIABET RES DZD, INGOLSTADTER LANDSTR 1, D-85764 NEUHERBERG, GERMANY.;						DIABETIC NEUROPATHY; MACROPHAGE; NEUROTOXICITY; EXPERIMENTAL DIABETES	10.1016/j.jneuroim.2017.03.008	ARTICLE	1872-8421	THOMAS.FLEMING@MED.UNI-HEIDELBERG.DE	82	DEUTSCHE FORSCHUNGSGEMEINSCHAFT (DFG) [SFB1118]; DIETMAR HOPP FOUNDATION (DHS)	THIS STUDY WAS SUPPORTED BY THE DEUTSCHE FORSCHUNGSGEMEINSCHAFT (DFG; SFB1118), DIETMAR HOPP FOUNDATION (DHS). THE AUTHORS ARE GRATEFUL TO AXEL ERHARDT, FOR THE DAILY CARE OF THE MICE, AND DR. VOLKER ECKSTEIN FOR THE ACCESS TO THE BECTON DICKINSON LSR II FLOW CYTOMETER.	ET1NZ	THERMAL HYPERALGESIA; SCAVENGER-RECEPTOR; SENSITIVE METHOD; SPINAL-CORD; STREPTOZOTOCIN; MACROPHAGES; NEUROPATHY; PAIN; REGENERATION; EXPRESSION		J NEUROIMMUNOL	J. NEUROIMMUNOL.	ENGLISH	38			PO BOX 211, 1000 AE AMSTERDAM, NETHERLANDS	7	AMSTERDAM	28385191	J	ELSEVIER SCIENCE BV	2017		FLEMING, T (通讯作者)，HEIDELBERG UNIV, MED KLIN & KLIN CHEM 1, NEUENHEIMER FELD 410, D-69120 HEIDELBERG, GERMANY.	IMMUNOLOGY; NEUROSCIENCES & NEUROLOGY			0165-5728	JOURNAL OF NEUROIMMUNOLOGY			13	STZ CAUSES DEPLETION OF IMMUNE CELLS IN SCIATIC NERVE AND DORSAL ROOT GANGLION IN EXPERIMENTAL DIABETES	0	8
HATTORI AKIKO;TAKEMOTO MINORU;TOKUYAMA HIROTAKE;KOSHIZAKA MASAYA;YOKOTE KOUTARO	ASO Y, 2015, DIABETES RES CLIN PR, V110, P250, DOI 10.1016/J.DIABRES.2015.10.012;AVOGARO A, 2014, DIABETES CARE, V37, P2884, DOI 10.2337/DC14-0865;BENE J, 2016, BRIT J DERMATOL, V175, P296, DOI 10.1111/BJD.14601;DAI Y, 2014, CARDIOVASC DRUG THER, V28, P425, DOI 10.1007/S10557-014-6539-4;ETZERODT A, 2010, J LEUKOCYTE BIOL, V88, P1201, DOI 10.1189/JLB.0410235;FINK LN, 2013, DIABETOLOGIA, V56, P1623…	AIMS: DIPEPTIDYL PEPTIDASE-4 INHIBITOR (DPP-4I) IS COMMONLY USED WORLDWIDE FOR THE TREATMENT OF TYPE 2 DIABETES MELLITUS. IN ADDITION TO ITS HYPOGLYCEMIC ACTIVITY, DPP-4I MIGHT HAVE ANTI-INFLAMMATORY EFFECTS. IN THIS STUDY WE EXAMINED THE EFFECTS OF DPP-4I ON THE SERUM LEVELS OF SOLUBLE CD163 (SCD163), A MARKER FOR ACTIVATED MACROPHAGES, IN INDIVIDUALS WITH TYPE 2 DIABETES MELLITUS. WE COMPARED T…				138	CHIBA UNIV, DEPT CLIN CELL BIOL & MED, GRAD CHUO KU, 1-8-1 INOHANA, CHIBA, CHIBA 2608670, JAPAN.; CHIBA UNIV HOSP, DIV DIABET METAB & ENDOCRINOL, DEPT MED, CHUO KU, 1-8-1 INOHANA, CHIBA, CHIBA 2608670, JAPAN.; YUKARIGAOKA TOKUYAMA CLIN, CHIBA 2850850, JAPAN.;						SITAGLIPTIN; ALPHA GLUCOSIDASE INHIBITOR; MACROPHAGE; SOLUBLE CD163; CHRONIC INFLAMMATION	10.1016/j.diabres.2017.02.010	ARTICLE	1872-8227	MINORU.TAKEMOTO@FACULTY.CHIBA-U.JP	143	MINISTRY OF EDUCATION, CULTURE, SPORTS, SCIENCE AND TECHNOLOGY; MINISTRY OF HEALTH, LABOR AND WELFARE. JAPAN; GRANTS-IN-AID FOR SCIENTIFIC RESEARCH [17H01558] FUNDING SOURCE: KAKEN	THIS STUDY IS SUPPORTED BY GRANTS-IN AID FOR SCIENTIFIC RESEARCH FROM THE MINISTRY OF EDUCATION, CULTURE, SPORTS, SCIENCE AND TECHNOLOGY; MINISTRY OF HEALTH, LABOR AND WELFARE. JAPAN.	EW4JM	DIPEPTIDYL PEPTIDASE-4 INHIBITOR; LOW-GRADE INFLAMMATION; INSULIN-RESISTANCE; DPP-4 INHIBITORS; IV INHIBITION; OBESITY; LINKING; EXERTS; RECEPTOR; THERAPY		DIABETES RES CLIN PR	DIABETES RES. CLIN. PRACT.	ENGLISH	33			ELSEVIER HOUSE, BROOKVALE PLAZA, EAST PARK SHANNON, CO, CLARE, 00000, IRELAND	6	CLARE	28237860	J	ELSEVIER IRELAND LTD	2017		TAKEMOTO, M (通讯作者)，CHIBA UNIV, DEPT CLIN CELL BIOL & MED, GRAD CHUO KU, 1-8-1 INOHANA, CHIBA, CHIBA 2608670, JAPAN.	ENDOCRINOLOGY & METABOLISM			0168-8227	DIABETES RESEARCH AND CLINICAL PRACTICE			5	SITAGLIPTIN BUT NOT ALPHA GLUCOSIDASE INHIBITOR REDUCED THE SERUM SOLUBLE CD163, A MARKER FOR ACTIVATED MACROPHAGE, IN INDIVIDUALS WITH TYPE 2 DIABETES MELLITUS	0	2
TSUKADA S.;MASUDA H.;JUNG S. Y.;YUN J.;KANG S.;KIM D. Y.;PARK J. H.;JI S. T.;KWON S. M.;ASAHARA T.	ASAHARA T, 2004, AM J PHYSIOL-CELL PH, V287, PC572, DOI 10.1152/AJPCELL.00330.2003;ASAHARA T, 1999, CIRC RES, V85, P221, DOI 10.1161/01.RES.85.3.221;ASAHARA T, 1999, EMBO J, V18, P3964, DOI 10.1093/EMBOJ/18.14.3964;AWAD O, 2005, STEM CELLS, V23, P575, DOI 10.1634/STEMCELLS.2004-0185;CERADINI DJ, 2004, NAT MED, V10, P858, DOI 10.1038/NM1075;CHILTON PM, 2005, BLOOD, V105, P2189, DOI 10.1182/BLOOD-2…	AIM. DYSFUNCTION OF CIRCULATING ENDOTHELIAL PROGENITOR CELLS (EPCS) HAS BEEN SHOWN TO AFFECT THE DEVELOPMENT OF MICROVASCULAR DISEASES IN DIABETES PATIENTS. THE AIM OF THIS STUDY WAS TO ELUCIDATE THE DEVELOPMENT AND MECHANICAL DYSFUNCTION OF EPCS IN TYPE 2 DIABETES (T2D). METHODS. THE COLONY-FORMING CAPACITY OF EPCS AND DIFFERENTIATION POTENTIAL OF BONE MARROW (BM) C-KIT(+)/SCA-I(+) LINEAGE-NEGAT…				154	TOKAI UNIV MED, DEPT REGENERAT MED, KOBE, HYOGO, JAPAN.; RIKEN, CTR DEV BIOL, STEM CELL TRANSLAT RES LAB, KOBE, HYOGO, JAPAN.; KOBE INST BIOMED RES & INNOVAT, KOBE, HYOGO, JAPAN.; PUSAN NATL UNIV, LAB VASC MED & STEM CELL BIOL, MED RES INST, DEPT PHYSIOL, YANGSAN, SOUTH KOREA.; PUSAN NATL UNIV, IMMUNOREGULATORY THERAPEUT GRP BRAIN, BUSAN PROJECT 21, YANGSAN, SOUTH KOREA.;						COLONY-FORMING ASSAY; DIABETES; DIFFERENTIATION; ENDOTHELIAL PROGENITOR CELLS; GRANULOCYTE MACROPHAGES	10.1016/j.diabet.2016.07.034	ARTICLE	1878-1780	SMKWON323@PUSAN.AC.KR; ASA777@AOL.COM	162	NATIONAL RESEARCH FOUNDATION [NRF-2015M3A9B4066493, NRF-2015M3A9B4051053, NRF-2012M3A9C6049720, NRF-2015R1A5A2009656]; KOREAN HEALTH TECHNOLOGY RD PROJECT; MINISTRY OF HEALTH AND WELFARE -KOREAN GOVERNMENT [HI15C0498]; BRAIN BUSAN 21 PROGRAM [BB21]	WE THANK M. KOBORI, R. ITO AND Y. OKADA FOR PROVIDING TECHNICAL ASSISTANCE. WE ARE GRATEFUL TO M. WADA AND ALL OUR COLLEAGUES FOR HELPFUL DISCUSSIONS AND ENCOURAGEMENT. THIS WORK WAS SUPPORTED BY GRANTS FROM THE NATIONAL RESEARCH FOUNDATION (NRF-2015M3A9B4066493, NRF-2015M3A9B4051053, NRF-2012M3A9C6049720, NRF-2015R1A5A2009656), KOREAN HEALTH TECHNOLOGY R&D PROJECT, MINISTRY OF HEALTH AND WELFARE…	ET9MM	POSTNATAL NEOVASCULARIZATION; THERAPEUTIC NEOVASCULARIZATION; ISCHEMIC NEOVASCULARIZATION; INSULIN-RESISTANCE; CLONOGENIC-ASSAY; OBESE GENE; DB/DB MICE; IN-VITRO; INFLAMMATION; TRANSPLANTATION	2	DIABETES METAB	DIABETES METAB.	ENGLISH	40			21 STREET CAMILLE DESMOULINS, ISSY, 92789 MOULINEAUX CEDEX 9, FRANCE	9	MOULINEAUX CEDEX 9	27638126	J	MASSON EDITEUR	2017		KWON, SM (通讯作者)，PUSAN NATL UNIV, DEPT PHYSIOL, 49 BUSANDAEHAK RO, YANGSAN SI, GYEONGSANGNAM D, SOUTH KOREA.; ASAHARA, T (通讯作者)，TOKAI UNIV MED, DEPT REGENERAT MED, ISEHARA, KANAGAWA 2591193, JAPAN.	ENDOCRINOLOGY & METABOLISM			1262-3636	DIABETES & METABOLISM			11	IMPAIRED DEVELOPMENT AND DYSFUNCTION OF ENDOTHELIAL PROGENITOR CELLS IN TYPE 2 DIABETIC MICE	1	5
WANG JING;LIN JIHONG;KAISER ULRIKE;WOHLFART PAULUS;HAMMES HANS PETER	AMIN MA, 2003, CIRC RES, V93, P321, DOI 10.1161/01.RES.0000087641.56024.DA;ASAHARA T, 1997, SCIENCE, V275, P964, DOI 10.1126/SCIENCE.275.5302.964;ASARE Y, 2013, THROMB HAEMOSTASIS, V109, P391, DOI 10.1160/TH12-11-0831;BACHER M, 1998, MOL MED, V4, P217, DOI 10.1007/BF03401919;BAHLMANN FH, 2004, BLOOD, V103, P921, DOI 10.1182/BLOOD-2003-04-1284;BERNHAGEN J, 2007, NAT MED, V13, P587, DOI 10.1038/NM1…	AIMS ISCHEMIA-INDUCED NEOVASCULARIZATION IS THE KEY FEATURE OF PROLIFERATIVE DIABETIC RETINOPATHY. MACROPHAGE MIGRATION INHIBITORY FACTOR (MIF) IS A PLEIOTROPIC PROINFLAMMATORY AND PROANGIOGENIC CYTOKINE, AND ITS LEVELS ARE ELEVATED IN THE VITREOUS OF PATIENTS WITH PROLIFERATIVE DIABETIC RETINOPATHY. IN THIS STUDY, WE AIMED AT INVESTIGATING THE RELATIVE POTENTIAL OF MIF IN THE ISCHEMIA-INDUCED RE…				383	HEIDELBERG UNIV, MED FAC MANNHEIM, MED DEPT 5, THEODOR KUTZER UFER 1-3, D-68167 MANNHEIM, GERMANY.; SANOFI, RES & TRANSLAT MED, R&D DIABET DIV, IND PK HOCHST, D-65926 FRANKFURT, GERMANY.;						MACROPHAGE MIGRATION INHIBITORY FACTOR; ANGIOGENESIS; INFLAMMATION; DIABETIC RETINOPATHY; MICE	10.1007/s00592-016-0956-8	ARTICLE	1432-5233	HP.HAMMES@UMM.DE	392	DDG (DEUTSCHE DIABETES GESELLSCHAFT); EFSD (EUROPEAN FOUNDATION FOR THE STUDY OF DIABETES)	THIS STUDY WAS SUPPORTED BY GRANTS FROM THE DDG (DEUTSCHE DIABETES GESELLSCHAFT) AND THE EFSD (EUROPEAN FOUNDATION FOR THE STUDY OF DIABETES). THE AUTHORS THANK P. BUGERT AND N. DIETRICH FOR THEIR EXCELLENT TECHNICAL ASSISTANCE.	ER2CT	ENDOTHELIAL PROGENITOR CELLS; OXYGEN-INDUCED RETINOPATHY; HYPOXIA-INDUCIBLE FACTOR; DIABETIC-RETINOPATHY; RETINAL NEOVASCULARIZATION; MICROGLIAL ACTIVATION; MIF EXPRESSION; ANGIOGENESIS; ERYTHROPOIETIN; RECRUITMENT	4	ACTA DIABETOL	ACTA DIABETOL.	ENGLISH	37			VIA DECEMBRIO, 28, MILAN, 20137, ITALY	10	MILAN	28070752	J	SPRINGER-VERLAG ITALIA SRL	2017	HAMMES, HANS-PETER/S-3719-2019	HAMMES, HP (通讯作者)，HEIDELBERG UNIV, MED FAC MANNHEIM, MED DEPT 5, THEODOR KUTZER UFER 1-3, D-68167 MANNHEIM, GERMANY.	ENDOCRINOLOGY & METABOLISM			0940-5429	ACTA DIABETOLOGICA			8	ABSENCE OF MACROPHAGE MIGRATION INHIBITORY FACTOR REDUCES PROLIFERATIVE RETINOPATHY IN A MOUSE MODEL	0	3
JHENG HUEI FEN;HIROTSUKA MOTOHIKO;GOTO TSUYOSHI;SHIBATA MASAYUKI;MATSUMURA YASUKI;KAWADA TERUO	BATSFORD S, 2011, NEPHROL DIAL TRANSPL, V26, P1413, DOI 10.1093/NDT/GFQ752;BROSIUS FC, 2009, J AM SOC NEPHROL, V20, P2503, DOI 10.1681/ASN.2009070721;CHOW F, 2004, KIDNEY INT, V65, P116, DOI 10.1111/J.1523-1755.2004.00367.X;CHOW FY, 2007, DIABETOLOGIA, V50, P471, DOI 10.1007/S00125-006-0497-8;CHRISTENSEN EI, 2001, AM J PHYSIOL-RENAL, V280, PF562, DOI 10.1152/AJPRENAL.2001.280.4.F562;DAN K, 1997, …	SCOPE: DIABETIC NEPHROPATHY (DN) IS A MAJOR CAUSE OF END-STAGE RENAL DISEASE. HERE, WE EXAMINED THE EFFECT OF LONG-TERM CONSUMPTION OF A LOW-FAT SOY MILK POWDER (LFSMP) ON THE DIABETIC KIDNEY STRUCTURE AND FUNCTION. METHODS AND RESULTS: KKAY MICE WERE FED A CASEIN-, LFSMP-, OR HIGH-FAT SOY MIXTURE POWDER (HFSMP)-BASED DIET FOR 4 MONTHS. PLASMA AND URINE WERE SUBJECTED TO A BIOCHEMICAL ASSAY EVERY…	1600461				KYOTO UNIV, GRAD SCH AGR, LAB SOYBEAN RENAISSANCE, DIV AGRON & HORT SCI, KYOTO, JAPAN.; KYOTO UNIV, GRAD SCH AGR, DIV FOOD SCI & BIOTECHNOL, LAB MOL FUNCT FOOD, KYOTO, JAPAN.; FUJI OIL HOLDINGS INC, R&D DIV FUTURE CREAT, OSAKA, JAPAN.; KYOTO UNIV, GRAD SCH AGR, LAB QUAL ANAL & ASSESSMENT, DIV AGRON & HORT SCI, KYOTO, JAPAN.;						DIABETIC NEPHROPATHY; EPITHELIAL-MESENCHYMAL TRANSITION; MACROPHAGE INFILTRATION; RENAL FIBROSIS; SOYBEAN	10.1002/mnfr.201600461	ARTICLE	1613-4133	FAT@KAIS.KYOTO-U.AC.JP		FUJI OIL COMPANY	WE THANK DRS. Y. HAYASHI, K. MATSUMIYA, S. M. KOHNO, N. TACHIBANA, AND OHTA FOR DISCUSSIONS; DRS. M.-J. KIM AND Y.-G. LEE FOR TECHNICAL ASSISTANCE; AND A. MARTIN FOR ENGLISH PROOFREADING. M. HIROTSUKA AND M. SHIBATA HAVE BEEN FUNDED BY THE FUJI OIL COMPANY.	EQ5BD	MONOCYTE CHEMOATTRACTANT PROTEIN-1; EXPRESSION; GENISTEIN; KIDNEY; MYOFIBROBLASTS; ACCUMULATION; MACROPHAGES; CONGLYCININ; MECHANISMS; RECEPTORS	3	MOL NUTR FOOD RES	MOL. NUTR. FOOD RES.	ENGLISH	45		GOTO, TSUYOSHI/0000-0003-1283-147X	111 RIVER ST, HOBOKEN 07030-5774, NJ USA	9	HOBOKEN	27748993	J	WILEY	2017	GOTO, TSUYOSHI/AAY-2344-2020	KAWADA, T (通讯作者)，KYOTO UNIV, GRAD SCH AGR, DIV FOOD SCI & BIOTECHNOL, LAB MOL FUNCT FOOD, KYOTO, JAPAN.	FOOD SCIENCE & TECHNOLOGY			1613-4125	MOLECULAR NUTRITION & FOOD RESEARCH			18	DIETARY LOW-FAT SOY MILK POWDER RETARDS DIABETIC NEPHROPATHY PROGRESSION VIA INHIBITION OF RENAL FIBROSIS AND RENAL INFLAMMATION	3	27
LUNDBERG MARCUS;SEIRON PETER;INGVAST SOFIE;KORSGREN OLLE;SKOG OSKAR	BONI-SCHNETZLER M, 2008, DIABETES OBES METAB, V10, P201, DOI 10.1111/J.1463-1326.2008.00950.X;BONNER-WEIR S, 2008, DIABETES, V57, P2899, DOI 10.2337/DB07-1842;CAMPBELL-THOMPSON ML, 2013, DIABETOLOGIA, V56, P2541, DOI 10.1007/S00125-013-3043-5;DONATH MY, 2009, PHYSIOLOGY, V24, P325, DOI 10.1152/PHYSIOL.00032.2009;GOTO M, 2004, TRANSPLANTATION, V78, P1367, DOI 10.1097/01.TP.0000140882.53773.DC;HATH…	AIMS/HYPOTHESIS ACCORDING TO THE CONSENSUS CRITERIA DEVELOPED FOR TYPE 1 DIABETES, AN INDIVIDUAL CAN BE DIAGNOSED WITH INSULITIS WHEN >= 15 CD45(+) CELLS ARE FOUND WITHIN THE PARENCHYMA OR IN THE ISLET-EXOCRINE INTERFACE IN >= 3 ISLETS. THE AIM OF THIS STUDY WAS TO DETERMINE THE FREQUENCY OF INDIVIDUALS WITH TYPE 2 DIABETES FULFILLING THESE CRITERIA WITH REFERENCE TO NON-DIABETIC AND TYPE 1 DIABE…				346	UPPSALA UNIV, CLIN IMMUNOL, DEPT IMMUNOL GENET & PATHOL, RUDBECK LAB C11, DAG HAMMARSKJOLDS VAG 20, S-75185 UPPSALA, SWEDEN.;						HLA; INFLAMMATION; INSULIN SECRETION; INSULITIS; ISLETS; MACROPHAGES; TCELLS; TYPE 1 DIABETES; TYPE 2 DIABETES	10.1007/s00125-016-4140-z	ARTICLE	1432-0428	MARCUS.LUNDBERG@IGP.UU.SE	353	EUROPEAN UNION [261441 PEVNET]; SWEDISH MEDICAL RESEARCH COUNCIL [K2015-54X-12219-19-4]; DIABETES WELLNESS FOUNDATION; FAMILY ERNFORS FOUNDATION; NOVO NORDISK FOUNDATION; AKE WIBERG FOUNDATION; TORE NILSSON FOUNDATION; SWEDISH DIABETES ASSOCIATION; GILLBERGSKA STIFTELSEN; BARNDIABETESFONDEN; SWEDISH NATIONAL STRATEGIC RESEARCH INITIATIVE EXCELLENCE OF DIABETES RESEARCH IN SWEDEN (EXODIAB); JUVENI…	THIS STUDY WAS SUPPORTED BY THE PEVNET STUDY GROUP FUNDED BY THE EUROPEAN UNION'S SEVENTH FRAMEWORK PROGRAMME [FP7/2007-2013] UNDER GRANT AGREEMENT NUMBER 261441 PEVNET, THE SWEDISH MEDICAL RESEARCH COUNCIL (K2015-54X-12219-19-4), THE DIABETES WELLNESS FOUNDATION, THE FAMILY ERNFORS FOUNDATION, THE NOVO NORDISK FOUNDATION, THE AKE WIBERG FOUNDATION, THE TORE NILSSON FOUNDATION, THE SWEDISH DIABET…	EG9EA	ISLET INFLAMMATION; TYPE-1; CELL; LANGERHANS; NUMBER; VOLUME	2	DIABETOLOGIA	DIABETOLOGIA	ENGLISH	25	GREEN PUBLISHED, HYBRID	SKOG, OSKAR/0000-0001-9713-722X; LUNDBERG, MARCUS/0000-0001-7916-2237; KORSGREN, OLLE/0000-0002-8524-9547; SEIRON, PETER/0000-0002-1419-450X	233 SPRING ST, NEW YORK, NY 10013 USA	8	NEW YORK	27796420	J	SPRINGER	2017		LUNDBERG, M (通讯作者)，UPPSALA UNIV, CLIN IMMUNOL, DEPT IMMUNOL GENET & PATHOL, RUDBECK LAB C11, DAG HAMMARSKJOLDS VAG 20, S-75185 UPPSALA, SWEDEN.	ENDOCRINOLOGY & METABOLISM			0012-186X	DIABETOLOGIA			31	INSULITIS IN HUMAN DIABETES: A HISTOLOGICAL EVALUATION OF DONOR PANCREASES	1	8
MENNE JAN;EULBERG DIRK;BEYER DIANA;BAUMANN MATTHIAS;SAUDEK FRANTISEK;VALKUSZ ZSUZSANNA;WIECEK ANDRZEJ;HALLER HERMANN	ANONYMOUS, 2011, KIDNEY INT S, V3, P262;BURROWS NR, 2010, DIABETES CARE, V33, P73, DOI 10.2337/DC09-0343;BUTER H, 2001, NEPHROL DIAL TRANSPL, V16, P771, DOI 10.1093/NDT/16.4.771;CHADBAN S, 2010, NEPHROLOGY, V15, PS146, DOI 10.1111/J.1440-1797.2010.01239.X;CHOW FY, 2007, DIABETOLOGIA, V50, P471, DOI 10.1007/S00125-006-0497-8;CHOW FY, 2006, KIDNEY INT, V69, P73, DOI 10.1038/SJ.KI.5000014;CLASE CM, …	BACKGROUND: EMAPTICAP PEGOL (NOX-E36) IS A SPIEGELMER((R)) VR THAT SPECIFICALLY BINDS AND INHIBITS THE PRO-INFLAMMATORY CHEMOKINE C-C MOTIF-LIGAND 2 (CCL2) (ALSO CALLED MONOCYTECHEMOTACTIC PROTEIN 1). THE OBJECTIVE OF THIS EXPLORATORY STUDY WAS TO EVALUATE THE SAFETY AND TOLERABILITY AS WELL AS THE RENOPROTECTIVE AND ANTI-DIABETIC POTENTIAL OF EMAPTICAP IN TYPE 2 DIABETIC PATIENTS WITH ALBUMINURI…				307	HANNOVER MED SCH, DEPT NEPHROL & HYPERTENS, HANNOVER, GERMANY.; NOXXON PHARMA AG, BERLIN, GERMANY.; INST CLIN & EXPT MED, PRAGUE, CZECH REPUBLIC.; UNIV SZEGED, ALBERT SZENT GYORGYI HLTH CTR, SZEGED, HUNGARY.; MED UNIV SILESIA, DEPT NEPHROL ENDOCRINOL & METAB DIS, KATOWICE, POLAND.;	EMAPTICAP STUDY GRP					ALBUMINURIA; DIABETES MELLITUS; DIABETIC NEPHROPATHY; INFLAMMATION; MACROPHAGE	10.1093/ndt/gfv459	ARTICLE	1460-2385	HALLER.HERMANN@MH-HANNOVER.DE	315	NOXXON PHARMA AG,BERLIN, GERMANY	NOXXON PHARMA AG, BERLIN, GERMANY, SUPPORTED THIS STUDY. J.M. AND H.H. ARE THE GUARANTORS OF THIS WORK, HAD FULL ACCESS TO ALL THE DATA, AND TAKE FULL RESPONSIBILITY FOR THE INTEGRITY OF DATA AND THE ACCURACY OF DATA ANALYSIS	EO9SH	MONOCYTE CHEMOATTRACTANT PROTEIN-1; GLOMERULAR-FILTRATION-RATE; RENAL INJURY; PREVENTS GLOMERULOSCLEROSIS; RESIDUAL ALBUMINURIA; KIDNEY-DISEASE; NEPHROPATHY; BLOCKADE; OUTCOMES; LOSARTAN	2	NEPHROL DIAL TRANSPL	NEPHROL. DIAL. TRANSPLANT.	ENGLISH	35	GREEN PUBLISHED, HYBRID, GREEN ACCEPTED	SAUDEK, FRANTIŠEK/0000-0002-0448-4351	GREAT CLARENDON ST, OXFORD OX2 6DP, ENGLAND	9	OXFORD	28186566	J	OXFORD UNIV PRESS	2017	SAUDEK, FRANTIŠEK/E-1975-2018	HALLER, H (通讯作者)，HANNOVER MED SCH, DEPT NEPHROL & HYPERTENS, HANNOVER, GERMANY.	TRANSPLANTATION; UROLOGY & NEPHROLOGY			0931-0509	NEPHROLOGY DIALYSIS TRANSPLANTATION			110	C-C MOTIF-LIGAND 2 INHIBITION WITH EMAPTICAP PEGOL ( NOX-E36) IN TYPE 2 DIABETIC PATIENTS WITH ALBUMINURIA	0	12
CINKAJZLOVA A.;LACINOVA Z.;KLOUCKOVA J.;KAVALKOVA P.;TRACHTA P.;KOSAK M.;KRATKY J.;KASALICKY M.;DOLEZALOVA K.;MRAZ M.;HALUZIK M.	ARISTOTELI LP, 2006, ATHEROSCLEROSIS, V184, P342, DOI 10.1016/J.ATHEROSCLEROSIS.2005.05.004;ARON-WISNEWSKY J, 2009, J CLIN ENDOCR METAB, V94, P4619, DOI 10.1210/JC.2009-0925;BOURLIER V, 2008, CIRCULATION, V117, P806, DOI 10.1161/CIRCULATIONAHA.107.724096;BURDO TH, 2011, J INFECT DIS, V204, P154, DOI 10.1093/INFDIS/JIR214;CHARRIERE G, 2003, J BIOL CHEM, V278, P9850, DOI 10.1074/JBC.M210811200;COUS…	CD163 IS A MARKER OF MACROPHAGES WITH ANTI-INFLAMMATORY PROPERTIES AND ITS SOLUBLE FORM (SCD163) IS CONSIDERED A PROGNOSTIC PREDICTOR OF SEVERAL DISEASES INCLUDING TYPE 2 DIABETES MELLITUS (T2DM). WE EXPLORED SCD163 LEVELS AT BASELINE AND AFTER VERY LOW-CALORIE DIET (VLCD) OR BARIATRIC SURGERY IN 32 PATIENTS WITH OBESITY (20 UNDERGOING VLCD AND 12 BARIATRIC SURGERY), 32 OBESE PATIENTS WITH T2DM (…				641	CHARLES UNIV PRAGUE, INST MED BIOCHEM & LAB DIAGNOST, PRAGUE, CZECH REPUBLIC.; GEN UNIV HOSP, PRAGUE, CZECH REPUBLIC.; CHARLES UNIV PRAGUE, DEPT MED 3, PRAGUE, CZECH REPUBLIC.; CHARLES UNIV PRAGUE, FAC MED 2, SURG CLIN, PRAGUE, CZECH REPUBLIC.; MIL UNIV HOSP, PRAGUE, CZECH REPUBLIC.; OB CLIN, DEPT SURG, PRAGUE, CZECH REPUBLIC.; INST ENDOCRINOL, DEPT OBESITOL, PRAGUE, CZECH REPUBLIC.; INST CLIN & …						OBESITY; TYPE 2 DIABETES MELLITUS; MACROPHAGES; ADIPOSE TISSUE	10.33549/physiolres.933522	ARTICLE	1802-9973	HALM@IKEM.CZ	652	RVO [VFN64165, NV15-26854A, MO 1012]; MH CZ - DRO (INSTITUTE FOR CLINICAL AND EXPERIMENTAL MEDICINE - IKEM) [IN 000023001]	SUPPORTED BY RVO VFN64165, NV15-26854A, MO 1012 AND MH CZ - DRO (INSTITUTE FOR CLINICAL AND EXPERIMENTAL MEDICINE - IKEM, IN 000023001).	FJ4TT	SCAVENGER RECEPTOR CD163; SOLUBLE CD163; ADIPOSE-TISSUE; EXPRESSION; PHENOTYPE; INFECTION; BIOMARKER; PROTEINS; SUBSETS; DISEASE	4	PHYSIOL RES	PHYSIOL. RES.	ENGLISH	40	GOLD	KOSAK, MIKULAS/0000-0001-5947-5340; MRAZ, MILOS/0000-0001-5322-4612; KRATKY, JAN/0000-0002-6581-4537	VIDENSKA 1083, PRAGUE 4 142 20, CZECH REPUBLIC	12	PRAGUE 4	28406702	J	ACAD SCIENCES CZECH REPUBLIC, INST PHYSIOLOGY	2017	KOSAK, MIKULAS/AAJ-5546-2020; KOSAK, MIKULAS/A-2573-2017; MRAZ, MILOS/S-5243-2016; KRATKY, JAN/D-2287-2017	HALUZIK, M (通讯作者)，INST CLIN & EXPT MED, CTR EXPT MED, VIDENSKA 1958, PRAGUE 14021 4, CZECH REPUBLIC.; HALUZIK, M (通讯作者)，INST CLIN & EXPT MED, DIABET CTR, VIDENSKA 1958, PRAGUE 14021 4, CZECH REPUBLIC.	PHYSIOLOGY			0862-8408	PHYSIOLOGICAL RESEARCH			10	AN ALTERNATIVELY ACTIVATED MACROPHAGE MARKER CD163 IN SEVERELY OBESE PATIENTS: THE INFLUENCE OF VERY LOW-CALORIE DIET AND BARIATRIC SURGERY	0	13
DHANANJAYAN KARTHIK;GUNAWARDENA DHANUSHKA;HEARN NERISSA;SONNTAG TANJA;MORAN CHRIS;GYENGESI ERIKA;SRIKANTH VELANDAI;MUNCH GERALD	ABORDO EA, 1999, BIOCHEM PHARMACOL, V58, P641, DOI 10.1016/S0006-2952(99)00132-X;ALLAMAN I, 2015, FRONT NEUROSCI-SWITZ, V9, DOI 10.3389/FNINS.2015.00023;ANOOPKUMAR-DUKIE S, 2005, BRIT J RADIOL, V78, P945, DOI 10.1259/BJR/54004230;ANWAR MA, 2013, EXP MOL MED, V45, DOI 10.1038/EMM.2013.28;ARVANITAKIS Z, 2004, ARCH NEUROL-CHICAGO, V61, P661, DOI 10.1001/ARCHNEUR.61.5.661;AYALA A, 2014, OXID MED CELL…	METHYLGLYOXAL (MGO), A DICARBONYL COMPOUND DERIVED FROM GLUCOSE, IS ELEVATED IN DIABETES MELLITUS AND CONTRIBUTES TO VASCULAR COMPLICATIONS BY CROSSLINKING COLLAGEN AND INCREASING ARTERIAL STIFFNESS. IT IS KNOWN THAT MGO CONTRIBUTES TO INFLAMMATION AS IT FORMS ADVANCED GLYCATION END PRODUCTS (AGES), WHICH ACTIVATE MACROPHAGES VIA THE RECEPTOR RAGE. THE AIM OF STUDY WAS TO INVESTIGATE WHETHER INFL…				467	WESTERN SYDNEY UNIV, DEPT PHARMACOL, PENRITH, NSW, AUSTRALIA.; WESTERN SYDNEY UNIV, MOL MED RES GRP, PENRITH, NSW, AUSTRALIA.; WESTERN SYDNEY UNIV, NATL INST COMPLEMENTARY MED, PENRITH, NSW, AUSTRALIA.; MONASH UNIV, DEPT MED, PENINSULA HLTH, CLAYTON, VIC, AUSTRALIA.; MONASH UNIV, PENINSULA CLIN SCH, CLAYTON, VIC, AUSTRALIA.;						COGNITIVE DECLINE; INFLAMMATION; METHYLGLYOXAL; TYPE 2 DIABETES MELLITUS; VASCULAR COMPLICATIONS	10.3233/JAD-161152	ARTICLE	1875-8908	G.MUENCH@UWS.EDU.AU	479	WESTERN SYDNEY UNIVERSITY; NATIONAL HEALTH AND MEDICAL RESEARCH COUNCIL OF AUSTRALIA (NHMRC); HEART FOUNDATION (NHMRC CAREER DEVELOPMENT FELLOWSHIP) [APP1061457]; HEART FOUNDATION (HEART FOUNDATION FUTURE LEADER FELLOWSHIP); NHMRC-ARC EARLY CAREER FELLOWSHIP	KARTHIK DHANANJAYAN THANKS WESTERN SYDNEY UNIVERSITY FOR PROVIDING THE INTERNATIONAL POST GRADUATE RESEARCH SCHOLARSHIP. VELANDAI SRIKANTH IS SUPPORTED BY A FELLOWSHIP FROM THE NATIONAL HEALTH AND MEDICAL RESEARCH COUNCIL OF AUSTRALIA (NHMRC) AND THE HEART FOUNDATION (NHMRC CAREER DEVELOPMENT FELLOWSHIP APP1061457 & HEART FOUNDATION FUTURE LEADER FELLOWSHIP). CHRIS MORAN IS SUPPORTED BY AN NHMRC-…	FA9ZT	GLYCATION END-PRODUCTS; NF-KAPPA-B; NITRIC-OXIDE SYNTHASE; ENDOTHELIAL GROWTH-FACTOR; SMOOTH-MUSCLE-CELL; KINASE KINASE KINASE; TOLL-LIKE RECEPTOR-4; OXIDATIVE STRESS; IFN-GAMMA; GLUTATHIONE METABOLISM	2	J ALZHEIMERS DIS	J. ALZHEIMERS DIS.	ENGLISH	171		GYENGESI, ERIKA/0000-0001-7371-7385; SRIKANTH, VELANDAI/0000-0002-8442-8981; GUNAWARDENA, DHANUSHKA/0000-0003-0313-2212; MORAN, CHRIS/0000-0003-1872-3314	NIEUWE HEMWEG 6B, 1013 BG AMSTERDAM, NETHERLANDS	13	AMSTERDAM	28582854	J	IOS PRESS	2017	GYENGESI, ERIKA/S-1251-2019; DHANANJAYAN, KARTHIK/H-9349-2019	MUNCH, G (通讯作者)，WESTERN SYDNEY UNIV, LOCKED BAG 1797, PENRITH, NSW 2751, AUSTRALIA.	NEUROSCIENCES & NEUROLOGY			1387-2877	JOURNAL OF ALZHEIMERS DISEASE			12	ACTIVATION OF MACROPHAGES AND MICROGLIA BY INTERFERON-GAMMA AND LIPOPOLYSACCHARIDE INCREASES METHYLGLYOXAL PRODUCTION: A NEW MECHANISM IN THE DEVELOPMENT OF VASCULAR COMPLICATIONS AND COGNITIVE DECLINE IN TYPE 2 DIABETES MELLITUS?	1	13
PRISTIWANTO BAMBANG;SUMITRO SUTIMAN B.;DJATI MUHAMMAD S.;SOEWONDO ARIS;TSUBOI HIDEO;RIFA'I MUHAIMIN	ANONYMOUS, 2015, DIABETES CARE, V38, PS8, DOI 10.2337/DC15-S005;BAKER RG, 2011, CELL METAB, V13, P11, DOI 10.1016/J.CMET.2010.12.008;BANKOVA VS, 2000, APIDOLOGIE, V31, P3, DOI 10.1051/APIDO:2000102;BARBARIC M, 2011, J ETHNOPHARMACOL, V135, P772, DOI 10.1016/J.JEP.2011.04.015;CONEAC G., 2008, CHEM B POLITEH U TIM, V53, P56;DEFURIA J, 2013, P NATL ACAD SCI USA, V110, P5133, DOI 10.1073/PNAS.1215840…	HEALTH BECOMES AN IMPORTANT TOPIC TODAY. ONE CURRENT PROBLEM WAS HOW TO TREAT THE EFFECTS OF METABOLIC DISEASES, SUCH AS DIABETES MELLITUS (DM). THUS, THIS STUDY USED AN ETHANOLIC EXTRACT OF PROPOLIS (EEP), TO TEST THEIR ABILITY AS THE SUPPLEMENT IN THE DIABETES TREATMENT TO REDUCE INFLAMMATION, THROUGH PROINFLAMMATORY FACTOR RESPONSE, ESPECIALLY NUCLEAR FACTOR KAPPA B (NF-KAPPA B). THE STREPTOZO…	6733			104	BRAWIJAYA UNIV, BIOL MASTER PROGRAM, MALANG, INDONESIA.; BRAWIJAYA UNIV, DEPT BIOL, MALANG, INDONESIA.; CHUBU UNIV, COLL LIFE & HLTH SCI, DEPT BIOMED SCI, UNIT ENVIRONM HLTH SCI, KASUGAI, AICHI, JAPAN.;						B CELL; DIABETES MELLITUS; MACROPHAGE; NUCLEAR FACTOR-KAPPA B; PROINFLAMMATORY CYTOKINES	10.4081/jbr.2017.6733	ARTICLE	2284-0230	RIFA123@UB.AC.ID	108	NATIONAL STRATEGIC RESEARCH (INDONESIA) THROUGH BRAWIJAYA UNIVERSITY	THE WORK WAS SUPPORTED BY NATIONAL STRATEGIC RESEARCH (INDONESIA) THROUGH NAME PROF. MUHAIMIN RIFA'I, BRAWIJAYA UNIVERSITY.	GO4HW	KAPPA-B; INFLAMMATION; MECHANISMS; CELLS; BETA	2	J BIOL RES-BOLL SOC	J. BIOL. RES.-BOLL. SOC. BIOL. SPER.	ENGLISH	24	GREEN SUBMITTED, GOLD		MEDITGROUP, VIA G BELLI, 4, PAVIA, 27100, ITALY	5	PAVIA		J	PAGEPRESS PUBL	2017	SUMITRO, SUTIMAN BAMBANG/V-7722-2019	RIFA'I, M (通讯作者)，BRAWIJAYA UNIV, FAC MATH & NAT SCI, DEPT BIOL, VET ST, MALANG 65145, EAST JAVA, INDONESIA.	LIFE SCIENCES & BIOMEDICINE - OTHER TOPICS			1826-8838	JOURNAL OF BIOLOGICAL RESEARCH-BOLLETTINO DELLA SOCIETA ITALIANA DI BIOLOGIA SPERIMENTALE			1	INHIBITION STUDY OF PROINFLAMMATORY FACTOR WITH ETHANOLIC EXTRACT OF PROPOLIS ON INNATE IMMUNITY FROM DIABETES MELLITUS MICE MODEL	2	2
SHAO YUN XIA;XU XING XIN;WANG KUN;QI XIANG MING;WU YONGGUI	AMOR A, 2013, SURG ENDOSC, V27, P2046, DOI 10.1007/S00464-012-2708-3;ATKINS RC, 2010, NEPHROL DIAL TRANSPL, V25, P331, DOI 10.1093/NDT/GFP757;BAKRIS GL, 2008, CLIN J AM SOC NEPHRO, V3, PS3, DOI 10.2215/CJN.03250807;BANAS MC, 2008, J AM SOC NEPHROL, V19, P704, DOI 10.1681/ASN.2007040395;BROWN HJ, 2007, J AM SOC NEPHROL, V18, P1732, DOI 10.1681/ASN.2006060634;BROWN HJ, 2006, J IMMUNOL, V177, P1925,…	TOLL-LIKE RECEPTORS (TLRS) MAY BE INVOLVED IN DIABETIC NEPHROPATHY (DN). PAEONIFLORIN (PF) IS AN EFFECTIVE CHINESE TRADITIONAL MEDICINE WITH ANTI-INFLAMMATORY AND IMMUNOREGULATORY EFFECTS THAT MAY INHIBIT THE TLR2 SIGNALING PATHWAY. IN THIS STUDY, WE INVESTIGATED THE EFFECTS OF PF ON THE KIDNEYS OF MICE WITH STREPTOZOTOCIN-INDUCED TYPE 1 DIABETES MELLITUS USING TLR2 KNOCKOUT MICE (TLR2(-/-)) AND …				3221	ANHUI MED UNIV, AFFILIATED HOSP 1, DEPT NEPHROL, 218 JIXI RD, HEFEI 230022, ANHUI, PEOPLES R CHINA.; SECOND PEOPLES HOSP WUHU, DEPT NEPHROL, WUHU, ANHUI, PEOPLES R CHINA.;						PAEONIFLORIN; TOLL-LIKE RECEPTORS 2; TLR2; DIABETIC NEPHROPATHY; DN; INFLAMMATION; MACROPHAGES	10.2147/DDDT.S149504	ARTICLE		QXM119@126.COM; WUYONGGUI@MEDMAIL.COM.CN	3233	NATURAL SCIENCE FOUNDATION OF CHINA [81374034, 81470965]	THIS PROJECT WAS FINANCIALLY SUPPORTED BY THE NATURAL SCIENCE FOUNDATION OF CHINA (NUMBERS 81374034 AND 81470965).	FM2HG	INTRINSIC RENAL-CELLS; TOTAL GLUCOSIDES; MEDIATED GLOMERULONEPHRITIS; PAEONIA-LACTIFLORA; DENDRITIC CELLS; KIDNEY-DISEASE; IN-VIVO; PEONY; RATS; INJURY		DRUG DES DEV THER	DRUG DES. DEV. THER.	ENGLISH	46	GREEN PUBLISHED, GREEN SUBMITTED, GOLD		PO BOX 300-008, ALBANY, AUCKLAND 0752, NEW ZEALAND	13	ALBANY	29184392	J	DOVE MEDICAL PRESS LTD	2017		QI, XM; WU, YG (通讯作者)，ANHUI MED UNIV, AFFILIATED HOSP 1, DEPT NEPHROL, 218 JIXI RD, HEFEI 230022, ANHUI, PEOPLES R CHINA.	PHARMACOLOGY & PHARMACY			1177-8881	DRUG DESIGN DEVELOPMENT AND THERAPY			25	PAEONIFLORIN ATTENUATES INCIPIENT DIABETIC NEPHROPATHY IN STREPTOZOTOCIN-INDUCED MICE BY THE SUPPRESSION OF THE TOLL-LIKE RECEPTOR-2 SIGNALING PATHWAY	1	15
TESSARO FERNANDO H. G.;AYALA THAIS S.;NOLASCO EDUARDO L.;BELLA LEONARDO M.;MARTINS JOILSON O.	AMER DIABET ASSOC, 2016, DIABETES CARE, V39, PS6, DOI 10.2337/DC16-S004;ATKINSON MA, 2014, LANCET, V383, P69, DOI 10.1016/S0140-6736(13)60591-7;BEUTLER B, 2003, NAT REV IMMUNOL, V3, P169, DOI 10.1038/NRI1004;CARGNELLO M, 2011, MICROBIOL MOL BIOL R, V75, P50, DOI 10.1128/MMBR.00031-10;CASQUEIRO JULIANA, 2012, INDIAN J ENDOCRINOL METAB, V16 SUPPL 1, PS27, DOI 10.4103/2230-8210.94253;DANDONA P, 2013…	BACKGROUND/AIMS: DIABETIC SUBJECTS ARE MORE SUSCEPTIBLE TO INFECTIONS, WHICH IS PARTIALLY DUE TO INSULIN DEFICIENCY AND HYPERGLYCEMIA. WE HYPOTHESIZED THAT INSULIN INFLUENCES CYTOKINE RELEASE BY MACROPHAGES FROM DIABETIC C57BL/6 MICE STIMULATED WITH LIPOPOLYSACCHARIDES (LPS). METHODS: BONE MARROW-DERIVED MACROPHAGES (BMDM) AND TISSUE-SPECIFIC MACROPHAGES FROM DIABETIC (ALLOXAN 60 MG/KG, I.V.) MAL…				2093	UNIV SAO PAULO FCF USP, FAC PHARMACEUT SCI, DEPT CLIN & TOXICOL ANAL, LAB IMMUNOENDOCRINOL, SAO PAULO, BRAZIL.;						ALLOXAN; DIABETES; MACROPHAGE; PI3K; ERK; AKT	10.1159/000479904	ARTICLE	1421-9778	MARTINSJ@USP.BR	2104	SAO PAULO RESEARCH FOUNDATION (FAPESP) [2010/02272-0, 2012/23998-4, 2014/05214-1, 2017/15625-7]; NATIONAL COUNSEL OF TECHNOLOGICAL AND SCIENTIFIC DEVELOPMENT (CNPQ) [470523/2013-1, 301617/2016-3]; COORDENACAO DE APERFEICOAMENTO DE PESSOAL DE NIVEL SUPERIOR (CAPES); PRO-REITORIA DE PESQUISA DA UNIVERSIDADE DE SAO PAULO (PRP/USP), BRAZIL; NATIONAL COUNSEL OF TECHNOLOGICAL AND SCIENTIFIC DEVELOPMENT…	THE AUTHORS WOULD LIKE TO SINCERELY THANK MARIANA C.F. SILVA FOR THEIR EXPERT TECHNICAL HELP. THE AUTHORS ARE SUPPORTED BY GRANT 2010/02272-0, 2012/23998-4 AND 2014/05214-1 AND 2017/15625-7 FROM SAO PAULO RESEARCH FOUNDATION (FAPESP), GRANT 470523/2013-1 AND 301617/2016-3 FROM NATIONAL COUNSEL OF TECHNOLOGICAL AND SCIENTIFIC DEVELOPMENT (CNPQ; PROJETO UNIVERSAL 2013 AND PQ-1D), COORDENACAO DE APE…	FL2EB	ACTIVATED PROTEIN-KINASE; AVERRHOA-CARAMBOLA L.; INFLAMMATION; EXPRESSION; RESISTANCE; ROOTS; CELLS; TLR4; MICE; AKT	5	CELL PHYSIOL BIOCHEM	CELL. PHYSIOL. BIOCHEM.	ENGLISH	39	GOLD	BELLA, LEONARDO MENDES/0000-0002-4099-5597; MENDES, LEONARDO/0000-0002-4099-5597; MARTINS, JOILSON O./0000-0003-2630-7038; TESSARO, FERNANDO/0000-0002-0389-5976	ALLSCHWILERSTRASSE 10, CH-4009 BASEL, SWITZERLAND	12	BASEL	28810254	J	KARGER	2017	BELLA, LEONARDO MENDES/G-5451-2017; MENDES, LEONARDO/AAH-7753-2020; TESSARO, FERNANDO/T-6377-2019; AYALA, THAIS SOPRANI/V-4594-2019; MARTINS, JOILSON O./G-4367-2011	MARTINS, JO (通讯作者)，UNIV SAO PAULO, DEPT CLIN & TOXICOL ANAL, AV PROF LINEU PRESTES 580,BLOCO 17, BR-05508900 SAO PAULO, SP, BRAZIL.	CELL BIOLOGY; PHYSIOLOGY			1015-8987	CELLULAR PHYSIOLOGY AND BIOCHEMISTRY			34	INSULIN INFLUENCES LPS-INDUCED TNF-ALPHA AND IL-6 RELEASE THROUGH DISTINCT PATHWAYS IN MOUSE MACROPHAGES FROM DIFFERENT COMPARTMENTS	2	7
KLUEH ULRIKE;CZAJKOWSKI CAROLINE;LUDZINSKA IZABELA;QIAO YI;FRAILEY JACKMAN;KREUTZER DONALD L.	AVULA M, 2016, BIOSENS BIOELECTRON, V77, P149, DOI 10.1016/J.BIOS.2015.08.059;CARFI A, 1999, P NATL ACAD SCI USA, V96, P12379, DOI 10.1073/PNAS.96.22.12379;CARTER PH, 2012, BIOORG MED CHEM LETT, V22, P3311, DOI 10.1016/J.BMCL.2012.03.007;CASTRO PR, 2014, MICROVASC RES, V95, P37, DOI 10.1016/J.MVR.2014.07.002;CHERNEY RJ, 2008, J MED CHEM, V51, P721, DOI 10.1021/JM701488F;DESHMANE SL, 2009, J INTER…	THE ACCUMULATION OF MACROPHAGES (M PHI) AT THE SENSOR-TISSUE INTERFACE IS THOUGHT TO BE A MAJOR PLAYER IN CONTROLLING TISSUE REACTIONS AND SENSOR PERFORMANCE IN VIVO. NEVERTHELESS UNTIL RECENTLY NO DIRECT DEMONSTRATION OF THE CAUSAL RELATIONSHIP BETWEEN M PHI AGGREGATION AND LOSS OF SENSOR FUNCTION EXISTED. USING A CONTINUOUS GLUCOSE MONITORING (CGM) MURINE MODEL WE PREVIOUSLY DEMONSTRATED THAT G…				262	UNIV CONNECTICUT, CTR MOL TISSUE ENGN, FARMINGTON, CT 06030 USA.; UNIV CONNECTICUT, DEPT SURG, FARMINGTON, CT 06030 USA.;						DIABETES; CONTINUOUS GLUCOSE MONITORING; MACROPHAGE; CHEMOTAXIS; INFLAMMATION	10.1016/j.bios.2016.06.026	ARTICLE	1873-4235	KLUEH@UCHC.EDU	269	NATIONAL INSTITUTE OF DIABETES AND DIGESTIVE AND KIDNEY DISEASES, BETHESDA MARYLAND USA [5R01DK081171, 1DP3DK101082]; NATIONAL INSTITUTE OF DIABETES AND DIGESTIVE AND KIDNEY DISEASES [DP3DK101082, R01DK081171, P30DK020572] FUNDING SOURCE: NIH REPORTER	SUPPORTED BY GRANTS FROM THE NATIONAL INSTITUTE OF DIABETES AND DIGESTIVE AND KIDNEY DISEASES (GRANT NOS. 5R01DK081171 AND 1DP3DK101082), BETHESDA MARYLAND USA. WE WOULD LIKE TO THANK MR. OMAR ANTAR FOR THE STATISTICAL ANALYSIS OF THE DATA. WE ALSO LIKE TO THANK ABBOTT DIABETES CARE (ADC), ALAMEDA, CA, FOR PROVIDING US WITH THE GLUCOSE SENSORS.	DY1KG	FOREIGN-BODY RESPONSE; MICE; DISCOVERY; RELEASE; SENSORS; FUSION; CELLS; MCP-1		BIOSENS BIOELECTRON	BIOSENS. BIOELECTRON.	ENGLISH	40	GREEN ACCEPTED	KLUEH, ULRIKE/0000-0003-1104-7704	OXFORD FULFILLMENT CENTRE THE BOULEVARD, LANGFORD LANE, KIDLINGTON, OXFORD OX5 1GB, OXON, ENGLAND	8	OXFORD	27376197	J	ELSEVIER ADVANCED TECHNOLOGY	2016		KLUEH, U (通讯作者)，UNIV CONNECTICUT, CTR MOL TISSUE ENGN, FARMINGTON, CT 06030 USA.	BIOPHYSICS; BIOTECHNOLOGY & APPLIED MICROBIOLOGY; CHEMISTRY; ELECTROCHEMISTRY; SCIENCE & TECHNOLOGY - OTHER TOPICS			0956-5663	BIOSENSORS & BIOELECTRONICS			17	IMPACT OF CCL2 AND CCR2 CHEMOKINE/RECEPTOR DEFICIENCIES ON MACROPHAGE RECRUITMENT AND CONTINUOUS GLUCOSE MONITORING IN VIVO	0	35
SHAO YUN XIA;XU XIN XING;LI YUAN YUAN;QI XIANG MING;WANG KUN;WU YONGGUI;MENG XIAO MING	BANAS MC, 2008, J AM SOC NEPHROL, V19, P704, DOI 10.1681/ASN.2007040395;BROWN HJ, 2007, J AM SOC NEPHROL, V18, P1732, DOI 10.1681/ASN.2006060634;BROWN HJ, 2006, J IMMUNOL, V177, P1925, DOI 10.4049/JIMMUNOL.177.3.1925;DASU MR, 2008, DIABETES, V57, P3090, DOI 10.2337/DB08-0564;DE BOER IH, 2011, NEW ENGL J MED, V365, P2366, DOI 10.1056/NEJMOA1111732;DEVARAJ S, 2011, ARTERIOSCL THROM VAS, V31, P1796,…	ETHNOPHARMACOLOGICAL RELEVANCE: PAEONIFLORIN(PF), EXTRACTED FROM THE ROOT PEELED OF PAEONIA LACTIFLORA PALL (FAMILY: RANUNCULACEAE), HAS THERAPEUTIC POTENTIAL IN MANY ANIMAL MODELS OF INFLAMMATORY DISEASES. AIM OF THE STUDY: ALTHOUGH THE ANTI-INFLAMMATORY EFFICACY OF PF HAS BEEN WELL ILLUSTRATED IN SEVERAL ANIMAL MODELS, WHETHER IT COULD ATTENUATE DIABETIC NEPHROPATHY AND DETAILED MECHANISMS ARE …				377	ANHUI MED UNIV, DEPT NEPHROPATHY, AFFILIATED HOSP 1, HEFEI 230032, ANHUI, PEOPLES R CHINA.; ANHUI MED UNIV, SCH PHARM, HEFEI 230032, ANHUI, PEOPLES R CHINA.;						PAEONIFLORIN; DIABETIC NEPHROPATHY; MACROPHAGE; INFLAMMATION; TOLL-LIKE RECEPTOR 2	10.1016/j.jep.2016.08.035	ARTICLE		WUYONGGUI@MEDMAIL.COM.CN; MENGXIAOMING@AHMU.EDU.CN	386	NATIONAL NATURAL SCIENCE FOUNDATION OF CHINA [81374034]	THIS STUDY WAS SUPPORTED FINANCIALLY BY NATIONAL NATURAL SCIENCE FOUNDATION OF CHINA (NO. 81374034).	ED7ZF	TOLL-LIKE RECEPTORS; INTRINSIC RENAL-CELLS; DIABETIC-NEPHROPATHY; MEDIATED GLOMERULONEPHRITIS; OXIDATIVE STRESS; DENDRITIC CELLS; END-PRODUCTS; IN-VIVO; PEONY; KIDNEY		J ETHNOPHARMACOL	J. ETHNOPHARMACOL.	ENGLISH	44		MENG, XIAO-MING/0000-0002-1166-561X	ELSEVIER HOUSE, BROOKVALE PLAZA, EAST PARK SHANNON, CO, CLARE, 00000, IRELAND	10	CLARE	27566204	J	ELSEVIER IRELAND LTD	2016		WU, YG (通讯作者)，ANHUI MED UNIV, DEPT NEPHROPATHY, AFFILIATED HOSP 1, HEFEI 230032, ANHUI, PEOPLES R CHINA.; MENG, XM (通讯作者)，ANHUI MED UNIV, SCH PHARM, HEFEI 230032, ANHUI, PEOPLES R CHINA.	PLANT SCIENCES; PHARMACOLOGY & PHARMACY; INTEGRATIVE & COMPLEMENTARY MEDICINE			0378-8741	JOURNAL OF ETHNOPHARMACOLOGY			20	PAEONIFLORIN INHIBITS HIGH GLUCOSE-INDUCED MACROPHAGE ACTIVATION THROUGH TLR2-DEPENDENT SIGNAL PATHWAYS	1	25
CHOW JAMES P.;SIMIONESCU DAN T.;CARTER ANNA L.;SIMIONESCU AGNETA	AL-ALY Z, 2008, TRANSL RES, V151, P233, DOI 10.1016/J.TRSL.2007.12.005;ALMAN AC, 2014, DIABETES CARE, V37, P521, DOI 10.2337/DC13-0997;ANASTASIADIS K, 2007, INT J CARDIOL, V119, P10, DOI 10.1016/J.IJCARD.2006.09.009;ANDERSON JM, 2008, SEMIN IMMUNOL, V20, P86, DOI 10.1016/J.SMIM.2007.11.004;ANDERSON P, 2013, GUT, V62, P1131, DOI 10.1136/GUTJNL-2012-302152;BADYLAK SF, 2008, TISSUE ENG PT A, V14, P1…	DIABETES IS A MAJOR RISK FACTOR FOR THE PROGRESSION OF VASCULAR DISEASE, CONTRIBUTING TO ELEVATED LEVELS OF GLYCOXIDATION, CHRONIC INFLAMMATION AND CALCIFICATION. TISSUE ENGINEERING EMERGES AS A POTENTIAL SOLUTION FOR THE TREATMENT OF VASCULAR DISEASES HOWEVER THERE IS A CONSIDERABLE GAP IN THE UNDERSTANDING OF HOW SCAFFOLDS AND STEM CELLS WILL PERFORM IN PATIENTS WITH DIABETES. WE HYPOTHESIZED T…				701	CLEMSON UNIV, DEPT BIOENGN, CARDIOVASC TISSUE ENGN & REGENERAT MED LAB, RHODES RES CTR 501 1, CLEMSON, SC 29634 USA.; CLEMSON UNIV, DEPT BIOENGN, BIOCOMPATIBIL & TISSUE REGENERAT LABS, CLEMSON, SC USA.; UNIV MED & PHARM, DEPT ANAT, TISSUE ENGN & REGENERAT MED LAB, TARGU MURES, ROMANIA.;						STREPTOZOTOCIN-INDUCED DIABETES; ARTERIAL SCAFFOLDS; MACROPHAGE POLARIZATION; CALCIFICATION	10.1007/s13770-016-0018-x	ARTICLE		AGNETA@CLEMSON.EDU	712	INSTITUTIONAL DEVELOPMENT AWARD (IDEA) FROM THE NATIONAL INSTITUTE OF GENERAL MEDICAL SCIENCES OF THE NATIONAL INSTITUTES OF HEALTH [P20GM103444-07]; NHLBI OF THE NATIONAL INSTITUTES OF HEALTH [RO1HL093399]; HARRIET AND JERRY DEMPSEY ASSOCIATE PROFESSORSHIP IN BIOENGINEERING AWARD; ROMANIAN NATIONAL AUTHORITY FOR SCIENTIFIC RESEARCH, CNCS-UEFISCDI [PNII-ID-PCCE-2011-2-0036]; NATIONAL HEART, LUNG,…	THE AUTHORS ALSO WISH TO THANK THE GODLEY SNELL RESEARCH CENTER ANIMAL FACILITY AT CLEMSON UNIVERSITY FOR OUTSTANDING HELP WITH THE ANIMAL STUDIES. RESEARCH REPORTED IN THIS PAPER WAS SUPPORTED BY AN INSTITUTIONAL DEVELOPMENT AWARD (IDEA) FROM THE NATIONAL INSTITUTE OF GENERAL MEDICAL SCIENCES OF THE NATIONAL INSTITUTES OF HEALTH UNDER GRANT NUMBER P20GM103444-07 AND IN PART BY NHLBI OF THE NATIO…	EF0SV	CORONARY-ARTERY CALCIFICATION; MESENCHYMAL STROMAL CELLS; GLYCATION END-PRODUCTS; SMOOTH-MUSCLE-CELLS; OXIDATIVE STRESS; REGENERATIVE MEDICINE; NADPH OXIDASE; CARDIOVASCULAR COMPLICATIONS; OSTEOGENIC RESPONSES; VASCULAR-DISEASE	6	TISSUE ENG REGEN MED	TISSUE ENG. REGEN. MED.	ENGLISH	70	GREEN PUBLISHED		199-1, DONGSUNG-DONG,, JONGRO-GU, SEOUL 110-810, SOUTH KOREA	12	JONGRO-GU	30603451	J	KOREAN TISSUE ENGINEERING REGENERATIVE MEDICINE SOC	2016		SIMIONESCU, A (通讯作者)，CLEMSON UNIV, DEPT BIOENGN, CARDIOVASC TISSUE ENGN & REGENERAT MED LAB, RHODES RES CTR 501 1, CLEMSON, SC 29634 USA.	CELL BIOLOGY; ENGINEERING			1738-2696	TISSUE ENGINEERING AND REGENERATIVE MEDICINE			8	IMMUNOMODULATORY EFFECTS OF ADIPOSE TISSUE-DERIVED STEM CELLS ON ELASTIN SCAFFOLD REMODELING IN DIABETES	2	25
MORIMOTO MOTOKO;AZUMA NORITSUGU;KADOWAKI HIKARU;ABE TATSUYA;SUTO YOSHIKO	ANTHONY RM, 2006, NAT MED, V12, P955, DOI 10.1038/NM1451;CHIZZOLINI C, 2009, ARTHRITIS RES THER, V11, DOI 10.1186/AR2767;CLYNES R, 2010, ISLETS, V2, P130, DOI 10.4161/ISL.2.2.11452;COOKE A, 1999, PARASITE IMMUNOL, V21, P169, DOI 10.1046/J.1365-3024.1999.00213.X;FOLCH J, 1957, J BIOL CHEM, V226, P497;FORYST-LUDWIG A, 2010, CARDIOVASC DIABETOL, V9, DOI 10.1186/1475-2840-9-64;GARG A, 1998, AM J CLIN…	HELMINTH-INDUCED TYPE 2 CYTOKINES INCREASE THE NUMBER OF REGULATORY T CELLS AND ALTERNATIVELY ACTIVATED MACROPHAGES, RESULTING IN MODULATION OF THE HOST IMMUNE SYSTEM. STUDIES ON THESE PARASITE-INDUCED IMMUNOREGULATORY MECHANISMS MIGHT CONTRIBUTE TO THE DEVELOPMENT OF NEW THERAPIES FOR INFLAMMATORY DISEASES, INCLUDING TYPE 2 DIABETES (T2D). PREVIOUS STUDIES, HAVE SUGGESTED THAT PROGRESSION OF OBE…				1855	MIYAGI UNIV, SCH FOOD AGR & ENVIRONM SCI, SENDAI, MIYAGI 9820215, JAPAN.;						ALTERNATIVELY ACTIVATED MACROPHAGES; GLUT2; STEATOSIS; TYPE 2 CYTOKINES; TYPE 2 DIABETES	10.1292/jvms.16-0183	ARTICLE	1347-7439	MORIMOTO@MYU.AC.JP	1864	MIYAGI UNIVERSITY; JSPS KAKENHI [22580337]	THIS RESEARCH WAS SUPPORTED BY THE MIYAGI UNIVERSITY RESEARCH FUND AND JSPS KAKENHI GRANT NUMBER 22580337.	EJ2BQ	ALTERNATIVELY ACTIVATED MACROPHAGES; TRICHURIS-SUIS THERAPY; INSULIN-RESISTANCE; CYTOKINE IMBALANCE; HEPATIC STEATOSIS; CARBOHYDRATE DIET; SKELETAL-MUSCLE; GENE-EXPRESSION; SMALL-INTESTINE; ADIPOSE-TISSUE	12	J VET MED SCI	J. VET. MED. SCI.	ENGLISH	54	GREEN PUBLISHED, GOLD, GREEN SUBMITTED	MORIMOTO, MOTOKO/0000-0003-1710-4140	UNIV TOKYO, 1-1-1 YAYOI, BUNKYO-KU, TOKYO, 103, JAPAN	10	TOKYO	27665994	J	JAPAN SOC VET SCI	2016		MORIMOTO, M (通讯作者)，MIYAGI UNIV, SCH FOOD AGR & ENVIRONM SCI, TAIHAKU KU, SENDAI, MIYAGI 9820215, JAPAN.	VETERINARY SCIENCES			0916-7250	JOURNAL OF VETERINARY MEDICAL SCIENCE			14	REGULATION OF TYPE 2 DIABETES BY HELMINTH-INDUCED TH2 IMMUNE RESPONSE	0	6
BELI ELENI;DOMINGUEZ JAMES M. II;HU PING;THINSCHMIDT JEFFREY S.;CABALLERO SERGIO;LI CALZI SERGIO;LUO DEFANG;SHANMUGAM SUMATHI;SALAZAR TATIANA E.;DUAN YAQIAN;BOULTON MICHAEL E.;MOHR SUSANNA;ABCOUWER STEVEN F.;SABAN DANIEL R.;HARRISON JEFFREY K.;GRANT MARIA B.	ABCOUWER SF, 2010, INVEST OPHTH VIS SCI, V51, P5920, DOI 10.1167/IOVS.10-5264;BARBER AJ, 2011, INVEST OPHTH VIS SCI, V52, P1156, DOI 10.1167/IOVS.10-6293;BHATWADEKAR A, 2008, BRIT J OPHTHALMOL, V92, P545, DOI 10.1136/BJO.2007.127910;CABALLERO S, 2013, INVEST OPHTH VIS SCI, V54, P3000, DOI 10.1167/IOVS.12-10280;CARDONA AE, 2006, NAT NEUROSCI, V9, P917, DOI 10.1038/NN1715;CARDONA SM, 2015, ASN NEUR…	IN THIS STUDY, THE ROLE OF CX3CR1 IN THE PROGRESSION OF DIABETIC RETINOPATHY (DR) WAS INVESTIGATED. THE RETINAS OF WILD-TYPE (WT), CX3CR1 NULL (CX3CR1(GFP/GFP), KO), AND HETEROZYGOUS (CX3CR1(+/GFP), HET) MICE WERE COMPARED IN THE PRESENCE AND ABSENCE OF STREPTOZOTOCIN (STZ)-INDUCED DIABETES. CX3CR1 DEFICIENCY IN STZ-KO INCREASED VASCULAR PATHOLOGY AT 4 MONTHS OF DIABETES, AS A SIGNIFICANT INCREAS…				1255	INDIANA UNIV DEPT OPHTHALMOL, EUGENE & MARILYN GLICK EYE INST, INDIANAPOLIS, IN 46202 USA.; UNIV FLORIDA, DEPT PHARMACOL & THERAPEUT, GAINESVILLE, FL 32611 USA.; MICHIGAN STATE UNIV, DEPT PHYSIOL, E LANCING, MI USA.; UNIV MICHIGAN, KELLOGG EYE CTR, DEPT OPHTHALMOL & VISUAL SCI, ANN ARBOR, MI 48109 USA.; DUKE UNIV, DEPT OPHTHALMOL, DURHAM, NC USA.;						CX3CR1; DIABETES; RETINOPATHY; MACROPHAGES; APOPTOSIS; IL-10	10.1007/s00109-016-1433-0	ARTICLE	1432-1440	MABGRANT@IUPUI.EDU	1265	NIH [EY012601-15, EY007739-25, EY018358, EY023629, DK 090730, HL110170]; NATIONAL EYE INSTITUTE [R01EY025383, R01EY007739, R01EY018358, P30EY005722, R01EY020582, R01EY017206, R01EY012601] FUNDING SOURCE: NIH REPORTER; NATIONAL HEART, LUNG, AND BLOOD INSTITUTE [R01HL110170] FUNDING SOURCE: NIH REPORTER; NATIONAL INSTITUTE OF DIABETES AND DIGESTIVE AND KIDNEY DISEASES [P30DK020572, R01DK090730, P30…	THE AUTHORS WOULD LIKE TO THANK NEAL BENSON FROM THE CYTOMETRY CORE AT THE ICBR IN UNIVERSITY OF FLORIDA. RESEARCH WAS SUPPORTED BY NIH GRANTS: EY012601-15, EY007739-25, EY018358, EY023629 (MB), DK 090730 AND HL110170 (MBG).	EA4EN	FRACTALKINE RECEPTOR CX(3)CR1; BONE-MARROW; RETINAL MICROGLIA; CELLS; AGE; INFLAMMATION; NEUROINFLAMMATION; SUBPOPULATIONS; ACCUMULATION; MACROPHAGES	11	J MOL MED	J. MOL. MED.	ENGLISH	46	GREEN ACCEPTED, GREEN SUBMITTED	BELI, ELENI/0000-0003-1889-640X; ABCOUWER, STEVEN F/0000-0003-2580-1288	TIERGARTENSTRASSE 17, D-69121 HEIDELBERG, GERMANY	11	HEIDELBERG	27344677	J	SPRINGER HEIDELBERG	2016	BELI, ELENI/AAL-7433-2020; BELI, ELENI/AGR-8255-2022	GRANT, MB (通讯作者)，INDIANA UNIV DEPT OPHTHALMOL, EUGENE & MARILYN GLICK EYE INST, INDIANAPOLIS, IN 46202 USA.; GRANT, MB (通讯作者)，UNIV FLORIDA, DEPT PHARMACOL & THERAPEUT, GAINESVILLE, FL 32611 USA.	GENETICS & HEREDITY; RESEARCH & EXPERIMENTAL MEDICINE			0946-2716	JOURNAL OF MOLECULAR MEDICINE-JMM			19	CX3CR1 DEFICIENCY ACCELERATES THE DEVELOPMENT OF RETINOPATHY IN A RODENT MODEL OF TYPE 1 DIABETES	1	6
FINLEY PHILLIP J.;DECLUE CORY E.;SELL SCOTT A.;DEBARTOLO JOSEPH M.;SHORNICK LAURIE P.	BROWN GD, 2002, J EXP MED, V196, P407, DOI 10.1084/JEM.20020470;CONTROL CFD, 2007, NAT DIAB FACT SHEET;DOVI JV, 2003, J LEUKOCYTE BIOL, V73, P448, DOI 10.1189/JLB.0802406;DURHAM LE, 2015, CURR RHEUMATOL REP, V17, DOI 10.1007/S11926-015-0529-9;EMING SA, 2007, AM J PATHOL, V170, P188, DOI 10.2353/AJPATH.2007.060370;FINLEY PJ, 2013, WOUNDS, V25, P293;GAFFEN SL, 2014, NAT REV IMMUNOL, V14, P585, DOI …	OBJECTIVE: IMPAIRED WOUND HEALING IN DIABETIC (DB) PATIENTS IS A SIGNIFICANT HEALTH PROBLEM; HOWEVER, THE ROLES THAT CYTOKINES AND INNATE IMMUNE CELLS CONTRIBUTE TO THIS IMPAIRED HEALING ARE NOT COMPLETELY UNDERSTOOD. APPROACH: A MOUSE MODEL WAS USED TO COMPARE THE INNATE IMMUNE RESPONSE DURING DB AND NORMAL WOUND HEALING. TWO 5-MM FULL-THICKNESS WOUNDS WERE CREATED ON THE DORSAL SKIN OF BKS.CG-M…				486	ST LOUIS UNIV, DEPT BIOL, 3507 LACLEDE AVE, ST LOUIS, MO 63103 USA.; ST LOUIS UNIV, DEPT BIOMED ENGN, ST LOUIS, MO 63103 USA.; ST LOUIS UNIV, DEPT MOL MICROBIOL & IMMUNOL, ST LOUIS, MO 63103 USA.; MERCY HOSP, DIV TRAUMA & BURN RES, SPRINGFIELD, MO USA.;						DIABETES; CYTOKINE; MACROPHAGE; WOUND HEALING	10.1089/wound.2015.0676	ARTICLE	2162-1934	LSHORNIC@SLU.EDU	494			EB7OH	ALTERNATIVE ACTIVATION; MACROPHAGE ACTIVATION; PLAQUE PSORIASIS; MICE; POLARIZATION; INFLAMMATION; PHENOTYPE; ARTHRITIS; RECEPTOR; CLOSURE	11	ADV WOUND CARE	ADV. WOUND CARE	ENGLISH	33	GREEN PUBLISHED	SHORNICK, LAURIE/0000-0001-6652-1878	140 HUGUENOT STREET, 3RD FL, NEW ROCHELLE, NY 10801 USA	9	NEW ROCHELLE	27867753	J	MARY ANN LIEBERT, INC	2016		SHORNICK, LP (通讯作者)，ST LOUIS UNIV, DEPT BIOL, 3507 LACLEDE AVE, ST LOUIS, MO 63103 USA.	DERMATOLOGY			2162-1918	ADVANCES IN WOUND CARE			16	DIABETIC WOUNDS EXHIBIT DECREASED YM1 AND ARGINASE EXPRESSION WITH INCREASED EXPRESSION OF IL-17 AND IL-20	2	6
KADOYA HIROYUKI;SATOH MINORU;HARUNA YOSHISUKE;SASAKI TAMAKI;KASHIHARA NAOKI	AIZAWA H, 1998, BIOCHEM BIOPH RES CO, V249, P865, DOI 10.1006/BBRC.1998.9246;ASAI O, 2012, KIDNEY INT, V81, P539, DOI 10.1038/KI.2011.423;CHENG MF, 2010, J BIOMED BIOTECHNOL, DOI 10.1155/2010/513853;FLYVBJERG A, 1995, METABOLISM, V44, P67, DOI 10.1016/0026-0495(95)90223-6;FLYVBJERG A, 1992, AM J PHYSIOL, V262, PE956, DOI 10.1152/AJPENDO.1992.262.6.E956;HARALDSSON B, 2008, PHYSIOL REV, V88, P451, …	EXPRESSION OF KLOTHO, THE RENOPROTECTIVE ANTI-AGING GENE, IS DECREASED IN DIABETIC MODEL KIDNEYS. WE HYPOTHESIZED THAT KLOTHO PROTEIN ATTENUATES RENAL HYPERTROPHY AND GLOMERULAR INJURY IN A MOUSE MODEL OF DIABETIC NEPHROPATHY. KLOTHO TRANSGENIC (KLTG) MICE WERE CROSSED WITH SPONTANEOUSLY DIABETIC INS2AKITA (AKITA) MICE. GLOMERULAR MORPHOLOGY, MACROPHAGE INFILTRATION, URINARY ALBUMIN EXCRETION AND…				671	KAWASAKI MED SCH, DEPT HYPERTENS & NEPHROL, 577 MATSUSHIMA, KURASHIKI, OKAYAMA 7010192, JAPAN.;						KLOTHO; DIABETES; ALBUMINURIA; MACROPHAGE; CALPAIN	10.1007/s10157-015-1202-3	ARTICLE	1437-7799	MSATOH@MED.KAWASAKI-M.AC.JP	678	JAPAN SOCIETY FOR THE PROMOTION OF SCIENCE [23591208]; KAWASAKI MEDICAL SCHOOL [25KI-91]	WE WISH TO THANK MS. ETSUKO YORIMASA, MS. TOMOKO TAIRA, AND MIYUKI YOKOHATA FOR ANIMAL CARE, AND MS. SATOMI HANADA AND MS. KEIKO SATOH FOR HELP WITH THE IN VITRO ASSAYS. THIS STUDY WAS SUPPORTED BY GRANTS-IN-AID FOR SCIENTIFIC RESEARCH FROM THE JAPAN SOCIETY FOR THE PROMOTION OF SCIENCE (NO. 23591208) AND THE RESEARCH PROJECT GRANT FROM KAWASAKI MEDICAL SCHOOL (NO. 25KI-91).	DY5XC	ENDOTHELIAL DYSFUNCTION; KIDNEY; NEPHROPATHY; GENE; DEFICIENCY; PROTECTS; HORMONE; STRESS; LEADS; RATS	5	CLIN EXP NEPHROL	CLIN. EXP. NEPHROL.	ENGLISH	30			233 SPRING ST, NEW YORK, NY 10013 USA	8	NEW YORK	26586006	J	SPRINGER	2016		SATOH, M (通讯作者)，KAWASAKI MED SCH, DEPT HYPERTENS & NEPHROL, 577 MATSUSHIMA, KURASHIKI, OKAYAMA 7010192, JAPAN.	UROLOGY & NEPHROLOGY			1342-1751	CLINICAL AND EXPERIMENTAL NEPHROLOGY			25	KLOTHO ATTENUATES RENAL HYPERTROPHY AND GLOMERULAR INJURY IN INS2AKITA DIABETIC MICE	0	3
SERENA CAROLINA;KEIRAN NOELIA;CEPERUELO MALLAFRE VICTORIA;EJARQUE MIRIAM;FRADERA ROSA;ROCHE KELLY;NUNEZ ROA CATALINA;VENDRELL JOAN;FERNANDEZ VELEDO SONIA	ALBERTI KGMM, 1998, DIABETIC MED, V15, P539, DOI 10.1002/(SICI)1096-9136(199807)15:7<539::AID-DIA668>3.0.CO;2-S;ARANDJELOVIC S, 2015, NAT IMMUNOL, V16, P907, DOI 10.1038/NI.3253;BAEK SJ, 2011, EXP MOL MED, V43, P596, DOI 10.3858/EMM.2011.43.10.069;BAPTISTA LS, 2015, WORLD J STEM CELLS, V7, P165, DOI 10.4252/WJSC.V7.I1.165;CASPAR-BAUGUIL S, 2005, FEBS LETT, V579, P3487, DOI 10.1016/J.FEBSLET.2005.…	ADIPOSE TISSUE-DERIVED STEM CELLS (ASCS) ARE PROPOSED AS AN ALTERNATIVE STEM CELL SOURCE TO BONE MARROW-DERIVED CELLS FOR IMMUNE CELL THERAPY. HOWEVER, MICROENVIRONMENTAL FACTORS MAY IMPACT THE FUNCTIONALITY OF THIS POPULATION IN HUMAN ADIPOSE TISSUE (AT). WE HYPOTHESIZED THAT THE FAT DEPOT IN ADDITION TO THE DONOR PHENOTYPE CONTROLS THE IMMUNOMODULATORY CAPACITY OF ASCS. FOCUSING ON OBESITY AND …				2559	UNIV ROVIRA & VIRGILI, HOSP UNIV TARRAGONA JOAN 23, INST INVEST SANITARIA PERE VIRGILI, TARRAGONA, SPAIN.; INST SALUD CARLOS III, CIBER DIABET & ENFERMEDADES METAB ASOCIADAS CIBER, MADRID, SPAIN.; HOSP ST PAU I STA TECLA, TARRAGONA, SPAIN.;						HUMAN ADIPOSE STEM CELLS; OBESITY; DIABETES; INVASION; MIGRATION; PHAGOCYTOSIS; INFLAMMASOME; IMMUNOSUPPRESSION; MACROPHAGES; INFLAMMATION	10.1002/stem.2429	ARTICLE	1549-4918	JVO@COMT.ES; SONIA.FERNANDEZVELEDO@GMAIL.COM	2573	SPANISH MINISTRY OF ECONOMY AND COMPETITIVENESS [PI14/00228, SAF2012-36186, SAF2015-65019-R, PI15/00143]; EUROPEAN REGIONAL DEVELOPMENT FUND (ERDF); "RAMON Y CAJAL" PROGRAM FROM THE MINISTERIO DE EDUCACION Y CIENCIA [RYC2013-13186]; "MIGUEL SERVET" TENURE TRACK PROGRAM FROM THE FONDO DE INVESTIGACION SANITARIA (FIS) [CP10/00438]	THIS STUDY WAS SUPPORTED BY GRANTS FROM THE SPANISH MINISTRY OF ECONOMY AND COMPETITIVENESS (PI14/00228 TO J.V., SAF2012-36186 AND SAF2015-65019-R TO S.F-V., AND PI15/00143 TO C.S.), COFINANCED BY THE EUROPEAN REGIONAL DEVELOPMENT FUND (ERDF). SPANISH BIOMEDICAL RESEARCH CENTER IN DIABETES AND ASSOCIATED METABOLIC DISORDERS (CIBERDEM) (CB07708/0012) IS AN INITIATIVE OF THE INSTITUTO DE SALUD CARL…	DZ8XA	NECROSIS-FACTOR-ALPHA; MULTIPOTENT STROMAL CELLS; INFLAMMASOME ACTIVATION; BONE-MARROW; TISSUE; EXPRESSION; MACROPHAGE; DIFFERENTIATION; PROFILE; COMPLICATIONS	10	STEM CELLS	STEM CELLS	ENGLISH	59		EJARQUE, MIRIAM/0000-0003-0545-9817; SERENA, CAROLINA/0000-0003-2251-0856; SERENA, CAROLINA/0000-0003-2251-0856; CEPERUELO-MALLAFRÉ, VICTÒRIA/0000-0002-4460-9761; VENDRELL, JOAN J/0000-0002-6994-6115; FERNÁNDEZ-VELEDO, SONIA/0000-0003-2906-3788; KEIRAN, NOELIA/0000-0002-8914-665X	111 RIVER ST, HOBOKEN 07030-5774, NJ USA	15	HOBOKEN	27352919	J	WILEY	2016	EJARQUE, MIRIAM/H-1503-2015; SERENA, CAROLINA/J-5687-2014; SERENA, CAROLINA/AAQ-6831-2021; CEPERUELO-MALLAFRÉ, VICTÒRIA/A-4615-2017; VENDRELL, JOAN J/V-4034-2018; FERNÁNDEZ-VELEDO, SONIA/V-4625-2018	VENDRELL, J; FERNANDEZ-VELEDO, S (通讯作者)，UNIV HOSP TARRAGONA JOAN XXIII, RES UNIT, C-O DR MALLAFRE GUASCH 4, TARRAGONA 43007, SPAIN.	CELL BIOLOGY; BIOTECHNOLOGY & APPLIED MICROBIOLOGY; ONCOLOGY; HEMATOLOGY			1066-5099	STEM CELLS			86	OBESITY AND TYPE 2 DIABETES ALTERS THE IMMUNE PROPERTIES OF HUMAN ADIPOSE DERIVED STEM CELLS	0	18
XU LEI;WANG YI RU;LI PEI CHENG;FENG BO	ARAKI N, 1995, EUR J BIOCHEM, V230, P408, DOI 10.1111/J.1432-1033.1995.0408H.X;BAYNES JW, 2000, FREE RADICAL BIO MED, V28, P1708, DOI 10.1016/S0891-5849(00)00228-8;BIERHAUS A, 1998, CARDIOVASC RES, V37, P586, DOI 10.1016/S0008-6363(97)00233-2;BOCHEM AE, 2013, EUR HEART J, V34, P286, DOI 10.1093/EURHEARTJ/EHS376;BREWER HB, 2003, AM J CARDIOL, V92, P10K, DOI 10.1016/S0002-9149(03)00769-0;BROWN MS, …	BACKGROUND: PREVIOUS REPORTS HAVE SUGGESTED THAT ADVANCED GLYCATION END PRODUCTS (AGES) PARTICIPATE IN THE PATHOGENESIS OF DIABETIC MACROANGIOPATHY. OUR PREVIOUS STUDY HAVE FOUND THAT AGES CAN INCREASE THE LIPID DROPLETS ACCUMULATION IN AORTAS OF DIABETIC RATS, BUT THE CURRENT UNDERSTANDING OF THE MECHANISMS REMAINS INCOMPLETE BY WHICH AGES AFFECT LIPIDS ACCUMULATION IN MACROPHAGES AND ACCELERATE…	161				TONGJI UNIV, EAST HOSP, DEPT ENDOCRIOL & METAB DIS, SHANGHAI 200120, PEOPLES R CHINA.; TONGJI UNIV, SHANGHAI 200120, PEOPLES R CHINA.; JI MO RD 150, SHANGHAI 200120, PEOPLES R CHINA.;						AGES; RAGE; MACROPHAGES; DIABETES; ATHEROSCLEROSIS; CHOLESTEROL	10.1186/s12944-016-0334-0	ARTICLE		FENGBO201607@126.COM		NATIONAL NATURAL SCIENCE FOUNDATION OF CHINA [81300699]; FOUNDATION OF SHANGHAI MUNICIPAL HEALTH AND FAMILY PLANNING COMMISSION [20124Y106]; PROGRAM FOUNDATION FOR YOUNG MEDICAL TALENTS IN PUDONG NEW DISTRICT OF SHANGHAI, CHINA [PWRQ2013-04]	THIS WORK WAS SUPPORTED BY GRANTS FROM NATIONAL NATURAL SCIENCE FOUNDATION OF CHINA (81300699), FOUNDATION OF SHANGHAI MUNICIPAL HEALTH AND FAMILY PLANNING COMMISSION (20124Y106), AND PROGRAM FOUNDATION FOR YOUNG MEDICAL TALENTS IN PUDONG NEW DISTRICT OF SHANGHAI, CHINA (PWRQ2013-04). THE CONTENT IS SOLELY THE RESPONSIBILITY OF THE AUTHORS AND DOES NOT NECESSARILY REPRESENT THE OFFICIAL VIEWS OF …	DX7OZ	ATHEROSCLEROTIC LESION DEVELOPMENT; E-DEFICIENT MICE; GENE-EXPRESSION; ACCELERATED ATHEROSCLEROSIS; DIABETES-MELLITUS; VASCULAR-DISEASE; SREBP PATHWAY; RAGE; ABCG1; AGE		LIPIDS HEALTH DIS	LIPIDS HEALTH DIS.	ENGLISH	54	GOLD, GREEN PUBLISHED		236 GRAYS INN RD, FLOOR 6, LONDON WC1X 8HL, ENGLAND	13	LONDON	27644038	J	BIOMED CENTRAL LTD	2016		FENG, B (通讯作者)，TONGJI UNIV, EAST HOSP, DEPT ENDOCRIOL & METAB DIS, SHANGHAI 200120, PEOPLES R CHINA.; FENG, B (通讯作者)，JI MO RD 150, SHANGHAI 200120, PEOPLES R CHINA.	BIOCHEMISTRY & MOLECULAR BIOLOGY; NUTRITION & DIETETICS			1476-511X	LIPIDS IN HEALTH AND DISEASE			33	ADVANCED GLYCATION END PRODUCTS INCREASE LIPIDS ACCUMULATION IN MACROPHAGES THROUGH UPREGULATION OF RECEPTOR OF ADVANCED GLYCATION END PRODUCTS: INCREASING UPTAKE, ESTERIFICATION AND DECREASING EFFLUX OF CHOLESTEROL	3	13
TORRES CASTRO ISRAEL;ARROYO CAMARENA URSULA D.;MARTINEZ REYES CAMILO P.;GOMEZ ARAUZ ANGELICA Y.;DUENAS ANDRADE YARETH;HERNANDEZ RUIZ JOSELIN;BEJAR YADIRA L.;ZAGA CLAVELLINA VERONICA;MORALES MONTOR JORGE;TERRAZAS LUIS I.;KZHYSHKOWSKA JULIA;ESCOBEDO GALILEO	AMMON C, 2000, IMMUNOLOGY, V100, P364, DOI 10.1046/J.1365-2567.2000.00056.X;BABIO N, 2014, CAN MED ASSOC J, V186, PE649, DOI 10.1503/CMAJ.140764;BOON MR, 2015, CLIN SCI, V128, P143, DOI 10.1042/CS20140179;BOURLIER V, 2008, CIRCULATION, V117, P806, DOI 10.1161/CIRCULATIONAHA.107.724096;BROCHERIOU I, 2011, ATHEROSCLEROSIS, V214, P316, DOI 10.1016/J.ATHEROSCLEROSIS.2010.11.023;CAESCU CI, 2015, BLOOD…	EMERGING DATA SUGGEST THAT ELEVATED GLUCOSE MAY PROMOTE INFLAMMATORY ACTIVATION OF MONOCYTIC LINEAGE CELLS WITH THE ABILITY TO INJURE VASCULAR ENDOTHELIAL TISSUE OF DIABETIC PATIENTS, HOWEVER EVIDENCE IN PRIMARY HUMAN MONOCYTES AND MACROPHAGES IS STILL INSUFFICIENT. WE INVESTIGATED THE EFFECT OF HIGH GLUCOSE CONCENTRATION ON THE INFLAMMATORY CAPACITY OF HUMAN MACROPHAGES IN VITRO AND EXAMINED WHE…				81	UNIV NACL AUTONOMA MEXICO, GEN HOSP MEXICO, LAB LIVER PANCREAS & MOTIL, UNIT EXPT MED, MEXICO CITY 06726, DF, MEXICO.; GEN HOSP MEXICO, BLOOD BANK SERV, MEXICO CITY 06726, DF, MEXICO.; NATL INST PERINATOL, DEPT CELLULAR BIOL, MEXICO CITY 11000, DF, MEXICO.; UNIV NACL AUTONOMA MEXICO, BIOMED RES INST, DEPT IMMUNOL, MEXICO CITY 04510, DF, MEXICO.; UNIV NACL AUTONOMA MEXICO, UNIT BIOMED, SCH SUPER S…						MONOCYTES; INFLAMMATORY; HYPERGLYCEMIA; GLUCOSE; M1 MACROPHAGES; DIABETES	10.1016/j.imlet.2016.06.001	ARTICLE	1879-0542	GESCOBEDOG@MSN.COM	89	CONSEJO NACIONAL DE CIENCIA Y TECNOLOGIA (CONACYT-MEXICO) [CB-129316-M]; EU; CONACYT [269684]	THIS WORK WAS SUPPORTED BY GRANT NO. CB-129316-M FROM CONSEJO NACIONAL DE CIENCIA Y TECNOLOGIA (CONACYT-MEXICO) TO GE AS WELL AS EU FP7 PROGRAM EULAMDIMA TO GE AND JK, AND IS A COMPONENT OF THE PH.D. REQUIREMENTS OF ISRAEL TORRES-CASTRO IN THE PROGRAMA DE DOCTORADO EN CIENCIAS BIOMEDICAS DE LA UNIVERSIDAD NACIONAL AUTONOMA DE MEXICO. ISRAEL TORRES-CASTRO THANKS FINANCIAL SUPPORT FROM CONACYT BY G…	DT2QB	ADIPOSE-TISSUE MACROPHAGES; IN-VITRO; METABOLIC SYNDROME; DIABETES-MELLITUS; RENAL INJURY; EXPRESSION; CELLS; ACTIVATION; PHENOTYPE; DIFFERENTIATION		IMMUNOL LETT	IMMUNOL. LETT.	ENGLISH	66		MONTOR, JORGE/0000-0002-9461-610X; ZAGA-CLAVELLINA, VERONICA/0000-0002-3365-2932; TORRES-CASTRO, ISRAEL/0000-0002-3416-675X; HERNANDEZ RUIZ, JOSELIN/0000-0002-0571-2563; TERRAZAS, LUIS I./0000-0003-1635-9467	PO BOX 211, 1000 AE AMSTERDAM, NETHERLANDS	9	AMSTERDAM	27269375	J	ELSEVIER SCIENCE BV	2016	TERRAZAS, LUIS I/AAV-8858-2020; MONTOR, JORGE/B-1224-2012; ZAGA-CLAVELLINA, VERONICA/ABB-9954-2020; TORRES-CASTRO, ISRAEL/C-9400-2014; KZHYSHKOWSKA, JULIA G./J-5835-2016	ESCOBEDO, G (通讯作者)，UNIV NACL AUTONOMA MEXICO, GEN HOSP MEXICO, LAB LIVER PANCREAS & MOTIL, UNIT EXPT MED, MEXICO CITY 06726, DF, MEXICO.	IMMUNOLOGY			0165-2478	IMMUNOLOGY LETTERS			80	HUMAN MONOCYTES AND MACROPHAGES UNDERGO M1-TYPE INFLAMMATORY POLARIZATION IN RESPONSE TO HIGH LEVELS OF GLUCOSE	3	31
TOUPCHIAN OMID;SOTOUDEH GITY;MANSOORI ANAHITA;NASLI ESFAHANI ENSIEH;DJALALI MAHMOUD;KESHAVARZ SEYYED ALI;KOOHDANI FARIBA	AADAHL M, 2003, MED SCI SPORT EXER, V35, P1196, DOI 10.1249/01.MSS.0000074446.02192.14;AL-LAWATI JA, 2008, PUBLIC HEALTH NUTR, V11, P102, DOI 10.1017/S1368980007000183;AL-SHARAFI BA, 2014, INT J ENDOCRINOL MET, V12, DOI 10.5812/IJEM.13633;AMER DIABET ASSOC, 2010, DIABETES CARE, V33, PS62, DOI 10.2337/DC10-S062;ARGACHA JF, 2008, HYPERTENSION, V51, P1506, DOI 10.1161/HYPERTENSIONAHA.107.104059;ARIS…	BACKGROUND: THE BENEFICIAL EFFECTS OF N-3 POLYUNSATURATED FATTY ACIDS ON REDUCING CARDIOVASCULAR RISKS ARE WELL DOCUMENTED. HOWEVER, THE RELATIVE EFFECT ON SOME MARKERS OF MACROPHAGE ACTIVATION AND VASCULAR FUNCTION IS UNCLEAR. OBJECTIVE: THE PRIMARY OBJECTIVE OF THIS STUDY WAS TO INVESTIGATE THE EFFECTS OF DOCOSAHEXAENOIC ACID (DHA)-ENRICHED FISH OIL ON THE MARKER OF MONOCYTE/MACROPHAGE ACTIVATI…				798	UNIV TEHRAN MED SCI, SCH NUTR SCI & DIETET, DEPT CELLULAR & MOL NUTR, TEHRAN, IRAN.; UNIV TEHRAN MED SCI, SCH NUTR SCI & DIETET, DEPT COMMUNITY NUTR, TEHRAN, IRAN.; AHVAZ JUNDISHAPUR UNIV MED SCI, NUTR & METAB DIS RES CTR, AHVAZ, IRAN.; UNIV TEHRAN MED SCI, DIABET RES CTR, ENDOCRINOL & METAB CLIN SCI INST, TEHRAN, IRAN.; UNIV TEHRAN MED SCI, SCH NUTR SCI & DIETET, DEPT CLIN NUTR, TEHRAN, IRAN.;						TYPE 2 DIABETES; DOCOSAHEXAENOIC ACID; INSULIN RESISTANCE; SCD163; BODY MASS INDEX; ASYMMETRIC DIMETHYL ARGININE	10.1016/j.jacl.2016.02.013	ARTICLE	1876-4789	KOOHDANIF@GMAIL.COM	807	TEHRAN UNIVERSITY OF MEDICAL SCIENCES [22291]; ENDOCRINOLOGY AND METABOLISM RESEARCH CENTER [97-1561]; IRAN'S NATIONAL SCIENCE FOUNDATION (INSF) [92031712]	THIS STUDY WAS PART OF A PHD DISSERTATION SUPPORTED BY TEHRAN UNIVERSITY OF MEDICAL SCIENCES (GRANT NO: 22291). THE AUTHORS OF THIS ARTICLE EXPRESS THEIR GRATITUDE TO ALL PARTICIPANTS IN THIS STUDY AS WELL AS THE ENDOCRINOLOGY AND METABOLISM RESEARCH CENTER (GRANT NO: 97-1561) AND IRAN'S NATIONAL SCIENCE FOUNDATION (INSF) (GRANT NO: 92031712) FOR THEIR FINANCIAL AND EXECUTIVE SUPPORT. SPECIAL THA…	DV7KN	POLYUNSATURATED FATTY-ACIDS; TO-HIP RATIO; SOLUBLE CD163; METABOLIC SYNDROME; ADIPOSE-TISSUE; CUTOFF POINTS; OBESITY; DIMETHYLARGININE; DISEASE; OMEGA-3	4	J CLIN LIPIDOL	J. CLIN. LIPIDOL.	ENGLISH	42	BRONZE	SOTOUDEH, GITY/0000-0001-6541-2581; KOOHDANI, FARIBA/0000-0002-7108-5350; MANSOORI, ANAHITA/0000-0003-2935-9589; KESHAVARZ, SEYYED ALI/0000-0002-5173-7665	STE 800, 230 PARK AVE, NEW YORK, NY 10169 USA	10	NEW YORK	27578110	J	ELSEVIER SCIENCE INC	2016	SOTOUDEH, GITY/E-3973-2018; TOUPCHIAN, OMID/ACR-6829-2022; KOOHDANI, FARIBA/D-1298-2018; MANSOORI, ANAHITA/G-3737-2016	KOOHDANI, F (通讯作者)，UNIV TEHRAN MED SCI, DIABET RES CTR, ENDOCRINOL & METAB CLIN SCI INST, DEPT CELLULAR & MOL NUTR,SCH NUTR SCI & DIETET, POB 14155-6117, TEHRAN, IRAN.	PHARMACOLOGY & PHARMACY			1933-2874	JOURNAL OF CLINICAL LIPIDOLOGY			13	EFFECTS OF DHA-ENRICHED FISH OIL ON MONOCYTE/MACROPHAGE ACTIVATION MARKER SCD163, ASYMMETRIC DIMETHYT ARGININE, AND INSULIN RESISTANCE IN TYPE 2 DIABETIC PATIENTS	0	9
WANG JIA;LI HAO;LI BO;GONG QIULIN;CHEN XINMIN;WANG QI	ACHYUTA AKH, 2013, LAB CHIP, V13, P542, DOI 10.1039/C2LC41033H;AMAR S, 2001, J ENDOTOXIN RES, V7, P281, DOI 10.1177/09680519010070041001;EKUNI D, 2010, LAB INVEST, V90, P348, DOI 10.1038/LABINVEST.2009.141;GAO D, 2013, LAB CHIP, V13, P978, DOI 10.1039/C2LC41215B;GONZALEZ Y, 2012, BMC IMMUNOL, V13, DOI 10.1186/1471-2172-13-19;GORSKA R, 2003, J CLIN PERIODONTOL, V30, P1046, DOI 10.1046/J.0303-6979.…	DIABETIC PERIODONTITIS (DP), WHICH HAS BEEN SHOWN TO CAUSE ALVEOLAR BONE LOSS, IS AMONG THE MOST COMMON COMPLICATIONS ASSOCIATED WITH DIABETES. THE PRECISE MECHANISMS UNDERLYING ALVEOLAR BONE LOSS IN PATIENTS WITH DP REMAIN UNCLEAR. THEREFORE, THE PRESENT STUDY ESTABLISHED A CO-CULTURE SYSTEM OF BONE MARROW STEM CELLS (BMSCS) AND MACROPHAGES, IN ORDER TO INVESTIGATE THE POTENTIAL MECHANISMS UNDER…				567	CHENGDU FIFTH PEOPLES HOSP, DEPT STOMATOL, CHENGDU 611130, SICHUAN, PEOPLES R CHINA.; SICHUAN UNIV, WEST CHINA HOSP STOMATOL, STATE KEY LAB ORAL DIS, 143RD SECT S RENMIN RD, CHENGDU 610041, SICHUAN, PEOPLES R CHINA.;						DIABETIC PERIODONTITIS; CHEMOKINE (C-C MOTIF) LIGAND 2; TUMOR NECROSIS FACTOR-ALPHA; ALVEOLAR BONE LOSS	10.3892/etm.2016.3386	ARTICLE	1792-1015	XINMINCHEN@YEAH.NET	572			DS0IM	OSTEOCLAST FORMATION; HUMAN MONOCYTES; MELLITUS; RECRUITMENT; CHEMOKINE; CYTOKINE; DEVICE; TISSUE; LEVEL; ASSAY	2	EXP THER MED	EXP. THER. MED.	ENGLISH	26	GREEN SUBMITTED, GOLD, GREEN PUBLISHED		POB 18179, ATHENS, 116 10, GREECE	6	ATHENS	27446245	J	SPANDIDOS PUBL LTD	2016		CHEN, XM (通讯作者)，SICHUAN UNIV, WEST CHINA HOSP STOMATOL, STATE KEY LAB ORAL DIS, 143RD SECT S RENMIN RD, CHENGDU 610041, SICHUAN, PEOPLES R CHINA.	RESEARCH & EXPERIMENTAL MEDICINE			1792-0981	EXPERIMENTAL AND THERAPEUTIC MEDICINE			8	CO-CULTURE OF BONE MARROW STEM CELLS AND MACROPHAGES INDICATES INTERMEDIATE MECHANISM BETWEEN LOCAL INFLAMMATION AND INNATE IMMUNE SYSTEM IN DIABETIC PERIODONTITIS	0	8
DONG YOUHONG;WANG ANPING	CHODOROWSKA GRAZYNA, 2004, ANN UNIV MARIAE CURIE SKLODOWSKA MED, V59, P8;CUI RT, 2016, CLIN INTERV AGING, V11, P445, DOI 10.2147/CIA.S104803;DENG FANG, 2016, XI BAO YU FEN ZI MIAN YI XUE ZA ZHI, V32, P585;GEISINGER ML, 2016, J PERIODONTOL;GRYGIEL-GORNIAK B, 2014, NUTR J, V13, DOI 10.1186/1475-2891-13-17;HSIAO FY, 2013, DRUG SAFETY, V36, P643, DOI 10.1007/S40264-013-0080-4;INFANGER M., 2004, J GRA…	THE AIM OF THE RETROSPECTIVE STUDY WAS TO ANALYZE THE EFFECT OF PIOGLITAZONE ON THE EXPRESSION OF TUMOR TISSUE INFLAMMATION FACTOR INTERLEUKIN (IL)-8, MACROPHAGE COLONY-STIMULATING FACTOR (M-CSF) AND VASCULAR ENDOTHELIAL GROWTH FACTOR (VEGF) OF TYPE II DIABETES IN BLADDER CANCER PATIENTS. IN ADDITION, WHETHER THERE WAS A CORRELATION BETWEEN PIOGLITAZONE AND THE OCCURRENCE OF MALE BLADDER CANCER W…				89	HUBEI UNIV MED, XIANGYANG HOSP, DEPT ONCOL, XIANGYANG 441000, HUBEI, PEOPLES R CHINA.; HUBEI UNIV MED, XIANGYANG HOSP, DEPT NEUROL, 15 JIEFANG RD, XIANGYANG 441000, HUBEI, PEOPLES R CHINA.;						PIOGLITAZONE; TYPE II DIABETES; BLADDER CANCER; INTERLEUKIN-8; MACROPHAGE COLONY-STIMULATING FACTOR; VASCULAR ENDOTHELIAL GROWTH FACTOR; RETROSPECTIVE STUDY	10.3892/ol.2016.4566	ARTICLE	1792-1082	EFQJ923@163.COM	92			DR5RN	RECEPTORS	1	ONCOL LETT	ONCOL. LETT.	ENGLISH	15	GREEN PUBLISHED, GOLD, GREEN SUBMITTED		POB 18179, ATHENS, 116 10, GREECE	4	ATHENS	27347105	J	SPANDIDOS PUBL LTD	2016		WANG, AP (通讯作者)，HUBEI UNIV MED, XIANGYANG HOSP, DEPT NEUROL, 15 JIEFANG RD, XIANGYANG 441000, HUBEI, PEOPLES R CHINA.	ONCOLOGY			1792-1074	ONCOLOGY LETTERS			0	PIOGLITAZONE DOES NOT INCREASE THE RISK OF TYPE II DIABETES IN PATIENTS WITH BLADDER CANCER: A RETROSPECTIVE STUDY	0	6
OMI MAIKO;HATA MASAKI;NAKAMURA NOBUHISA;MIYABE MEGUMI;KOBAYASHI YASUKO;KAMIYA HIDEKI;NAKAMURA JIRO;OZAWA SHOGO;TANAKA YOSHINOBU;TAKEBE JUN;MATSUBARA TATSUAKI;NARUSE KEIKO	ALGE DL, 2010, J TISSUE ENG REGEN M, V4, P73, DOI 10.1002/TERM.220;ANDREASSEN CS, 2009, BRAIN, V132, P2724, DOI 10.1093/BRAIN/AWP208;FLEETWOOD AJ, 2007, J IMMUNOL, V178, P5245, DOI 10.4049/JIMMUNOL.178.8.5245;GONG M, 2013, CIRC J, V77, P2886, DOI 10.1253/CIRCJ.CJ-13-1219;GUIMARAES ET, 2013, CELL TRANSPLANT, V22, P2345, DOI 10.3727/096368912X657972;HATA M, 2015, STEM CELL RES THER, V6, DOI 10.1186…	AIMS/INTRODUCTION: DENTAL PULP STEM CELLS (DPSCS) ARE THOUGHT TO BE AN ATTRACTIVE CANDIDATE FOR CELL THERAPY. WE RECENTLY REPORTED THAT THE TRANSPLANTATION OF DPSCS INCREASED NERVE CONDUCTION VELOCITY AND NERVE BLOOD FLOW IN DIABETIC RATS. IN THE PRESENT STUDY, WE INVESTIGATED THE IMMUNOMODULATORY EFFECTS OF DPSC TRANSPLANTATION ON DIABETIC PERIPHERAL NERVES. MATERIALS AND METHODS: DPSCS WERE ISO…				485	AICHI GAKUIN UNIV, SCH DENT, DEPT REMOVABLE PROSTHODONT, NAGOYA, AICHI, JAPAN.; AICHI GAKUIN UNIV, SCH DENT, DEPT INTERNAL MED, NAGOYA, AICHI, JAPAN.; AICHI MED UNIV, DEPT INTERNAL MED, DIV DIABET, NAGAKUTE, AICHI, JAPAN.;						CELL TRANSPLANTATION; DENTAL PULP STEM CELLS; DIABETIC POLYNEUROPATHY	10.1111/jdi.12452	ARTICLE	2040-1124	NARUSEK@DPC.AGU.AC.JP	496	MINISTRY OF EDUCATION, CULTURE, SPORTS, SCIENCE AND TECHNOLOGY (MEXT) [21592506]; 'STRATEGIC RESEARCH AGU-PLATFORM FORMATION' PROJECT FOR PRIVATE UNIVERSITY FROM MEXT	WE THANK MR BRENT BELL FOR READING THE MANUSCRIPT. THIS RESEARCH WAS SUPPORTED IN PART BY A GRANT-IN-AID FOR SCIENTIFIC RESEARCH (21592506) FROM THE MINISTRY OF EDUCATION, CULTURE, SPORTS, SCIENCE AND TECHNOLOGY (MEXT), AND IN PART BY THE 'STRATEGIC RESEARCH AGU-PLATFORM FORMATION (2008-2012)' PROJECT FOR PRIVATE UNIVERSITY FROM MEXT.	DY6XD	GROWTH-FACTOR; NEUROPATHY; CRYOPRESERVATION; DIFFERENTIATION; COMPLICATIONS; DYSFUNCTION; THERAPY; REPAIR; MODEL; MICE	4	J DIABETES INVEST	J. DIABETES INVESTIG.	ENGLISH	42	GREEN PUBLISHED, GOLD	OMI, MAIKO/0000-0002-1347-9044; MATSUBARA, TATSUAKI/0000-0002-0647-5475	111 RIVER ST, HOBOKEN 07030-5774, NJ USA	12	HOBOKEN	27181261	J	WILEY-BLACKWELL	2016	NAKAMURA, JIRO/L-3693-2019	NARUSE, K (通讯作者)，AICHI GAKUIN UNIV, SCH DENT, DEPT INTERNAL MED, NAGOYA, AICHI, JAPAN.	ENDOCRINOLOGY & METABOLISM			2040-1116	JOURNAL OF DIABETES INVESTIGATION			49	TRANSPLANTATION OF DENTAL PULP STEM CELLS SUPPRESSED INFLAMMATION IN SCIATIC NERVES BY PROMOTING MACROPHAGE POLARIZATION TOWARDS ANTI-INFLAMMATION PHENOTYPES AND AMELIORATED DIABETIC POLYNEUROPATHY	3	22
UNANUE EMIL R.;FERRIS STEPHEN T.;CARRERO JAVIER A.	ACHAORBEA H, 1987, P NATL ACAD SCI USA, V84, P2435, DOI 10.1073/PNAS.84.8.2435;ARVAN P, 2004, TRAFFIC, V5, P53, DOI 10.1111/J.1600-0854.2004.00152.X;ASANO K, 2011, IMMUNITY, V34, P85, DOI 10.1016/J.IMMUNI.2010.12.011;BACKER R, 2010, P NATL ACAD SCI USA, V107, P216, DOI 10.1073/PNAS.0909541107;BANAEI-BOUCHAREB L, 2004, J LEUKOCYTE BIOL, V76, P359, DOI 10.1189/JLB.1103591;BELL GI, 1984, DIABETES, V…	WE HAVE BEEN EXAMINING ANTIGEN PRESENTATION AND THE ANTIGEN PRESENTING CELLS (APCS) IN THE ISLETS OF LANGERHANS OF THE NON-OBESE DIABETIC (NOD) MOUSE. THE PURPOSE IS TO IDENTIFY THE EARLIEST EVENTS THAT INITIATE AUTOIMMUNITY IN THIS CONFINED TISSUE. ISLETS NORMALLY HAVE A POPULATION OF MACROPHAGES THAT IS DISTINCT FROM THOSE THAT INHABIT THE EXOCRINE PANCREAS. ALSO FOUND IN NOD ISLETS IS A MINOR …				183	WASHINGTON UNIV, DEPT PATHOL & IMMUNOL, DIV IMMUNOBIOL, 660 SOUTH EUCLID AVE,CAMPUS BOX 8118, ST LOUIS, MO 63110 USA.;						MACROPHAGES; CD103(+) DENDRITIC CELLS; AUTOIMMUNE DIABETES; ISLETS OF LANGERHANS; INSULIN AUTOREACTIVITY	10.1111/imr.12430	REVIEW	1600-065X	UNANUE@PATHOLOGY.WUSTL.EDU	201	JUVENILE DIABETES RESEARCH FOUNDATION [2-SRA-2014-293-Q-R, 17-2013-512]; NATIONAL INSTITUTES OF HEALTH [R01DK058177, AI114551]; NATIONAL INSTITUTE OF ALLERGY AND INFECTIOUS DISEASES [R01AI114551, T32AI007163] FUNDING SOURCE: NIH REPORTER; NATIONAL INSTITUTE OF DIABETES AND DIGESTIVE AND KIDNEY DISEASES [R01DK058177] FUNDING SOURCE: NIH REPORTER	WE THANK ALL THE MEMBERS OF OUR LABORATORY WHO PARTICIPATED IN MANY OF THE STUDIES DISCUSSED IN THIS ARTICLE. IN PARTICULAR, WE WANT TO CITE JIM MOHAN, BORIS CALDERON, AND TONY VOMUND WHO LED THE PROJECTS CITED HERE ON INSULIN-REACTIVE T CELLS, ISLET MACROPHAGES, AND GRANULE TRANSFER, RESPECTIVELY. RESEARCH REPORTED IN THIS PUBLICATION WAS SUPPORTED BY THE JUVENILE DIABETES RESEARCH FOUNDATION 2-…	DP8IN	DIABETOGENIC T-CELLS; II MHC MOLECULES; A BETA-CHAIN; DENDRITIC CELLS; IMMUNE-RESPONSE; PANCREATIC-ISLETS; LYMPH-NODES; MICE; MACROPHAGES; PEPTIDES	1	IMMUNOL REV	IMMUNOL. REV.	ENGLISH	95	GREEN ACCEPTED	FERRIS, STEPHEN/0000-0003-3340-2607	111 RIVER ST, HOBOKEN 07030-5774, NJ USA	19	HOBOKEN	27319351	J	WILEY	2016		UNANUE, ER (通讯作者)，WASHINGTON UNIV, DEPT PATHOL & IMMUNOL, DIV IMMUNOBIOL, 660 SOUTH EUCLID AVE,CAMPUS BOX 8118, ST LOUIS, MO 63110 USA.	IMMUNOLOGY		SI	0105-2896	IMMUNOLOGICAL REVIEWS			24	THE ROLE OF ISLET ANTIGEN PRESENTING CELLS AND THE PRESENTATION OF INSULIN IN THE INITIATION OF AUTOIMMUNE DIABETES IN THE NOD MOUSE	0	7
VUJICIC MILICA;NIKOLIC IVANA;KONTOGIANNI VASSILIKI G.;SAKSIDA TAMARA;CHARISIADIS PANTELIS;VASIC BOBANA;STOSIC GRUJICIC STANISLAVA;GEROTHANASSIS IOANNIS P.;TZAKOS ANDREAS G.;STOJANOVIC IVANA	ANNADURAI T, 2012, J PHYSIOL BIOCHEM, V68, P307, DOI 10.1007/S13105-011-0142-Y;ARIGESAVAN K, 2015, BIOCHEM BIOPH RES CO, V461, P314, DOI 10.1016/J.BBRC.2015.04.030;BLAZEVSKI J, 2015, IMMUNOBIOLOGY, V220, P845, DOI 10.1016/J.IMBIO.2015.01.007;BLUESTONE JA, 2010, NATURE, V464, P1293, DOI 10.1038/NATURE08933;BURTON AR, 2008, DIABETES, V57, P1321, DOI 10.2337/DB07-1129;CHA JJ, 2013, ENDOCRINOLOGY, V1…	TYPE 1 DIABETES (T1D) IS AN AUTOIMMUNE DISEASE THAT DEVELOPS AS A CONSEQUENCE OF PANCREATIC -CELL DEATH INDUCED BY PROINFLAMMATORY MEDIATORS. BECAUSE ORIGANUM VULGARE L. SSP. HIRTUM (GREEK OREGANO) CONTAINS ANTIINFLAMMATORY MOLECULES, WE HYPOTHESIZED THAT IT MIGHT BE BENEFICIAL FOR THE TREATMENT OF T1D. AN ETHYL ACETATE EXTRACT OF OREGANO (EAO) WAS PREPARED FROM THE LEAVES BY A POLAR EXTRACTION M…				H1846	UNIV BELGRADE, INST BIOL RES SINISA STANKOVIC, DEPT IMMUNOL, BELGRADE 11060, SERBIA.; UNIV IOANNINA, SECT ORGAN CHEM & BIOCHEM, DEPT CHEM, GR-45110 IOANNINA, GREECE.;						IMMUNE MODULATION; MACROPHAGES; ORIGANUM VULGARE L; SSP; HIRTUM; T LYMPHOCYTES; TYPE 1 DIABETES	10.1111/1750-3841.13333	ARTICLE	1750-3841	IVANA@IBISS.BG.AC.RS	H1853	MINISTRY OF EDUCATION, SCIENCE AND TECHNOLOGICAL DEVELOPMENT, REPUBLIC OF SERBIA [173013]; GREEK NATL. FUNDS THROUGH THE OPERATIONAL PROGRAM "THESSALY- MAINLAND GREECE AND EPIRUS-" OF THE NATL. STRATEGIC REFERENCE FRAMEWORK (NSRF)	THIS RESEARCH PROJECT WAS SUPPORTED BY THE MINISTRY OF EDUCATION, SCIENCE AND TECHNOLOGICAL DEVELOPMENT, REPUBLIC OF SERBIA (GRANT NO. 173013). ALSO, IT WAS SUPPORTED BY GREEK NATL. FUNDS THROUGH THE OPERATIONAL PROGRAM "THESSALY- MAINLAND GREECE AND EPIRUS-2007 TO 2013" OF THE NATL. STRATEGIC REFERENCE FRAMEWORK (NSRF 2007 TO 2013). THE AUTHORS THANK THE MASS SPECTROMETRY UNIT OF UNIV. OF IOANNI…	DR8NI	NOD MICE; IN-VITRO; T-CELLS; ANTIOXIDANT ACTIVITY; ROSMARINIC ACID; INFLAMMATION; RECEPTOR; VGX-1027; IDENTIFICATION; INHIBITION	7	J FOOD SCI	J. FOOD SCI.	ENGLISH	34		CHARISIADIS, PANTELIS/0000-0001-7260-192X; TZAKOS, ANDREAS G./0000-0001-6391-0288; IOANNIS, GEROTHANASSIS/0000-0002-3745-9902; VUJICIC, MILICA/0000-0001-6582-6901; NIKOLIC, IVANA/0000-0003-2879-8563; SAKSIDA, TAMARA/0000-0002-2527-3246	111 RIVER ST, HOBOKEN 07030-5774, NJ USA	8	HOBOKEN	27219840	J	WILEY-BLACKWELL	2016	GEROTHANASSIS, IOANNIS/AAI-7530-2020; CHARISIADIS, PANTELIS/E-7240-2012; TZAKOS, ANDREAS/V-9624-2019; TZAKOS, ANDREAS G./B-2875-2017; VUJICIC, MILICA/B-4421-2016; NIKOLIC, IVANA/F-1435-2015; SAKSIDA, TAMARA/E-7653-2015	STOJANOVIC, I (通讯作者)，UNIV BELGRADE, INST BIOL RES SINISA STANKOVIC, DEPT IMMUNOL, BELGRADE 11060, SERBIA.	FOOD SCIENCE & TECHNOLOGY			0022-1147	JOURNAL OF FOOD SCIENCE			11	ETHYL ACETATE EXTRACT OF ORIGANUM VULGARE L. SSP HIRTUM PREVENTS STREPTOZOTOCIN-INDUCED DIABETES IN C57BL/6 MICE	0	10
JIN XIAN;LIU LIANG;ZHOU ZHONG'E;GE JUNHUA;YAO TONGQING;SHEN CHENGXING	BISWAS SK, 2012, IMMUNOL RES, V53, P11, DOI 10.1007/S12026-012-8291-9;BOUHLEL MA, 2007, CELL METAB, V6, P137, DOI 10.1016/J.CMET.2007.06.010;BROWN BE, 2014, ATHEROSCLEROSIS, V232, P403, DOI 10.1016/J.ATHEROSCLEROSIS.2013.11.068;CELINSKI K, 2012, J PHYSIOL PHARMACOL, V63, P631;CHANG K, 2010, ARTERIOSCL THROM VAS, V30, P1933, DOI 10.1161/ATVBAHA.110.206342;CRANE MJ, 2014, PLOS ONE, V9, DOI 10.1371/…	CLASSICALLY ACTIVATED MACROPHAGES (M1) ARE ASSOCIATED WITH INFLAMMATION IN DIABETIC PATIENTS. INFLAMMATION IS A KNOWN RISK FACTOR IN DIABETES. THE PRESENT STUDY TESTED THE HYPOTHESIS THAT PIOGLITAZONE (PIO) ALLEVIATES INFLAMMATION IN DIABETIC MICE FED A HIGH-FAT DIET BY INHIBITING ADVANCED GLYCATION END-PRODUCT (AGE)-INDUCED CLASSICAL MACROPHAGE ACTIVATION. IT WAS FOUND THAT AGE TREATMENT PROMOTE…				2295	CENT HOSP MINHANG DIST, DEPT CARDIOL, SHANGHAI, PEOPLES R CHINA.; SHANGHAI JIAO TONG UNIV, XINHUA HOSP, DEPT CARDIOL, 1665 KONGJIANG RD, SHANGHAI 200030, PEOPLES R CHINA.; QINGDAO UNIV, AFFILIATED HOSP, DEPT CARDIOL, QINGDAO, PEOPLES R CHINA.; TONGLING PEOPLES HOSP, DEPT CARDIOL, TONGLING, ANHUI, PEOPLES R CHINA.;						ADVANCED GLYCATION END-PRODUCT; INFLAMMATION; MACROPHAGE POLARIZATION; NF-KAPPA B; PIOGLITAZONE	10.1111/febs.13735	ARTICLE	1742-4658	SHENCX@SJTU.EDU.CN	2308	NATURE SCIENCE FOUNDATION OF CHINA [81170193, 81470470]	THIS WORK WAS SUPPORTED BY THE NATURE SCIENCE FOUNDATION OF CHINA GRANT 81170193, 81470470.	DT2NN	PPAR-GAMMA AGONISTS; CARDIOVASCULAR-DISEASE; POLARIZATION BALANCE; ATHEROSCLEROSIS; RECEPTOR; MONOCYTE; ROSIGLITAZONE; CELLS; PROGRESSION; MECHANISMS	12	FEBS J	FEBS J.	ENGLISH	37	BRONZE		111 RIVER ST, HOBOKEN 07030-5774, NJ USA	14	HOBOKEN	27062545	J	WILEY	2016		SHEN, CX (通讯作者)，SHANGHAI JIAO TONG UNIV, XINHUA HOSP, DEPT CARDIOL, 1665 KONGJIANG RD, SHANGHAI 200030, PEOPLES R CHINA.	BIOCHEMISTRY & MOLECULAR BIOLOGY			1742-464X	FEBS JOURNAL			17	PIOGLITAZONE ALLEVIATES INFLAMMATION IN DIABETIC MICE FED A HIGH-FAT DIET VIA INHIBITING ADVANCED GLYCATION END-PRODUCT-INDUCED CLASSICAL MACROPHAGE ACTIVATION	0	8
MANOWSKY JULIA;CAMARGO RODOLFO GONZALEZ;KIPP ANNA P.;HENKEL JANIN;PUESCHEL GERHARD P.	BERTRAND F, 1995, J BIOL CHEM, V270, P24435, DOI 10.1074/JBC.270.41.24435;BING C, 2015, ADIPOCYTE, V4, P149, DOI 10.4161/21623945.2014.979661;BIRKENFELD AL, 2014, HEPATOLOGY, V59, P713, DOI 10.1002/HEP.26672;BRUCKNER M, 2012, CELL IMMUNOL, V276, P52, DOI 10.1016/J.CELLIMM.2012.03.008;DE LAAT MA, 2010, EQUINE VET J, V42, P129, DOI 10.2746/042516409X475779;FAYYAZ S, 2014, DIABETOLOGIA, V57, P373, D…	OVERWEIGHT AND OBESITY ARE ASSOCIATED WITH HYPERINSULINEMIA, INSULIN RESISTANCE, AND A LOW-GRADE INFLAMMATION. ALTHOUGH HYPERINSULINEMIA IS GENERALLY THOUGHT TO RESULT FROM AN ATTEMPT OF THE BETA-CELL TO COMPENSATE FOR INSULIN RESISTANCE, THERE IS EVIDENCE THAT HYPERINSULINAEMIA ITSELF MAY CONTRIBUTE TO THE DEVELOPMENT OF INSULIN RESISTANCE AND POSSIBLY THE LOW-GRADE INFLAMMATION. TO TEST THIS HY…				E938	UNIV POTSDAM, INST NUTR SCI, NUTR BIOCHEM, NUTHETAL, GERMANY.; UNIV SAO PAULO, INST BIOMED SCI, CANC METAB RES GRP, SAO PAULO, BRAZIL.; GERMAN INST HUMAN NUTR, NUTHETAL, GERMANY.;						METABOLIC SYNDROME; TYPE 2 DIABETES; INFLAMMATION; MACROPHAGE; INSULIN; CYTOKINES	10.1152/ajpendo.00427.2015	ARTICLE	1522-1555	JHENKEL@UNI-POTSDAM.DE	E946	COORDENACAO DE APERFEICOAMENTO DE PESSOAL DE NIVEL SUPERIOR	THIS STUDY WAS SUPPORTED BY COORDENACAO DE APERFEICOAMENTO DE PESSOAL DE NIVEL SUPERIOR THROUGH A FELLOWSHIP TO R. G. CAMARGO.	DN9WN	KAPPA-B; ONCOSTATIN M; INTERLEUKIN-1-BETA PROMOTER; PROSTAGLANDIN E-2; KUPFFER CELLS; TNF-ALPHA; HYPERINSULINEMIA; RECEPTOR; EXPRESSION; OBESITY	11	AM J PHYSIOL-ENDOC M	AM. J. PHYSIOL.-ENDOCRINOL. METAB.	ENGLISH	36	BRONZE	KIPP, ANNA PATRICIA/0000-0002-3307-1038	9650 ROCKVILLE PIKE, BETHESDA, MD 20814 USA	9	BETHESDA	27094035	J	AMER PHYSIOLOGICAL SOC	2016	HENKEL, JANIN/K-2063-2019	HENKEL, J (通讯作者)，UNIV POTSDAM, INST ERNAHRUNGSWISSENSCH, ABT BIOCHEM ERNAHRUNG, ARTHUR SCHEUNERT ALLEE 114-116, D-14558 NUTHETAL, GERMANY.	ENDOCRINOLOGY & METABOLISM; PHYSIOLOGY			0193-1849	AMERICAN JOURNAL OF PHYSIOLOGY-ENDOCRINOLOGY AND METABOLISM			22	INSULIN-INDUCED CYTOKINE PRODUCTION IN MACROPHAGES CAUSES INSULIN RESISTANCE IN HEPATOCYTES	0	11
BHATTACHARYA SAMIR;MUKHERJEE SANDIP	AHMADIAN M, 2013, NAT MED, V19, P557, DOI 10.1038/NM.3159;BERG AH, 2002, TRENDS ENDOCRIN MET, V13, P84, DOI 10.1016/S1043-2760(01)00524-0;BHATTACHARYA S, 2007, J BIOSCIENCES, V32, P405, DOI 10.1007/S12038-007-0038-8;BODEN G, 1995, J CLIN INVEST, V96, P1261, DOI 10.1172/JCI118160;BODEN G, 1995, DIABETES, V44, P1239, DOI 10.2337/DIABETES.44.10.1239;BODEN G, 2002, EUR J CLIN INVEST, V32, P14, DOI 10…	INCIDENCE OF TYPE 2 DIABETES (T2D) IS DRAMATICALLY INCREASING IN THE PAST FEW DECADES AND PRESENTLY AFFECTING MORE THAN 350 MILLION PEOPLE ALL OVER THE GLOBE. OVERSUPPLY OF LIPID IS ONE OF THE MAJOR FORCES BEHIND T2D. EXCESS OF LIPID DECREASES INSULIN SENSITIVITY OR ACTIVITY THAT CAUSES INSULIN RESISTANCE, A STAGE WHICH OCCUPIES THE CENTRE OF PATHOGENESIS IN T2D. LIPID INDUCES ADIPOSE TISSUE INFL…				1922	VISVA BHARATI, SCH LIFE SCI, CTR ADV STUDIES ZOOL, CELLULAR & MOL ENDOCRINOL LAB, SANTINI KETAN 731235, W BENGAL, INDIA.;						ADIPOSE TISSUE INFLAMMATION; FETUINA; INSULIN RESISTANCE; MACROPHAGE INFILTRATION; TYPE 2 DIABETES	10.18520/cs/v110/i10/1922-1928	REVIEW		BHATTACHARYASA@GMAIL.COM	1928	DBT, NEW DELHI [BT/367/NE/TBP/2012]	S.B. GRATEFULLY ACKNOWLEDGES THE INDIAN NATIONAL SCIENCE ACADEMY FOR 'INSA GOLDEN JUBILEE RESEARCH PROFESSORSHIP' AND S.M. THANKS DBT, NEW DELHI FOR A RESEARCH ASSOCIATESHIP TO HIM UNDER A RESEARCH PROJECT (FILE NO. BT/367/NE/TBP/2012).	DN3ZW	FREE FATTY-ACIDS; MONOCYTE CHEMOATTRACTANT PROTEIN-1; ADIPOSE-TISSUE DYSFUNCTION; FETUIN-A; MACROPHAGE-MIGRATION; SKELETAL-MUSCLE; RECEPTOR GENE; CRUCIAL ROLE; PPAR-GAMMA; OBESITY	10	CURR SCI INDIA	CURR. SCI.	ENGLISH	89			C V RAMAN AVENUE, SADASHIVANAGAR, P B #8005, BANGALORE 560 080, INDIA	7	BANGALORE		J	INDIAN ACAD SCIENCES	2016		BHATTACHARYA, S (通讯作者)，VISVA BHARATI, SCH LIFE SCI, CTR ADV STUDIES ZOOL, CELLULAR & MOL ENDOCRINOL LAB, SANTINI KETAN 731235, W BENGAL, INDIA.	SCIENCE & TECHNOLOGY - OTHER TOPICS			0011-3891	CURRENT SCIENCE			2	LIPID LINKS INFLAMMATION, IMMUNITY AND INSULIN RESISTANCE TO CAUSE EPIDEMIC DIABETES	0	19
APRO JOHANNA;TIETGE UWE J. F.;DIKKERS ARNE;PARINI PAOLO;ANGELIN BO;RUDLING MATS	APRO J, 2015, J LIPID RES, V56, P1633, DOI 10.1194/JLR.P058842;ATTIA N, 2007, TOHOKU J EXP MED, V213, P129, DOI 10.1620/TJEM.213.129;AUTRAN D, 2000, ATHEROSCLEROSIS, V153, P453, DOI 10.1016/S0021-9150(00)00428-7;BODEN WE, 2011, NEW ENGL J MED, V365, P2255, DOI 10.1056/NEJMOA1107579;CAMONT L, 2013, ARTERIOSCL THROM VAS, V33, P2715, DOI 10.1161/ATVBAHA.113.301468;COLLINS R, 2003, LANCET, V361, P200…	OBJECTIVE-PATIENTS WITH TYPE 2 DIABETES MELLITUS (T2D) HAVE AN INCREASED RISK OF CARDIOVASCULAR DISEASE, THE MECHANISM OF WHICH IS INCOMPLETELY UNDERSTOOD. THEIR HIGH-DENSITY LIPOPROTEIN (HDL) PARTICLES IN PLASMA HAVE BEEN REPORTED TO HAVE IMPAIRED CHOLESTEROL EFFLUX CAPACITY. HOWEVER, THE EFFLUX CAPACITY OF HDL FROM INTERSTITIAL FLUID (IF), THE STARTING POINT FOR REVERSE CHOLESTEROL TRANSPORT, H…				787	KAROLINSKA UNIV, HUDDINGE HOSP, KAROLINSKA INST, METAB UNIT, S-14186 STOCKHOLM, SWEDEN.; KAROLINSKA UNIV, HUDDINGE HOSP, KAROLINSKA INST, KI AZ INTEGRATED CARDIOMETABOL CTR, S-14186 STOCKHOLM, SWEDEN.; KAROLINSKA UNIV, HUDDINGE HOSP, KAROLINSKA INST, DEPT MED, S-14186 STOCKHOLM, SWEDEN.; KAROLINSKA UNIV, HUDDINGE HOSP, KAROLINSKA INST, DEPT BIOSCI & NUTR, S-14186 STOCKHOLM, SWEDEN.; UNIV GRONINGE…						DIABETES MELLITUS, TYPE 2; EXTRACELLULAR FLUID; HIGH-DENSITY LIPOPROTEIN CHOLESTEROL; LOW-DENSITY LIPOPROTEIN CHOLESTEROL; MACROPHAGES	10.1161/ATVBAHA.116.307385	ARTICLE	1524-4636	JOHANNA.APRO@KI.SE	791	SWEDISH RESEARCH COUNCIL [K2013-55X-15075-10-3, K2014-55X-07137-30-5]; STOCKHOLM CITY COUNCIL (ALF) [20130327, 20120278]; SWEDISH HEART-LUNG FOUNDATION [20130518, 20120539]; NOVONORDISK FOUNDATION; KNUT AND ALICE WALLENBERG FOUNDATION; CARDIOVASCULAR PROGRAM AT THE KAROLINSKA INSTITUTE/STOCKHOLM CITY COUNCIL; NETHERLANDS ORGANIZATION FOR SCIENTIFIC RESEARCH (VIDI GRANT) [917-56-358]	THIS STUDY WAS SUPPORTED BY THE SWEDISH RESEARCH COUNCIL (K2013-55X-15075-10-3 AND K2014-55X-07137-30-5), THE STOCKHOLM CITY COUNCIL (ALF; 20130327, 20120278), THE SWEDISH HEART-LUNG FOUNDATION (20130518 AND 20120539), THE NOVONORDISK FOUNDATION, THE KNUT AND ALICE WALLENBERG FOUNDATION, THE CARDIOVASCULAR PROGRAM AT THE KAROLINSKA INSTITUTE/STOCKHOLM CITY COUNCIL, AND THE NETHERLANDS ORGANIZATIO…	DK9DF	APOLIPOPROTEIN-A-I; HDL; TRANSPORT; SIMVASTATIN; PARTICLES; DISEASE; RISK; FUNCTIONALITY; SUBCLASSES; BINDING	5	ARTERIOSCL THROM VAS	ARTERIOSCLER. THROMB. VASC. BIOL.	ENGLISH	30	GREEN PUBLISHED, HYBRID		TWO COMMERCE SQ, 2001 MARKET ST, PHILADELPHIA, PA 19103 USA	5	PHILADELPHIA	27034474	J	LIPPINCOTT WILLIAMS & WILKINS	2016		APRO, J (通讯作者)，KAROLINSKA UNIV, HUDDINGE HOSP, C2-84, S-14186 STOCKHOLM, SWEDEN.	HEMATOLOGY; CARDIOVASCULAR SYSTEM & CARDIOLOGY			1079-5642	ARTERIOSCLEROSIS THROMBOSIS AND VASCULAR BIOLOGY			26	IMPAIRED CHOLESTEROL EFFLUX CAPACITY OF HIGH-DENSITY LIPOPROTEIN ISOLATED FROM INTERSTITIAL FLUID IN TYPE 2 DIABETES MELLITUS-BRIEF REPORT	0	6
REEVES HELEN L.;ZAKI MARCO Y. W.;DAY CHRISTOPHER P.	AGHAJAN M, 2012, J GASTROEN HEPATOL, V27, P10, DOI 10.1111/J.1440-1746.2011.07008.X;AHMED MH, 2010, WORLD J GASTROENTERO, V16, P4243, DOI 10.3748/WJG.V16.I34.4243;ANSTEE QM, 2006, INT J EXP PATHOL, V87, P1, DOI 10.1111/J.0959-9673.2006.00465.X;ANSTEE QM, 2011, BBA-MOL BASIS DIS, V1812, P1557, DOI 10.1016/J.BBADIS.2011.07.017;ANSTEE QM, 2011, SEMIN LIVER DIS, V31, P128, DOI 10.1055/S-0031-1276643;…	HEPATOCELLULAR CARCINOMA (HCC) IS THE SECOND COMMONEST CAUSE OF CANCER DEATH WORLDWIDE. RATHER THAN FALLING AS A RESULT OF PREVENTION AND TREATMENTS FOR VIRAL HEPATITIS, AN INCREASE IS EVIDENT IN DEVELOPED NATIONS CONSEQUENT TO THE RISING PREVALENCE OF OBESITY AND TYPE 2 DIABETES MELLITUS (T2DM)-THE TWO MAJOR RISK FACTORS FOR NONALCOHOLIC FATTY LIVER DISEASE (NAFLD). THE MAJORITY OF PATIENTS WITH…				1234	NORTHERN INST CANC RES, NEWCASTLE UPON TYNE, TYNE & WEAR, ENGLAND.; NEWCASTLE UNIV, INST CELLULAR MED, NEWCASTLE UPON TYNE NE2 4HH, TYNE & WEAR, ENGLAND.;						HEPATOCELLULAR CARCINOMA; OBESITY; TYPE 2 DIABETES; NONALCOHOLIC FATTY LIVER DISEASE; PNPLA3; MACROPHAGE; INFLAMMATION; AUTOPHAGY	10.1007/s10620-016-4085-6	REVIEW	1573-2568	H.L.REEVES@NCL.AC.UK	1245			DK1JH	FATTY LIVER-DISEASE; NONALCOHOLIC STEATOHEPATITIS; INSULIN-RESISTANCE; GUT MICROBIOTA; ADIPOSE-TISSUE; RISK-FACTORS; CANCER-RISK; AUTOPHAGY; PNPLA3; LEPTIN	5	DIGEST DIS SCI	DIG. DIS. SCI.	ENGLISH	115		ZAKI, MARCO Y.W./0000-0003-3097-5776; REEVES, HELEN/0000-0003-0359-9795	VAN GODEWIJCKSTRAAT 30, 3311 GZ DORDRECHT, NETHERLANDS	12	DORDRECHT	26921078	J	SPRINGER	2016	ZAKI, MARCO Y.W./AAF-4920-2019; DAY, CHRISTOPHER/Z-3305-2019	REEVES, HL (通讯作者)，NORTHERN INST CANC RES, NEWCASTLE UPON TYNE, TYNE & WEAR, ENGLAND.	GASTROENTEROLOGY & HEPATOLOGY		SI	0163-2116	DIGESTIVE DISEASES AND SCIENCES			76	HEPATOCELLULAR CARCINOMA IN OBESITY, TYPE 2 DIABETES, AND NAFLD	2	31
DONG MIAO WU;LI MING;CHEN JIE;FU TONG TONG;LIN KE ZHI;YE GUANG HUA;HAN JUN GE;FENG XIANG PING;LI XING BIAO;YU LIN SHENG;FAN YAN YAN	ALIKHANI M, 2005, J BIOL CHEM, V280, P12096, DOI 10.1074/JBC.M412171200;ASHCROFT GS, 2012, WOUND REPAIR REGEN, V20, P38, DOI 10.1111/J.1524-475X.2011.00748.X;BAEK GH, 2012, INFLAMMATION, V35, P1232, DOI 10.1007/S10753-012-9433-X;BUCK M, 1996, AM J PATHOL, V149, P195;CHOI HJ, 2013, FITOTERAPIA, V86, P19, DOI 10.1016/J.FITOTE.2013.01.014;LEITE PEC, 2014, BRAIN RES, V1573, P27, DOI 10.1016/J.BRAINRE…	DIABETES FREQUENTLY PRESENTS ACCUMULATION OF ADVANCED GLYCATION END PRODUCTS (AGES), WHICH MIGHT INDUCE EXCESSIVE TNF-ALPHA PRODUCTION FROM MACROPHAGES TO CAUSE IMPAIRED WOUND HEALING. RECENT STUDIES HAVE SHOWN THAT ACTIVATION OF ALPHA 7 NICOTINIC ACETYLCHOLINE RECEPTOR (ALPHA 7NACHR) ON MACROPHAGES EFFICIENTLY SUPPRESSED TNF-ALPHA SYNTHESIS. THE AIM OF THIS STUDY WAS TO INVESTIGATE THE ACCUMULAT…				687	WENZHOU MED UNIV, SCH BASIC MED SCI, CTR BASIC MED EXPT, WENZHOU 325035, ZHEJIANG, PEOPLES R CHINA.; WENZHOU MED UNIV, RENJI COLL, WENZHOU 325035, ZHEJIANG, PEOPLES R CHINA.; WENZHOU MED UNIV, SCH BASIC MED SCI, DEPT FORENS MED, WENZHOU 325035, ZHEJIANG, PEOPLES R CHINA.;						DIABETES; WOUND HEALING; ALPHA 7NACHR; AGES; TNF-ALPHA; MACROPHAGE	10.1007/s10753-015-0295-x	ARTICLE	1573-2576	YYFAN998@163.COM	699	RESEARCH FUNDS FOR THE ZHEJIANG PROVINCIAL NATURAL SCIENCE FOUNDATION OF CHINA [LQ13H150002]; NATIONAL NATURAL SCIENCE FOUNDATION OF CHINA [81301640]	THIS STUDY WAS FINANCIALLY SUPPORTED BY GRANTS FROM RESEARCH FUNDS FOR THE ZHEJIANG PROVINCIAL NATURAL SCIENCE FOUNDATION OF CHINA (LQ13H150002) AND THE NATIONAL NATURAL SCIENCE FOUNDATION OF CHINA (81301640).	DJ3KE	GLYCATION END-PRODUCTS; NICOTINIC ACETYLCHOLINE-RECEPTORS; CYTOKINE PRODUCTION; THERAPEUTIC TARGET; IMPROVES SURVIVAL; GENE-EXPRESSION; INFLAMMATION; MICE; ANTIBODIES; STIMULATION	2	INFLAMMATION	INFLAMMATION	ENGLISH	54			233 SPRING ST, NEW YORK, NY 10013 USA	13	NEW YORK	26650489	J	SPRINGER/PLENUM PUBLISHERS	2016		FAN, YY (通讯作者)，WENZHOU MED UNIV, SCH BASIC MED SCI, DEPT FORENS MED, WENZHOU 325035, ZHEJIANG, PEOPLES R CHINA.	CELL BIOLOGY; IMMUNOLOGY			0360-3997	INFLAMMATION			16	ACTIVATION OF ALPHA 7NACHR PROMOTES DIABETIC WOUND HEALING BY SUPPRESSING AGE-INDUCED TNF-ALPHA PRODUCTION	0	14
ERBEL CHRISTIAN;RUPP GREGOR;DOMSCHKE GABRIELE;LINDEN FABIAN;AKHAVANPOOR MOHAMMADREZA;DOESCH ANDREAS O.;KATUS HUGO A.;GLEISSNER CHRISTIAN A.	BOUHLEL MA, 2007, CELL METAB, V6, P137, DOI 10.1016/J.CMET.2007.06.010;BOYLE JJ, 2009, AM J PATHOL, V174, P1097, DOI 10.2353/AJPATH.2009.080431;CHAN DA, 2011, SCI TRANSL MED, V3, DOI 10.1126/SCITRANSLMED.3002394;CHINETTI-GBAGUIDI G, 2015, NAT REV CARDIOL, V12, P10, DOI 10.1038/NRCARDIO.2014.173;ERBEL C, 2015, INT J CARDIOL, V186, P219, DOI 10.1016/J.IJCARD.2015.03.151;ERBEL C, 2015, INNATE IMMUN-…	ALDOSE REDUCTASE (AR; GENE AKR1B1) IS THE RATE-LIMITING ENZYME OF THE POLYOL PATHWAY AND HAS BEEN ASSOCIATED WITH DIABETES AND ATHEROSCLEROSIS. HERE, WE SOUGHT TO IDENTIFY THE MECHANISMS UNDERLYING DIFFERENTIAL AR EXPRESSION IN HUMAN ATHEROSCLEROTIC PLAQUE MACROPHAGES. INVITRO, M1-POLARIZED HUMAN MONOCYTE-DERIVED MACROPHAGES EXPRESSED SIGNIFICANTLY HIGHER LEVELS OF AKR1B1 MRNA AND AR PROTEIN COMP…				230	HEIDELBERG UNIV, DEPT CARDIOL, BERGHEIMER STR 58, HEIDELBERG, GERMANY.; DZHK GERMAN CTR CARDIOVASC RES, PARTNER SITE HEIDELBERG, HEIDELBERG, GERMANY.;						ATHEROSCLEROSIS; CORONARY ARTERY DISEASE; MACROPHAGE; DIABETES MELLITUS; ALDOSE REDUCTASE	10.1177/1753425916632053	ARTICLE	1753-4267	CHRISTIAN.GLEISSNER@MED.UNI-HEIDELBERG.DE	237	CARDIOLOGY CAREER PROGRAM (UNIVERSITY OF HEIDELBERG); DZHK (GERMAN CENTRE FOR CARDIOVASCULAR RESEARCH); BMBF (GERMAN MINISTRY OF EDUCATION AND RESEARCH)	THE AUTHOR(S) DISCLOSED RECEIPT OF THE FOLLOWING FINANCIAL SUPPORT FOR THE RESEARCH, AUTHORSHIP, AND/OR PUBLICATION OF THIS ARTICLE: THIS WORK WAS FUNDED BY THE CARDIOLOGY CAREER PROGRAM (UNIVERSITY OF HEIDELBERG) TO G.R., BY THE DZHK (GERMAN CENTRE FOR CARDIOVASCULAR RESEARCH) AND BY THE BMBF (GERMAN MINISTRY OF EDUCATION AND RESEARCH) TO H.A.K	DI1AP	MONOCYTE-DERIVED MACROPHAGES; FOAM CELL-FORMATION; GENE-EXPRESSION; ATHEROSCLEROTIC PLAQUES; UP-REGULATION; GLUCOSE; MICE; ACTIVATION; INDUCTION; DISEASE	3	INNATE IMMUN-LONDON	INNATE IMMUN.	ENGLISH	35	BRONZE		1 OLIVERS YARD, 55 CITY ROAD, LONDON EC1Y 1SP, ENGLAND	8	LONDON	26873505	J	SAGE PUBLICATIONS LTD	2016		GLEISSNER, CA (通讯作者)，UNIV HEIDELBERG HOSP, DEPT CARDIOL, NEUENHEIMER FELD 410, D-69120 HEIDELBERG, GERMANY.	BIOCHEMISTRY & MOLECULAR BIOLOGY; IMMUNOLOGY; RESEARCH & EXPERIMENTAL MEDICINE; MICROBIOLOGY			1753-4259	INNATE IMMUNITY			15	DIFFERENTIAL REGULATION OF ALDOSE REDUCTASE EXPRESSION DURING MACROPHAGE POLARIZATION DEPENDS ON HYPERGLYCEMIA	0	10
CABALEN MARIA E.;CABRAL MARIA F.;SANMARCO LILIANA M.;ANDRADA MARTA C.;ONOFRIO LUISINA I.;PONCE NICOLAS E.;AOKI MARIA P.;GEA SUSANA;CANO ROXANA C.	BRADFORD MM, 1976, ANAL BIOCHEM, V72, P248, DOI 10.1016/0003-2697(76)90527-3;CANO RC, 1985, MEDICINA-BUENOS AIRE, V45, P269;CURAT CA, 2004, DIABETES, V53, P1285, DOI 10.2337/DIABETES.53.5.1285;DIEZ C, 2006, FEMS IMMUNOL MED MIC, V48, P26, DOI 10.1111/J.1574-695X.2006.00115.X;EGUCHI K, 2012, CELL METAB, V15, P518, DOI 10.1016/J.CMET.2012.01.023;GIRONES N, 2014, PLOS NEGLECT TROP D, V8, DOI 10.1371…	CHRONIC OBESITY AND CHAGAS DISEASE (CAUSED BY THE PROTOZOAN TRYPANOSOMA CRUZI) REPRESENT SERIOUS PUBLIC HEALTH CONCERNS. THE INTERRELATION BETWEEN PARASITE INFECTION, ADIPOSE TISSUE, IMMUNE SYSTEM AND METABOLISM IN AN OBESOGENIC CONTEXT, HAS NOT BEEN ENTIRELY EXPLORED. A NOVEL DIET-INDUCED OBESITY MODEL (DIO) WAS DEVELOPED IN C57BL/6 WILD TYPE MICE TO EXAMINE THE EFFECT OF CHRONIC INFECTION (DIO+…				13400	UNIV CATOLICA CORDOBA, UA AREA CS AGR ING BIO & S, CONICET, FAC CIENCIAS QUIM, CORDOBA, ARGENTINA.; CONSEJO NACL INVEST CIENT & TECN, CTR INVEST BIOQUIM CLIN & INMUNOL CIBICI, CORDOBA, ARGENTINA.;						OBESITY; IMMUNOMETABOLISM; ADIPOSE TISSUE MACROPHAGES; INNATE IMMUNITY; TRYPANOSOMA CRUZI; IMMUNOLOGY AND MICROBIOLOGY SECTION; IMMUNE RESPONSE; IMMUNITY	10.18632/oncotarget.7630	ARTICLE	1949-2553	EUGECABALEN@HOTMAIL.COM; RCANO@FCQ.UNC.EDU.AR	13415	SECRETARIA DE INVESTIGACION Y VINCULACION TECNOLOGICA DE UCC; SECRETARIA DE CIENCIA Y TECNICA DE LA UNIVERSIDAD NACIONAL DE CORDOBA (ARGENTINA); CONSEJO NACIONAL DE INVESTIGACIONES CIENTIFICAS Y TECNICAS (CONICET); CONICET	THIS PROJECT WAS SUPPORTED BY GRANTS FROM SECRETARIA DE INVESTIGACION Y VINCULACION TECNOLOGICA DE UCC, SECRETARIA DE CIENCIA Y TECNICA DE LA UNIVERSIDAD NACIONAL DE CORDOBA (ARGENTINA), AND CONSEJO NACIONAL DE INVESTIGACIONES CIENTIFICAS Y TECNICAS (CONICET). WE THANK CONICET FOR THE FELLOWSHIPS GRANTED TO M.E CABALEN, L.M. SANMARCO, L.I. ONOFRIO AND N.E. PONCE. S. GEA AND M.P. AOKI ARE STAFF RE…	DL5OT	INSULIN-RESISTANCE; INFLAMMATION; RECEPTOR; CHOLESTEROL; INDUCTION; LEPTIN; ASSAY; ACID; CD36	12	ONCOTARGET	ONCOTARGET	ENGLISH	45	GREEN SUBMITTED, GREEN PUBLISHED, GOLD	AOKI, MARIA DEL PILAR/0000-0002-6897-7702; CANO, ROXANA CAROLINA/0000-0003-4935-1832	6666 E QUAKER ST, STE 1, ORCHARD PARK, NY 14127 USA	16	ORCHARD PARK	26921251	J	IMPACT JOURNALS LLC	2016		CABALEN, ME; CANO, RC (通讯作者)，UNIV CATOLICA CORDOBA, UA AREA CS AGR ING BIO & S, CONICET, FAC CIENCIAS QUIM, CORDOBA, ARGENTINA.; CANO, RC (通讯作者)，CONSEJO NACL INVEST CIENT & TECN, CTR INVEST BIOQUIM CLIN & INMUNOL CIBICI, CORDOBA, ARGENTINA.	ONCOLOGY; CELL BIOLOGY				ONCOTARGET			30	CHRONIC TRYPANOSOMA CRUZI INFECTION POTENTIATES ADIPOSE TISSUE MACROPHAGE POLARIZATION TOWARD AN ANTI-INFLAMMATORY M2 PHENOTYPE AND CONTRIBUTES TO DIABETES PROGRESSION IN A DIET-INDUCED OBESITY MODEL	0	2
TANAKA TERUYOSHI;TAKEI YUICHIRO;YAMANOUCHI DAI	ARAPOGLOU V, 2010, VASC ENDOVASC SURG, V44, P454, DOI 10.1177/1538574410363748;CHOU YC, 2010, CHEM-BIOL INTERACT, V184, P403, DOI 10.1016/J.CBI.2010.01.010;DOMINGUETI CP, 2015, J DIABET COMPLICATIO;GALLO A, 2012, J THORAC CARDIOV SUR, V143, P704, DOI 10.1016/J.JTCVS.2011.08.036;GONG YQ, 2008, J CLIN INVEST, V118, P3012, DOI 10.1172/JCI32750;HANANIA R, 2012, J BIOL CHEM, V287, P8468, DOI 10.1074/J…	BACKGROUND-THE AIM OF THIS STUDY WAS TO ELUCIDATE ASPECTS OF DIABETES MELLITUS-INDUCED SUPPRESSION OF ANEURYSM. WE HYPOTHESIZED THAT HIGH GLUCOSE SUPPRESSES ANEURYSM BY INHIBITING MACROPHAGE ACTIVATION VIA ACTIVATION OF NR1H2 (ALSO KNOWN AS LIVER X RECEPTOR B), RECENTLY CHARACTERIZED AS A GLUCOSE-SENSING NUCLEAR RECEPTOR. METHODS AND RESULTS-CALCIUM PHOSPHATE (CAPO4)-INDUCED ANEURYSM FORMATION WA…	E003062				UNIV WISCONSIN, DEPT SURG, DIV VASC SURG, WISCONSIN INST MED RES, & PUBL HLTH, 1111 HIGHLAND AVE 5148, MADISON, WI 53705 USA.; HIROSHIMA UNIV, DEPT CALCIFIED TISSUE BIOL, INST BIOMED & HLTH SCI, MINAMI KU, 1-2-3 KASUMI, HIROSHIMA 7348553, JAPAN.;						ANEURYSM; DIABETES MELLITUS; LXR BETA; MACROPHAGE ACTIVATION; METALLOPROTEINASES; NR1H2	10.1161/JAHA.115.003062	ARTICLE		YAMANO@SURGERY.WISC.EDU		AHA PROJECT, "THE ROLE OF OSTEOCLAST-LIKE CELLS IN ABDOMINAL AORTIC ANEURYSM FORMATION." [12SDG9120024]	THIS WORK WAS SUPPORTED BY THE AHA PROJECT (12SDG9120024), "THE ROLE OF OSTEOCLAST-LIKE CELLS IN ABDOMINAL AORTIC ANEURYSM FORMATION."	DY7MA	ABDOMINAL AORTIC-ANEURYSMS; DIABETES-MELLITUS; INFLAMMATION; CELLS; MICE	3	J AM HEART ASSOC	J. AM. HEART ASSOC.	ENGLISH	24	GREEN PUBLISHED, GOLD, GREEN SUBMITTED		111 RIVER ST, HOBOKEN 07030-5774, NJ USA	10	HOBOKEN	27021877	J	WILEY-BLACKWELL	2016		YAMANOUCHI, D (通讯作者)，UNIV WISCONSIN, DEPT SURG, DIV VASC SURG, WISCONSIN INST MED RES, & PUBL HLTH, 1111 HIGHLAND AVE 5148, MADISON, WI 53705 USA.	CARDIOVASCULAR SYSTEM & CARDIOLOGY			2047-9980	JOURNAL OF THE AMERICAN HEART ASSOCIATION			17	HYPERGLYCEMIA SUPPRESSES CALCIUM PHOSPHATE-INDUCED ANEURYSM FORMATION THROUGH INHIBITION OF MACROPHAGE ACTIVATION	1	5
WISE ANDREA F.;WILLIAMS TIMOTHY M.;RUDD STEPHEN;WELLS CHRISTINE A.;KERR PETER G.;RICARDO SHARON D.	ALIKHAN MA, 2011, AM J PATHOL, V179, P1243, DOI 10.1016/J.AJPATH.2011.05.037;ANCUTA P, 2009, BMC GENOMICS, V10, DOI 10.1186/1471-2164-10-403;ATKINS RC, 2010, NAT REV NEPHROL, V6, P134, DOI 10.1038/NRNEPH.2010.10;AUFFRAY C, 2007, SCIENCE, V317, P666, DOI 10.1126/SCIENCE.1142883;BLUHER M, 2005, EXP CLIN ENDOCR DIAB, V113, P534, DOI 10.1055/S-2005-872851;CAI DS, 2005, NAT MED, V11, P183, DOI 10.1038…	AIM: MACROPHAGE INFILTRATION CONTRIBUTES TO THE PATHOGENESIS OF TYPE 2 DIABETES. MESENCHYMAL STEM CELLS (MSCS) POSSESS IMMUNOMODULATORY PROPERTIES, MAKING THEM AN IDEAL CANDIDATE FOR THERAPEUTIC INTERVENTION. THIS STUDY INVESTIGATED WHETHER MSCS CAN MODULATE THE PHENOTYPE OF MONOCYTES ISOLATED FROM TYPE 2 DIABETIC PATIENTS WITH END-STAGE RENAL DISEASE. MATERIALS & METHODS: MONOCYTES FROM CONTROL …				145	MONASH UNIV, DEPT ANAT & DEV BIOL, CLAYTON, VIC 3800, AUSTRALIA.; UNIV QUEENSLAND, QFAB, ST LUCIA, QLD 4072, AUSTRALIA.; UNIV QUEENSLAND, AUSTRALIAN INST BIOENGN & NANOTECHNOL, ST LUCIA, QLD 4072, AUSTRALIA.; UNIV GLASGOW, COLL MED VET & LIFE SCI, INST INFECT IMMUN & INFLAMMAT, GLASGOW G12 8TA, LANARK, SCOTLAND.; MONASH UNIV, MED CTR, DEPT MED, CLAYTON, VIC 3168, AUSTRALIA.;						END-STAGE RENAL DISEASE; MACROPHAGES; MESENCHYMAL STEM CELLS; MONOCYTES; TYPE 2 DIABETES	10.2217/rme.15.74	ARTICLE	1746-076X	SHARON.RICARDO@MONASH.EDU	158	NATIONAL HEALTH AND MEDICAL RESEARCH COUNCIL (NHMRC) [1003806]	THIS WORK WAS SUPPORTED BY NATIONAL HEALTH AND MEDICAL RESEARCH COUNCIL (NHMRC) PROJECT GRANT #1003806. THE AUTHORS HAVE NO OTHER RELEVANT AFFILIATIONS OR FINANCIAL INVOLVEMENT WITH ANY ORGANIZATION OR ENTITY WITH A FINANCIAL INTEREST IN OR FINANCIAL CONFLICT WITH THE SUBJECT MATTER OR MATERIALS DISCUSSED IN THE MANUSCRIPT APART FROM THOSE DISCLOSED.	DF8HD	ENDOTHELIAL GROWTH-FACTOR; STROMAL CELLS; BONE-MARROW; INSULIN-RESISTANCE; ADIPOSE-TISSUE; MACROPHAGES; TRANSPLANTATION; INTERLEUKIN-10; NEPHROPATHY; CAPACITY	2	REGEN MED	REGEN. MED.	ENGLISH	51		WISE, ANDREA F./0000-0002-9387-4465; RICARDO, SHARON/0000-0003-1724-3669; WELLS, CHRISTINE/0000-0003-3133-3628	UNITEC HOUSE, 3RD FLOOR, 2 ALBERT PLACE, FINCHLEY CENTRAL, LONDON, N3 1QB, ENGLAND	14	LONDON	26544198	J	FUTURE MEDICINE LTD	2016	KERR, PETER G/I-1461-2013; WELLS, CHRISTINE/A-5071-2010	RICARDO, SD (通讯作者)，MONASH UNIV, DEPT ANAT & DEV BIOL, CLAYTON, VIC 3800, AUSTRALIA.	CELL BIOLOGY; ENGINEERING			1746-0751	REGENERATIVE MEDICINE			10	HUMAN MESENCHYMAL STEM CELLS ALTER THE GENE PROFILE OF MONOCYTES FROM PATIENTS WITH TYPE 2 DIABETES AND END-STAGE RENAL DISEASE	0	20
HELLBERG SANNA;SILVOLA JOHANNA M. U.;KIUGEL MAX;LILJENBACK HEIDI;METSALA OLLI;VILJANEN TAPIO;METSO JARI;JAUHIAINEN MATTI;SAUKKO PEKKA;NUUTILA PIRJO;YLA HERTTUALA SEPPO;KNUUTI JUHANI;ROIVAINEN ANNE;SARASTE ANTTI	BUCERIUS J, 2008, EUR J NUCL MED MOL I, V35, P815, DOI 10.1007/S00259-007-0685-X;BUCERIUS J, 2012, J AM COLL CARDIOL, V59, P2080, DOI 10.1016/J.JACC.2011.11.069;BUETTNER C, 2011, JACC-CARDIOVASC IMAG, V4, P1302, DOI 10.1016/J.JCMG.2011.09.011;DE VRIES R, 2006, DIABETOLOGIA, V49, P398, DOI 10.1007/S00125-005-0088-0;DUCIMETIERE P, 1980, DIABETOLOGIA, V19, P205, DOI 10.1007/BF00275270;DURRINGTON PN,…	BACKGROUND: DIABETES IS A RISK FACTOR FOR ATHEROSCLEROSIS ASSOCIATED WITH OXIDATIVE STRESS, INFLAMMATION AND CELL PROLIFERATION. THE PURPOSE OF THIS STUDY WAS TO EVALUATE ARTERIAL CHOLINE UPTAKE AND ITS RELATIONSHIP TO ATHEROSCLEROTIC INFLAMMATION IN DIABETIC AND NON-DIABETIC HYPERCHOLESTEROLEMIC MICE. METHODS: LOW-DENSITY LIPOPROTEIN-RECEPTOR DEFICIENT MICE EXPRESSING ONLY APOLIPOPROTEIN B100, W…	26				UNIV TURKU, TURKU PET CTR, KIINAMYLLYNKATU 4-8, FIN-20520 TURKU, FINLAND.; UNIV TURKU, TURKU CTR DIS MODELING, KIINAMYLLYNKATU 10, FIN-20520 TURKU, FINLAND.; NATL INST HLTH & WELF, GENOM & BIOMARKERS UNIT, HAARTMANINKATU 8, HELSINKI 00250, FINLAND.; UNIV TURKU, DEPT PATHOL & FORENS MED, KIINAMYL LYNKATU 10, FIN-20520 TURKU, FINLAND.; TURKU UNIV HOSP, TURKU PET CTR, KIINAMYLLYNKATU 4-8, FIN-20520 …						ATHEROSCLEROSIS; TYPE 2 DIABETES; POSITRON EMISSION TOMOGRAPHY; INFLAMMATION; CHOLINE; MACROPHAGE; F-18-FLUOROMETHYLCHOLINE; F-18-FLUORODEOXYGLUCOSE	10.1186/s12933-016-0340-6	ARTICLE		ANTTI.SARASTE@UTU.FI		FINNISH CULTURAL FOUNDATION; VARSINAIS-SUOMI REGIONAL FUND; TURKU UNIVERSITY FOUNDATION; IDA MONTIN'S FOUNDATION; SIGRID JUSELIUS FOUNDATION; FINNISH FOUNDATION FOR CARDIOVASCULAR RESEARCH; INNOVATIVE MEDICINES INITIATIVE JOINT UNDERTAKING [115006]; EUROPEAN UNION; EFPIA COMPANIES' IN KIND CONTRIBUTION; ACADEMY OF FINLAND; UNIVERSITY OF TURKU; TURKU UNIVERSITY HOSPITAL; ABO AKADEMI UNIVERSITY	THE STUDY WAS CONDUCTED WITHIN THE FINNISH CENTRE OF EXCELLENCE IN CARDIOVASCULAR AND METABOLIC DISEASES SUPPORTED BY THE ACADEMY OF FINLAND, UNIVERSITY OF TURKU, TURKU UNIVERSITY HOSPITAL AND ABO AKADEMI UNIVERSITY. THE RESEARCH LEADING TO THESE RESULTS HAS ALSO RECEIVED SUPPORT FROM FINNISH CULTURAL FOUNDATION, VARSINAIS-SUOMI REGIONAL FUND (SH), TURKU UNIVERSITY FOUNDATION (SH), IDA MONTIN'S F…	DC6XM	VASCULAR INFLAMMATION; PLAQUE INFLAMMATION; MYOCARDIAL-INFARCTION; FDG UPTAKE; RISK; MACROPHAGES; DISEASE; GLUCOSE; WALL; CALCIFICATION		CARDIOVASC DIABETOL	CARDIOVASC. DIABETOL.	ENGLISH	46	GOLD, GREEN PUBLISHED	KNUUTI, JUHANI/0000-0003-3156-9593; YLA-HERTTUALA, SEPPO/0000-0001-7593-2708; LILJENBACK, HEIDI/0000-0001-9372-1584; NUUTILA, PIRJO/0000-0001-9597-338X; HELLBERG, SANNA/0000-0003-1791-3693; ROIVAINEN, ANNE/0000-0002-4006-7977	CAMPUS, 4 CRINAN ST, LONDON N1 9XW, ENGLAND	13	LONDON	26852231	J	BMC	2016	KNUUTI, JUHANI/AAA-7472-2019	SARASTE, A (通讯作者)，UNIV TURKU, TURKU PET CTR, KIINAMYLLYNKATU 4-8, FIN-20520 TURKU, FINLAND.; SARASTE, A (通讯作者)，TURKU UNIV HOSP, TURKU PET CTR, KIINAMYLLYNKATU 4-8, FIN-20520 TURKU, FINLAND.; SARASTE, A (通讯作者)，TURKU UNIV HOSP, CTR HEART, HAMEENTIE 11, FIN-20520 TURKU, FINLAND.	CARDIOVASCULAR SYSTEM & CARDIOLOGY; ENDOCRINOLOGY & METABOLISM			1475-2840	CARDIOVASCULAR DIABETOLOGY			18	TYPE 2 DIABETES ENHANCES ARTERIAL UPTAKE OF CHOLINE IN ATHEROSCLEROTIC MICE: AN IMAGING STUDY WITH POSITRON EMISSION TOMOGRAPHY TRACER F-18-FLUOROMETHYLCHOLINE	0	13
QI X M.;WANG J.;XU X X.;LI Y Y.;WU Y G.	BOYLE JP, 2010, POPUL HEALTH METR, V8, DOI 10.1186/1478-7954-8-29;BROSIUS FC, 2014, ADV CHRONIC KIDNEY D, V21, P304, DOI 10.1053/J.ACKD.2014.03.011;DREL VR, 2011, INT J MOL MED, V28, P629, DOI 10.3892/IJMM.2011.709;GOOCH JL, 2003, AM J PHYSIOL-RENAL, V284, PF144, DOI 10.1152/AJPRENAL.00158.2002;IKEZUMI Y, 2003, J AM SOC NEPHROL, V14, P888, DOI 10.1097/01.ASN.0000056604.13964.62;IKEZUMI Y, 2003, K…	SEVERAL WORKS IN THE SETTING OF EARLY EXPERIMENTAL DIABETIC NEPHROPATHY USING ANTI-INFLAMMATORY DRUGS, SUCH AS THE CALCINEURIN INHIBITOR FK506, HAVE SHOWN PREVENTION OF THE DEVELOPMENT OR AMELIORATION OF RENAL INJURY INCLUDING PROTEINURIA. THE EXACT MECHANISMS BY WHICH ANTI-INFLAMMATORY DRUGS LOWER THE ALBUMINURIA HAVE NOT BEEN STILL CLARIFIED WELL. THE DIABETIC RATS WERE INDUCED BY USING STREPTO…				103	ANHUI MED UNIV, AFFILIATED HOSP 1, DEPT NEPHROL, HEFEI 230022, PEOPLES R CHINA.;						DIABETIC NEPHROPATHY; FK506; PODOCYTES; NEPHRIN; PODOCIN; MACROPHAGE	10.1007/s00011-015-0893-y	ARTICLE	1420-908X	WUYONGGUI@MEDMAIL.COM.CN	114	NATURAL SCIENCE FOUNDATION OF CHINA [80270813]; NATURAL SCIENCE FOUNDATION OF ANHUI PROVINCE [1408085MH183]	PROJECT SUPPORTED IN PART BY GRANTS FROM THE NATURAL SCIENCE FOUNDATION OF CHINA (NO 80270813) AND THE NATURAL SCIENCE FOUNDATION OF ANHUI PROVINCE (NO. 1408085MH183).	DB6QL	RENAL INJURY; NEPHROTIC SYNDROME; KIDNEY-DISEASE; AKITA MICE; NEPHROPATHY; MACROPHAGES; PROTEINURIA; STREPTOZOTOCIN; ACCUMULATION; HYPERTROPHY	2	INFLAMM RES	INFLAMM. RES.	ENGLISH	32	HYBRID, GREEN PUBLISHED		PICASSOPLATZ 4, BASEL, 4052, SWITZERLAND	12	BASEL	26566632	J	SPRINGER BASEL AG	2016		WU, YG (通讯作者)，ANHUI MED UNIV, AFFILIATED HOSP 1, DEPT NEPHROL, HEFEI 230022, PEOPLES R CHINA.	CELL BIOLOGY; IMMUNOLOGY			1023-3830	INFLAMMATION RESEARCH			26	FK506 REDUCES ALBUMINURIA THROUGH IMPROVING PODOCYTE NEPHRIN AND PODOCIN EXPRESSION IN DIABETIC RATS	0	11
BULDAK LUKASZ;MACHNIK GRZEGORZ;BULDAK RAFAL JAKUB;LABUZEK KRZYSZTOF;BOLDYS ALEKSANDRA;BELOWSKI DARIUSZ;BASIAK MARCIN;OKOPIEN BOGUSLAW	ARAKAWA M, 2010, DIABETES, V59, P1030, DOI 10.2337/DB09-1694;BARRETT JP, 2015, EXP CELL RES, V335, P258, DOI 10.1016/J.YEXCR.2015.05.015;BRADFORD MM, 1976, ANAL BIOCHEM, V72, P248, DOI 10.1016/0003-2697(76)90527-3;BRUBAKER PL, 2004, ENDOCRINOLOGY, V145, P2653, DOI 10.1210/EN.2004-0015;BULDAK L, 2015, N-S ARCH PHARMACOL, V388, P905, DOI 10.1007/S00210-015-1124-3;BULDAK L, 2014, PHARMACOL REP, V66,…	BACKGROUND: INCRETIN-BASED THERAPIES IN THE TREATMENT OF TYPE 2 DIABETES MELLITUS ARE ASSOCIATED WITH SIGNIFICANT IMPROVEMENTS IN GLYCEMIC CONTROL, WHICH ARE ACCOMPANIED BY A BENEFICIAL IMPACT ON ATHEROSCLEROSIS. MACROPHAGES ARE ESSENTIAL IN THE DEVELOPMENT OF ATHEROSCLEROTIC PLAQUES AND MAY DEVELOP FEATURES THAT ACCELERATE ATHEROSCLEROSIS (CLASSICALLY ACTIVATED MACROPHAGES) OR PROTECT ARTERIAL W…				329	MED UNIV SILESIA, KATOWICE, DEPT INTERNAL MED & CLIN PHARMACOL, KATOWICE, POLAND.; MED UNIV SILESIA, DIV DENT ZABRZE, DEPT PHYSIOL, ZABRZE, POLAND.;						MACROPHAGE; EXENATIDE; DIABETES; INFLAMMATION; ATHEROSCLEROSIS	10.1016/j.pharep.2015.10.008	ARTICLE		LBULDAK@GMAIL.COM	337	MEDICAL UNIVERSITY OF SILESIA [KNW-1-093/N/5/0]	THE STUDY WAS SUPPORTED BY A STATUTORY GRANT FROM THE MEDICAL UNIVERSITY OF SILESIA (GRANT NO. KNW-1-093/N/5/0).	DG0KL	ENDOTHELIAL-CELLS; MACROPHAGE INFILTRATION; RECEPTOR AGONIST; MOUSE MODEL; EXENDIN-4; ACTIVATION; PROLIFERATION; INFLAMMATION; APOPTOSIS; MONOCYTE	2	PHARMACOL REP	PHARMACOL. REP.	ENGLISH	33		BASIAK, MARCIN/0000-0003-0674-5612; BOLDYS, ALEKSANDRA/0000-0002-1206-8702; MACHNIK, GRZEGORZ/0000-0002-9081-0984; BULDAK, LUKASZ/0000-0002-2017-5516; BULDAK, RAFAL/0000-0002-0405-0596; OKOPIEN, BOGUSLAW/0000-0001-7228-2906	SMETNA 12, 31-343 KRAKOW, POLAND	9	KRAKOW	26922535	J	POLISH ACAD SCIENCES INST PHARMACOLOGY	2016	BASIAK, MARCIN/GLV-6022-2022	BULDAK, L (通讯作者)，MED UNIV SILESIA, KATOWICE, DEPT INTERNAL MED & CLIN PHARMACOL, KATOWICE, POLAND.	PHARMACOLOGY & PHARMACY			1734-1140	PHARMACOLOGICAL REPORTS			37	EXENATIDE (A GLP-1 AGONIST) EXPRESSES ANTI-INFLAMMATORY PROPERTIES IN CULTURED HUMAN MONOCYTES/MACROPHAGES IN A PROTEIN KINASE A AND B/AKT MANNER	0	20
CIPRIANI GIANLUCA;GIBBONS SIMON J.;VERHULST PIETER JAN;CHOI KYOUNG MOO;EISENMAN SETH T.;HEIN STEPHANIE S.;ORDOG TAMAS;LINDEN DAVID R.;SZURSZEWSKI JOSEPH H.;FARRUGIA GIANRICO	BERNARD CE, 2014, NEUROGASTROENT MOTIL, V26, P1275, DOI 10.1111/NMO.12389;CAMILLERI M, 2012, NEUROGASTROENT MOTIL, V24, P597, DOI 10.1111/J.1365-2982.2012.01942.X;CECCHINI MG, 1994, DEVELOPMENT, V120, P1357;CHOI KM, 2007, AM J PHYSIOL-GASTR L, V293, PG1039, DOI 10.1152/AJPGI.00317.2007;CHOI KM, 2010, GASTROENTEROLOGY, V138, P2399, DOI 10.1053/J.GASTRO.2010.02.014;CHOI KM, 2008, GASTROENTEROLOGY, …	BACKGROUND & AIMS: DIABETIC GASTROPARESIS IS ASSOCIATED WITH CHANGES IN INTERSTITIAL CELLS OF CAJAL (ICC), NEURONS, AND SMOOTH MUSCLE CELLS IN BOTH ANIMAL MODELS AND HUMANS. MACROPHAGES APPEAR TO BE CRITICAL TO THE DEVELOPMENT OF CELLULAR DAMAGE THAT LEADS TO DELAYED GASTRIC EMPTYING (GE), BUT THE MECHANISMS INVOLVED ARE NOT WELL UNDERSTOOD. CSF1(OP/OP) (OP/OP) MICE LACK BIOLOGICALLY ACTIVE CSF1 …				40	MAYO CLIN ROCHESTER, ENTER NEUROSCI PROGRAM, DIV GASTROENTEROL & HEPATOL, ROCHESTER, MI 55905 USA.;						DIABETIC COMPLICATIONS; GASTROPARESIS; INTERSTITIAL CELLS OF CAJAL	10.1016/j.jcmgh.2015.09.001	ARTICLE		FARRUGIA.GIANRICO@MAYO.EDU	47	NATIONAL INSTITUTES OF HEALTH [NIH P01 DK 68055]; NATIONAL INSTITUTE OF DIABETES AND DIGESTIVE AND KIDNEY DISEASES [P01DK068055, P30DK084567] FUNDING SOURCE: NIH REPORTER	THIS STUDY WAS FUNDED BY NATIONAL INSTITUTES OF HEALTH GRANT NIH P01 DK 68055.	VE8DH		1	CELL MOL GASTROENTER	CELL. MOL. GASTROENTEROL. HEPATOL.	ENGLISH	21	GREEN PUBLISHED, GREEN ACCEPTED, GOLD		525 B STREET, STE 1900, SAN DIEGO, CA 92101-4495 USA	8	SAN DIEGO	26771000	J	ELSEVIER INC	2016		FARRUGIA, G (通讯作者)，MAYO CLIN, ENTER NEUROSCI PROGRAM, 200 1ST ST SW, ROCHESTER, MI 55905 USA.	GASTROENTEROLOGY & HEPATOLOGY			2352-345X	CELLULAR AND MOLECULAR GASTROENTEROLOGY AND HEPATOLOGY			10	DIABETIC CSF1OP/OP MICE LACKING MACROPHAGES ARE PROTECTED AGAINST THE DEVELOPMENT OF DELAYED GASTRIC EMPTYING	0	3
DI ROSA MICHELINO;MALAGUARNERA LUCIA	AGUILERA B, 2003, J BIOL CHEM, V278, P40911, DOI 10.1074/JBC.M301804200;ARTIEDA M, 2003, ARTERIOSCL THROM VAS, V23, P1645, DOI 10.1161/01.ATV.0000089329.09061.07;ARTIEDA M, 2007, CARDIOLOGY, V108, P297, DOI 10.1159/000099099;BACK M, 2015, J INTERN MED, V278, P462, DOI 10.1111/JOIM.12367;BEDOSSA P, 2013, HEPATOLOGY, V57, P1262;BERRY A, 2007, EUR J IMMUNOL, V37, P1642, DOI 10.1002/EJI.200636625;BIL…	CHITOTRIOSIDASE (CHIT1) BELONGS TO CHITINASE FAMILY. SO FAR THIS ENZYME HAS BEEN THE BEST INVESTIGATED HUMAN CHITINASE REGARDING ITS BIOLOGICAL ACTIVITY AND ASSOCIATION WITH VARIOUS DISORDERS. IN A HEALTHY POPULATION, CHIT1 ACTIVITY IS VERY LOW AND ORIGINATES IN THE CIRCULATING POLYMORPHONUCLEAR CELLS. CONVERSELY, DURING THE DEVELOPMENT OF ACUTE/CHRONIC INFLAMMATORY DISORDERS, THE ENZYMATIC ACTIV…				211	UNIV CATANIA, DEPT BIOMED & BIOTECHNOL SCI, VIA ANDRONE 83, IT-95124 CATANIA, ITALY.;						DIABETES MELLITUS; CHITOTRIOSIDASE; MACROPHAGE ACTIVATION; INFLAMMATION; ENDOTHELIAL DYSFUNCTION	10.1159/000443932	REVIEW	1423-0291	LUCMAL@UNICT.IT	219			DM6AQ	VESSEL WALL INTERACTIONS; FATTY LIVER-DISEASE; ALZHEIMERS-DISEASE; KUPFFER CELLS; ENDOTHELIAL-CELLS; HUMAN MACROPHAGES; GAUCHER-DISEASE; ATHEROSCLEROSIS; EXPRESSION; GENE	4	PATHOBIOLOGY	PATHOBIOLOGY	ENGLISH	66		MICHELINO, DI ROSA/0000-0002-1837-9325	ALLSCHWILERSTRASSE 10, CH-4009 BASEL, SWITZERLAND	9	BASEL	27116685	J	KARGER	2016	MALAGUARNERA, LUCIA/K-5530-2018; MICHELINO, DI ROSA/B-5807-2013	MALAGUARNERA, L (通讯作者)，UNIV CATANIA, DEPT BIOMED & BIOTECHNOL SCI, VIA ANDRONE 83, IT-95124 CATANIA, ITALY.	CELL BIOLOGY; PATHOLOGY			1015-2008	PATHOBIOLOGY			20	CHITOTRIOSIDASE: A NEW INFLAMMATORY MARKER IN DIABETIC COMPLICATIONS	1	4
DI ROSA MICHELINO;MALAGUARNERA LUCIA	ABATE N, 2000, J DIABETES COMPLICAT, V14, P154, DOI 10.1016/S1056-8727(00)00067-2;ABBOTT DW, 2004, CURR BIOL, V14, P2217, DOI 10.1016/J.CUB.2004.12.032;ADRIAANSE MC, 2016, QUAL LIFE RES, V25, P175, DOI 10.1007/S11136-015-1061-0;AGARDH E, 2015, BMC MED, V13, DOI 10.1186/S12916-015-0421-5;AGUILERA E, 2015, CARDIOVASC DIABETOL, V14, DOI 10.1186/S12933-015-0287-Z;AHANGARI F, 2015, AM J RESP CRIT CARE…	CHITINASE 3 LIKE-1 (CHI3L1) IS A CHITINASE-LIKE PROTEIN MEMBER OF FAMILY 18 CHITINASES, EXPRESSED IN INNATE IMMUNE CELLS AND INVOLVED IN ENDOTHELIAL DYSFUNCTION AND TISSUE REMODELLING. SINCE CHI3L1 IS HIGHLY EXPRESSED IN A VARIETY OF INFLAMMATORY DISEASES OF INFECTIOUS AND NON-INFECTIOUS AETIOLOGY, IT IS RECOGNISED AS A NON-INVASIVE PROGNOSTIC BIOMARKER FOR INFLAMMATION. A VARIETY OF STUDIES REVE…				228	UNIV CATANIA, DEPT BIOMED & BIOTECHNOL SCI, IT-95124 CATANIA, ITALY.;						DIABETES MELLITUS; CHITINASE 3 LIKE-1; ENDOTHELIAL DYSFUNCTION; MACROPHAGE ACTIVATION; INFLAMMATION; DIABETIC COMPLICATIONS	10.1159/000444855	REVIEW	1423-0291	LUCMAL@UNICT.IT	242			DP1MF	C-REACTIVE PROTEIN; ADIPOSE-TISSUE INFLAMMATION; INDUCED INSULIN-RESISTANCE; URINARY ALBUMIN EXCRETION; COLONIC EPITHELIAL-CELLS; CORONARY-ARTERY-DISEASE; BLOOD MONONUCLEAR-CELLS; INNATE IMMUNE-RESPONSES; CHRONIC HEART-FAILURE; HIGH-FAT DIET	5	PATHOBIOLOGY	PATHOBIOLOGY	ENGLISH	143	BRONZE	MICHELINO, DI ROSA/0000-0002-1837-9325	ALLSCHWILERSTRASSE 10, CH-4009 BASEL, SWITZERLAND	15	BASEL	27189062	J	KARGER	2016	MALAGUARNERA, LUCIA/K-5530-2018; MICHELINO, DI ROSA/B-5807-2013	MALAGUARNERA, L (通讯作者)，UNIV CATANIA, DEPT BIOMED & BIOTECHNOL SCI, IT-95124 CATANIA, ITALY.	CELL BIOLOGY; PATHOLOGY			1015-2008	PATHOBIOLOGY			26	CHITINASE 3 LIKE-1: AN EMERGING MOLECULE INVOLVED IN DIABETES AND DIABETIC COMPLICATIONS	1	5
GIACOMELLI ROBERTO;RUSCITTI PIERO;ALVARO SAVERIO;CICCIA FRANCESCO;LIAKOULI VASILIKI;DI BENEDETTO PAOLA;GUGGINO GIULIANA;BERARDICURTI ONORINA;CARUBBI FRANCESCO;TRIOLO GIOVANNI;CIPRIANI PAOLA	ABRAMSON SB, 2002, RHEUMATOLOGY, V41, P972, DOI 10.1093/RHEUMATOLOGY/41.9.972;AKIRA S, 2013, DIABETES OBES METAB, V15, P10, DOI 10.1111/DOM.12151;AKTER R, 2016, J DIABETES RES, V2016, DOI 10.1155/2016/2798269;ALTEN R, 2011, BMC MUSCULOSKEL DIS, V12, DOI 10.1186/1471-2474-12-153;ALTEN R, 2008, ARTHRITIS RES THER, V10, DOI 10.1186/AR2438;AREND WP, 2001, SEMIN ARTHRITIS RHEU, V30, P1, DOI 10.1053/SA…	ALTHOUGH IN THE PAST THE PREVENTION OF JOINT DESTRUCTION IN RHEUMATOID ARTHRITIS (RA) WAS STRONGLY EMPHASIZED, NOW A GREAT INTEREST IS FOCUSED ON ASSOCIATED COMORBIDITIES IN THESE PATIENTS. MULTIPLE DATA SUGGEST THAT A LARGE PERCENTAGE OF RA PATIENTS ARE AFFECTED BY TYPE 2 DIABETES (T2D), WHOSE INCIDENCE HAS REACHED EPIDEMIC LEVELS IN RECENT YEARS, THUS INCREASING THE HEALTH CARE COSTS. A BETTER …				849	UNIV AQUILA, DIV RHEUMATOL, DEPT BIOTECHNOL & APPL CLIN SCI, LAQUILA, ITALY.; UNIV PALERMO, DIV RHEUMATOL, DEPT INTERNAL MED, PALERMO, ITALY.;						RHEUMATOID ARTHRITIS; TYPE 2 DIABETES; IL-1; MACROPHAGE; PATHOGENESIS; BIOLOGIC DRUG; IL-1 BLOCKING AGENTS	10.1586/1744666X.2016.1168293	REVIEW	1744-8409	ROBERTO.GIACOMELLI@CC.UNIVAQ.IT	855			DS8VR	BETA-CELL PROLIFERATION; RECEPTOR ANTAGONIST; NLRP3 INFLAMMASOME; INTERLEUKIN-1 FAMILY; INSULIN-SECRETION; PANCREATIC-ISLETS; BONE DESTRUCTION; GENE-TRANSFER; HIGH GLUCOSE; DOUBLE-BLIND	8	EXPERT REV CLIN IMMU	EXPERT REV. CLIN. IMMUNOL.	ENGLISH	80	GREEN SUBMITTED	DI BENEDETTO, PAOLA PDB/0000-0003-2927-8703; RUSCITTI, PIERO/0000-0003-3487-8551; CICCIA, FRANCESCO/0000-0002-9352-1264; LIAKOULI, VASILIKI/0000-0002-7392-9334; BERARDICURTI, ONORINA/0000-0002-2808-1581	2-4 PARK SQUARE, MILTON PARK, ABINGDON OR14 4RN, OXON, ENGLAND	7	ABINGDON	26999417	J	TAYLOR & FRANCIS LTD	2016	DI BENEDETTO, PAOLA PDB/Y-9760-2018; CIPRIANI, PAOLA/AAC-7382-2022; GIACOMELLI, ROBERTO/AAB-9962-2022; RUSCITTI, PIERO/K-4184-2018	GIACOMELLI, R (通讯作者)，UNIV AQUILA, DEPT BIOTECHNOL & APPL CLIN SCI, RHEUMATOL UNIT, DELTA 6 BLDG,POB 67100, LAQUILA, ITALY.	IMMUNOLOGY			1744-666X	EXPERT REVIEW OF CLINICAL IMMUNOLOGY			48	IL-1 AT THE CROSSROAD BETWEEN RHEUMATOID ARTHRITIS AND TYPE 2 DIABETES: MAY WE KILL TWO BIRDS WITH ONE STONE?	0	2
GUO C.;HUANG T.;CHEN A.;CHEN X.;WANG L.;SHEN F.;GU X.	ARAKAWA M, 2010, DIABETES, V59, P1030, DOI 10.2337/DB09-1694;ARONOFF DM, 2005, J IMMUNOL, V174, P595, DOI 10.4049/JIMMUNOL.174.2.595;AUPPERLE KR, 1999, J IMMUNOL, V163, P427;BALDWIN AS, 1996, ANNU REV IMMUNOL, V14, P649, DOI 10.1146/ANNUREV.IMMUNOL.14.1.649;BOUZAKRI K, 2007, J BIOL CHEM, V282, P7783, DOI 10.1074/JBC.M608602200;BROWN BN, 2012, BIOMATERIALS, V33, P3792, DOI 10.1016/J.BIOMATERIALS.2…	GLUCAGON-LIKE PEPTIDE 1 (GLP-1), A KIND OF GUT HORMONE, IS USED IN THE TREATMENT OF TYPE 2 DIABETES (T2D). EMERGING EVIDENCE INDICATES THAT GLP-1 HAS ANTI-INFLAMMATORY ACTIVITY. CHRONIC INFLAMMATION IN THE ADIPOSE TISSUE OF OBESE INDIVIDUALS IS A CAUSE OF INSULIN RESISTANCE AND T2D. WE HYPOTHESIZED THAT GLP-1 ANALOGUE THERAPY IN PATIENTS WITH T2D COULD SUPPRESS THE INFLAMMATORY RESPONSE OF MACROP…	E5826				WENZHOU MED UNIV, DEPT ENDOCRINOL, AFFILIATED HOSP 1, WENZHOU, ZHEJIANG, PEOPLES R CHINA.;						DIABETES; GLUCAGON-LIKE PEPTIDE; MACROPHAGE INFILTRATION; ADIPOSE INFLAMMATION; INSULIN RESISTANCE	10.1590/1414-431X20165826	ARTICLE	1414-431X	XUEMEIGU1@21CN.COM		NATIONAL SCIENCE FOUNDATION OF CHINA [81000356]; ZHEJIANG PROVINCIAL NATURAL SCIENCE FOUNDATION [LY16H070006]	THIS WORK WAS SUPPORTED BY THE NATIONAL SCIENCE FOUNDATION OF CHINA (NO. 81000356) AND ZHEJIANG PROVINCIAL NATURAL SCIENCE FOUNDATION (LY16H070006).	EE0AH	NF-KAPPA-B; PROTEIN-KINASE-A; ADIPOSE-TISSUE; GLUCOSE; OBESITY; POLARIZATION; INHIBITION; SENSITIVITY; ACTIVATION; EXPRESSION	12	BRAZ J MED BIOL RES	BRAZILIAN J. MED. BIOL. RES.	ENGLISH	40	GREEN PUBLISHED, GOLD, GREEN SUBMITTED		FACULDADE MEDICINA, CASA 10, 14049 RIBEIRAO PRETO, RIBEIRAO PRETO, SP 14049, BRAZIL	9	RIBEIRAO PRETO	27878229	J	ASSOC BRAS DIVULG CIENTIFICA	2016		GU, X (通讯作者)，WENZHOU MED UNIV, DEPT ENDOCRINOL, AFFILIATED HOSP 1, WENZHOU, ZHEJIANG, PEOPLES R CHINA.	LIFE SCIENCES & BIOMEDICINE - OTHER TOPICS; RESEARCH & EXPERIMENTAL MEDICINE			0100-879X	BRAZILIAN JOURNAL OF MEDICAL AND BIOLOGICAL RESEARCH			41	GLUCAGON-LIKE PEPTIDE 1 IMPROVES INSULIN RESISTANCE IN VITRO THROUGH ANTI-INFLAMMATION OF MACROPHAGES	1	13
LEE HAE YOUN;KIM JINYOUNG;QUAN WENYING;LEE JUNE CHUL;KIM MIN SOO;KIM SEOK HYUNG;BAE JIN WOO;HUR KYU YEON;LEE MYUNG SHIK	ALEX P, 2009, INFLAMM BOWEL DIS, V15, P341, DOI 10.1002/IBD.20753;AMAR J, 2011, EMBO MOL MED, V3, P559, DOI 10.1002/EMMM.201100159;BAPAT SP, 2015, NATURE, V528, P137, DOI 10.1038/NATURE16151;BAUER C, 2010, GUT, V59, P1192, DOI 10.1136/GUT.2009.197822;BECKER C, 2006, J IMMUNOL, V177, P2760, DOI 10.4049/JIMMUNOL.177.5.2760;BRAND S, 2009, GUT, V58, P1152, DOI 10.1136/GUT.2008.163667;CABRERA S, 2013,…	AUTOPHAGY, WHICH IS CRITICAL FOR THE PROPER TURNOVER OF ORGANELLES SUCH AS ENDOPLASMIC RETICULUM AND MITOCHONDRIA, AFFECTS DIVERSE ASPECTS OF METABOLISM, AND ITS DYSREGULATION HAS BEEN INCRIMINATED IN VARIOUS METABOLIC DISORDERS. HOWEVER, THE ROLE OF AUTOPHAGY OF MYELOID CELLS IN ADIPOSE TISSUE INFLAMMATION AND TYPE 2 DIABETES HAS NOT BEEN ADDRESSED. WE PRODUCED MICE WITH MYELOID CELL-SPECIFIC DE…				1390	SUNGKYUNKWAN UNIV, SAMSUNG MED CTR, DEPT MED, SEOUL, SOUTH KOREA.; YONSEI UNIV, COLL MED, SEVERANCE BIOMED SCI INST, SEOUL, SOUTH KOREA.; YONSEI UNIV, COLL MED, DEPT INTERNAL MED, SEOUL, SOUTH KOREA.; SUNGKYUNKWAN UNIV, SAIHST, DEPT HLTH SCI & TECHNOL, SEOUL, SOUTH KOREA.; KYUNG HEE UNIV, DEPT LIFE & NANOPHARMACEUT SCI, SEOUL, SOUTH KOREA.; KYUNG HEE UNIV, DEPT BIOL, SEOUL, SOUTH KOREA.; SUNGKYUN…						AUTOPHAGY; COLITIS; DIABETES; INFLAMMASOME; MACROPHAGES; OBESITY	10.1080/15548627.2016.1184799	ARTICLE	1554-8635	MSLEE0923@YUHS.AC	1403	GLOBAL RESEARCH LABORATORY GRANT OF THE NATIONAL RESEARCH FOUNDATION OF KOREA [NRF-2010-00347]; SAMSUNG BIOMEDICAL RESEARCH INSTITUTE GRANT [C-B1-120]; ULSAN NATIONAL INSTITUTE OF SCIENCE AND TECHNOLOGY RESEARCH FUND [2014M3A9D8034459]; BIO & MEDICAL TECHNOLOGY DEVELOPMENT PROGRAM FUND OF THE NATIONAL RESEARCH FOUNDATION [NRF-2015M3A9B6073846]	THIS STUDY WAS SUPPORTED BY THE GLOBAL RESEARCH LABORATORY GRANT OF THE NATIONAL RESEARCH FOUNDATION OF KOREA (NRF-2010-00347) AND THE SAMSUNG BIOMEDICAL RESEARCH INSTITUTE GRANT (C-B1-120). M-SL IS THE RECIPIENT OF THE ULSAN NATIONAL INSTITUTE OF SCIENCE AND TECHNOLOGY RESEARCH FUND (2014M3A9D8034459) AND THE BIO & MEDICAL TECHNOLOGY DEVELOPMENT PROGRAM FUND OF THE NATIONAL RESEARCH FOUNDATION (…	DU6FI	ENDOPLASMIC-RETICULUM STRESS; ISLET AMYLOID POLYPEPTIDE; INSULIN-RESISTANCE; NLRP3 INFLAMMASOME; CROHNS-DISEASE; ADIPOSE-TISSUE; INTESTINAL HOMEOSTASIS; IL-1-BETA PRODUCTION; ADIPOCYTE DEATH; DENDRITIC CELLS	8	AUTOPHAGY	AUTOPHAGY	ENGLISH	77	GREEN PUBLISHED, GREEN SUBMITTED, BRONZE	KIM, MIN-SOO/0000-0002-7184-4396; LEE, MYUNG-SHIK/0000-0003-3292-1720; KIM, JINYOUNG/0000-0002-3810-8549; BAE, JIN-WOO/0000-0001-6433-5270	530 WALNUT STREET, STE 850, PHILADELPHIA, PA 19106 USA	14	PHILADELPHIA	27337687	J	TAYLOR & FRANCIS INC	2016	; BAE, JIN-WOO/S-1955-2017	LEE, MS (通讯作者)，YONSEI UNIV, COLL MED, 50 YONSEI RO SEODAEMUN GU, SEOUL 03722, SOUTH KOREA.	CELL BIOLOGY			1554-8627	AUTOPHAGY			53	AUTOPHAGY DEFICIENCY IN MYELOID CELLS INCREASES SUSCEPTIBILITY TO OBESITY-INDUCED DIABETES AND EXPERIMENTAL COLITIS	0	11
NI TAO;LIU YUSHU;PENG YINBO;LI MING;FANG YONG;YAO MIN	ARANA L, 2013, AM J PHYSIOL-ENDOC M, V304, PE1213, DOI 10.1152/AJPENDO.00480.2012;BLAKYTNY R, 2006, DIABETIC MED, V23, P594, DOI 10.1111/J.1464-5491.2006.01773.X;CAVANAGH PR, 2005, LANCET, V366, P1725, DOI 10.1016/S0140-6736(05)67699-4;DALEY JM, 2010, J LEUKOCYTE BIOL, V87, P59, DOI 10.1189/JLB.0409236;DELAMAIRE M, 1997, DIABETIC MED, V14, P29, DOI 10.1002/(SICI)1096-9136(199701)14:1<29::AID-DIA3…	PURPOSE: DELAYED WOUND HEALING IS AN INTRACTABLE COMPLEX OF DIABETES AND SUBSTANCE P (SP) IS PROVED TO BENEFIT WOUND HEALING, WHOSE FUNCTIONING MECHANISM REMAINS ELUSIVE. THIS STUDY AIMS AT REVEALING WHETHER THE INFLUENCE OF SP ON DIABETIC WOUND HEALING IS DEPENDENT ON INFLAMMATORY RESPONSES, PARTICULARLY NF-KAPPA B. METHODS: SKIN FIBROBLASTS OF GENETICALLY DIABETIC MICE WERE CO-CULTURED WITH BON…				2179	SHANGHAI JIAO TONG UNIV, SHANGHAI PEOPLES HOSP 9, DEPT BURNS & PLAST SURG, 639 MFG BUR RD, SHANGHAI 201900, PEOPLES R CHINA.;						SUBSTANCE P; DIABETIC WOUND HEALING; INFLAMMATORY RESPONSE; NF-KAPPA B		ARTICLE		YAOMIN9913_26@126.COM	2188			DN5HI	ALTERNATIVE ACTIVATION; TNF-ALPHA; RELEASE; POLARIZATION; IL-1-BETA; CELLS; RATS; EXPRESSION; PHENOTYPE; MECHANISM	5	AM J TRANSL RES	AM. J. TRANSL. RES.	ENGLISH	36			40 WHITE OAKS LN, MADISON, WI 53711 USA	10	MADISON	27347325	J	E-CENTURY PUBLISHING CORP	2016		YAO, M (通讯作者)，SHANGHAI JIAO TONG UNIV, SHANGHAI PEOPLES HOSP 9, DEPT BURNS & PLAST SURG, 639 MFG BUR RD, SHANGHAI 201900, PEOPLES R CHINA.	ONCOLOGY; RESEARCH & EXPERIMENTAL MEDICINE			1943-8141	AMERICAN JOURNAL OF TRANSLATIONAL RESEARCH			13	SUBSTANCE P INDUCES INFLAMMATORY RESPONSES INVOLVING NF-KAPPA B IN GENETICALLY DIABETIC MICE SKIN FIBROBLASTS CO-CULTURED WITH MACROPHAGES	0	4
SANTANA CRISTIANO DE LOURA;TEIXEIRA SILVA DANIELA DE FATIMA;DE SOUZA AMANDA PIRES;JACINTO MARCOS VINICIUS;BUSSADORI SANDRA KALIL;MESQUITA FERRARI RAQUEL AGNELLI;SANTOS FERNANDES KRISTIANNE PORTA;FRANCA CRISTIANE MIRANDA	ALVES ACA, 2013, ARTHRITIS RES THER, V15, DOI 10.1186/AR4296;BRANCATO SK, 2011, AM J PATHOL, V178, P19, DOI 10.1016/J.AJPATH.2010.08.003;BREM H, 2007, J CLIN INVEST, V117, P1219, DOI 10.1172/JCI32169;BURGER E, 2015, PLOS NEGLECT TROP D, V9, DOI 10.1371/JOURNAL.PNTD.0003541;CHEN CH, 2014, MEDIAT INFLAMM, V2014, DOI 10.1155/2014/625048;CHUNG H, 2012, ANN BIOMED ENG, V40, P516, DOI 10.1007/S10439-01…	BACKGROUND AND OBJECTIVE: DIABETES ALTERS INNATE AND SPECIFIC IMMUNITY, CAUSING AN IMBALANCED TISSUE REPAIR PROCESS. VERY ACTIVE NEUTROPHILS AND MACROPHAGES ARE FOUND FOR A LONG TIME IN CHRONIC WOUNDS IN THOSE INDIVIDUALS. THE AIM OF THIS STUDY WAS TO EVALUATE THE RESPONSE OF THE MAIN EFFECTOR CELLS OF IMMUNITY (NEUTROPHILS, MACROPHAGES, AND T LYMPHOCYTES) AND TO COMPARE THE EFFECTS OF TWO LASER …				45	UNIV NOVE JULHO, POSTGRAD PROGRAM BIOPHOTON APPL HLTH SCI, SAO PAULO, SP, BRAZIL.;						LASER THERAPY; NEUTROPHIL INFILTRATION; DIABETES; MACROPHAGES; WOUND HEALING	10.1002/lsm.22445	ARTICLE	1096-9101	CRISTIANE321@GMAIL.COM	51	SAO PAULO RESEARCH FOUNDATION (FAPESP) [2012/01944-0]	CONTRACT GRANT SPONSOR: SAO PAULO RESEARCH FOUNDATION (FAPESP); CONTRACT GRANT NUMBER: # 2012/01944-0.	DF6YX	LEVEL; PHOTOBIOMODULATION; MODULATION; EXPRESSION	1	LASER SURG MED	LASERS SURG. MED.	ENGLISH	26		FERRARI, RAQUEL/0000-0001-5142-9526; FRANCA, CRISTIANE/0000-0002-9285-4622; DA SILVA, DANIELA DE FÁTIMA TEIXEIRA/0000-0002-7228-6146; FERNANDES, KRISTIANNE PORTA SANTOS/0000-0001-7156-9286; BUSSADORI, SANDRA KALIL/0000-0002-9853-1138	111 RIVER ST, HOBOKEN 07030-5774, NJ USA	7	HOBOKEN	26627532	J	WILEY	2016	FERRARI, RAQUEL/I-4419-2016; FRANCA, CRISTIANE/B-2563-2014; DA SILVA, DANIELA DE FÁTIMA TEIXEIRA/K-3071-2012; FERNANDES, KRISTIANNE PORTA SANTOS/I-4417-2016; BUSSADORI, SANDRA KALIL/J-5458-2014	FRANCA, CM (通讯作者)，UNIV NOVE JULHO, POSTGRAD PROGRAM BIOPHOTON APPL HLTH SCI, SAO PAULO, SP, BRAZIL.	DERMATOLOGY; SURGERY			0196-8092	LASERS IN SURGERY AND MEDICINE			11	EFFECT OF LASER THERAPY ON IMMUNE CELLS INFILTRATE AFTER EXCISIONAL WOUNDS IN DIABETIC RATS	0	6
TATE MITCHEL;ROBINSON EMMA;GREEN BRIAN D.;MCDERMOTT BARBARA J.;GRIEVE DAVID J.	ADACHI H, 2011, BIOCHEM BIOPH RES CO, V409, P177, DOI 10.1016/J.BBRC.2011.04.110;ARAKAWA M, 2010, DIABETES, V59, P1030, DOI 10.2337/DB09-1694;BAROUCH LA, 2003, CIRCULATION, V108, P754, DOI 10.1161/01.CIR.0000083716.82622.FD;BERTONI AG, 2004, DIABETES CARE, V27, P699, DOI 10.2337/DIACARE.27.3.699;BISHOP JR, 2010, J BIOL CHEM, V285, P14658, DOI 10.1074/JBC.M110.112391;BONITO P, 2005, DIABETIC MED, …	IN ADDITION TO ITS' ESTABLISHED METABOLIC AND CARDIOPROTECTIVE EFFECTS, GLUCAGON-LIKE PEPTIDE-1 (GLP-1) REDUCES POST-INFARCTION HEART FAILURE VIA PREFERENTIAL ACTIONS ON THE EXTRACELLULAR MATRIX (ECM). HERE, WE INVESTIGATED WHETHER THE GLP-1 MIMETIC, EXENDIN-4, MODULATES CARDIAC REMODELLING IN EXPERIMENTAL DIABETES BY SPECIFICALLY TARGETING INFLAMMATORY/ECM PATHWAYS, WHICH ARE CHARACTERISTICALLY …	1				QUEENS UNIV BELFAST, WELLCOME WOLFSON INST EXPT MED, 97 LISBURN RD, BELFAST BT9 7AE, ANTRIM, NORTH IRELAND.; SCH BIOL SCI, INST GLOBAL FOOD SECUR, BELFAST BT9 5HN, ANTRIM, NORTH IRELAND.;						GLUCAGON-LIKE PEPTIDE-1; EXPERIMENTAL DIABETES; CARDIAC REMODELLING; EXTRACELLULAR MATRIX; INFLAMMATION	10.1007/s00395-015-0518-1	ARTICLE	1435-1803	D.GRIEVE@QUB.AC.UK		BRITISH HEART FOUNDATION [PG/09/102, FS/11/36/28872]; BRITISH HEART FOUNDATION [PG/09/102/28133] FUNDING SOURCE: RESEARCHFISH; MEDICAL RESEARCH COUNCIL [G0601215] FUNDING SOURCE: RESEARCHFISH; MRC [G0601215] FUNDING SOURCE: UKRI	THIS WORK WAS SUPPORTED BY RESEARCH GRANTS FROM THE BRITISH HEART FOUNDATION (PG/09/102 AND FS/11/36/28872).	DE7HF	GLUCAGON-LIKE PEPTIDE-1; HEART-FAILURE; ATHEROSCLEROTIC LESION; INFARCT SIZE; INFLAMMATION; RECEPTOR; GLUCOSE; CARDIOMYOPATHY; REPERFUSION; PERFORMANCE	1	BASIC RES CARDIOL	BASIC RES. CARDIOL.	ENGLISH	49	GREEN PUBLISHED, HYBRID	TATE, MITCHEL/0000-0003-1422-1747	TIERGARTENSTRASSE 17, D-69121 HEIDELBERG, GERMANY	13	HEIDELBERG	26597728	J	SPRINGER HEIDELBERG	2016		GRIEVE, DJ (通讯作者)，QUEENS UNIV BELFAST, WELLCOME WOLFSON INST EXPT MED, 97 LISBURN RD, BELFAST BT9 7AE, ANTRIM, NORTH IRELAND.	CARDIOVASCULAR SYSTEM & CARDIOLOGY			0300-8428	BASIC RESEARCH IN CARDIOLOGY			30	EXENDIN-4 ATTENUATES ADVERSE CARDIAC REMODELLING IN STREPTOZOCIN-INDUCED DIABETES VIA SPECIFIC ACTIONS ON INFILTRATING MACROPHAGES	0	11
HASSAN NURUDEEN;WITHYCOMBE CATHRYN;AHLUWALIA MANINDER;THOMAS ANDREW;MORRIS KEITH	AGGARWAL BB, 2009, EXP BIOL MED, V234, P825, DOI 10.3181/0902-MR-78;ALSEMARI A, 2014, BMC COMPLEM ALTERN M, V14, DOI 10.1186/1472-6882-14-114;ANISUZZAMAN, 2014, J CLIN INVEST, V124, P4429, DOI 10.1172/JCI74917;BASHTIAN MH, 2013, IRAN J PHARM RES, V12, P475;BENAYAD Z, 2014, INT J MOL SCI, V15, P20668, DOI 10.3390/IJMS151120668;CHANPUT W, 2013, FOOD FUNCT, V4, P266, DOI 10.1039/C2FO30156C;CHAVEZ-GA…	BACKGROUND: MACROPHAGES ARE KEY CELLULAR MEDIATORS IN DIABETES-RELATED INFLAMMATION. MOLECULAR CUES SUCH AS CYTOKINES FOUND IN THE TISSUE MICROENVIRONMENT REGULATES THE POLARIZATION OF MACROPHAGES INTO AN M1 (PRO-INFLAMMATORY) OR M2 (IMMUNOREGULATORY) PHENOTYPE. RECENT EVIDENCE SUGGESTS THAT M1 MACROPHAGES IN DIABETIC PATIENTS MAY CONTRIBUTE TO THE COMPLICATIONS ASSOCIATED WITH THE DISEASE SUCH A…				417	CARDIFF METROPOLITAN UNIV, CARDIFF SCH HLTH SCI, WESTERN AVE, CARDIFF CF5 2YB, S GLAM, WALES.;						CHRONIC INFLAMMATION; MACROPHAGE POLARIZATION; DIABETES; GLYCATED BSA; THP-1 CELLS; TRIGONELLA FOENUM GRAECUM; FENUGREEK SEEDS; NF-KAPPA B		ARTICLE			426			DD0OS	INFLAMMATION; OBESITY; L.	12	FUNCT FOODS HEALTH D	FUNCT. FOODS HEALTH DIS.	ENGLISH	28			1212 HAMPSHIRE LN, STE 213, RICHARDSON, TX 75080 USA	10	RICHARDSON		J	FUNCTIONAL FOOD CENTER INC	2015	HASSAN, NURUDEEN/AAL-2293-2020	HASSAN, N (通讯作者)，CARDIFF METROPOLITAN UNIV, CARDIFF SCH HLTH SCI, WESTERN AVE, CARDIFF CF5 2YB, S GLAM, WALES.	FOOD SCIENCE & TECHNOLOGY			2160-3855	FUNCTIONAL FOODS IN HEALTH AND DISEASE			5	A METHANOLIC EXTRACT OF TRIGONELLA FOENUM-GRAECUM (FENUGREEK) SEEDS REGULATES MARKERS OF MACROPHAGE POLARIZATION	0	6
FANG QILU;WANG JINGYING;WANG LINTAO;ZHANG YALI;YIN HAIMIN;LI YUNZHOU;TONG CHAO;LIANG GUANG;ZHENG CHAO	ADLI M, 2010, PLOS ONE, V5, DOI 10.1371/JOURNAL.PONE.0009428;BAKER RG, 2011, CELL METAB, V13, P11, DOI 10.1016/J.CMET.2010.12.008;BAUMANN B, 2012, CURR DIABETES REP, V12, P499, DOI 10.1007/S11892-012-0299-Y;BROWNLEE M, 1994, DIABETES, V43, P836, DOI 10.2337/DIAB.43.6.836;CALLE MC, 2012, DIABETES METAB, V38, P183, DOI 10.1016/J.DIABET.2011.11.006;DALLA VESTRA M, 2005, J AM SOC NEPHROL, V16, PS78, …	HIGH GLUCOSE-INDUCED INFLAMMATORY RESPONSE IN DIABETIC COMPLICATIONS PLAYS AN IMPORTANT ROLE IN DISEASE OCCURRENCE AND DEVELOPMENT. WITH INFLAMMATORY CYTOKINES AND SIGNALING PATHWAYS AS IMPORTANT MEDIATORS, TARGETING INFLAMMATION MAY BE A NEW AVENUE FOR TREATING DIABETIC COMPLICATIONS. CHALCONES ARE A CLASS OF NATURAL PRODUCTS WITH VARIOUS PHARMACOLOGICAL ACTIVITIES. PREVIOUSLY, WE IDENTIFIED L2H…				179	WENZHOU MED UNIV, CHEM BIOL RES CTR, SCH PHARMACEUT SCI, WENZHOU 325035, ZHEJIANG, PEOPLES R CHINA.; WENZHOU MED UNIV, CTR DIABET, AFFILIATED HOSP 2, WENZHOU 325035, ZHEJIANG, PEOPLES R CHINA.; WENZHOU MED UNIV, DEPT ENDOCRINOL, AFFILIATED HOSP 2, WENZHOU 325035, ZHEJIANG, PEOPLES R CHINA.; HUNTER HOLMES MCGUIRE VA MED CTR, RICHMOND, VA 23249 USA.;						CHALCONE; ANTI-INFLAMMATION; HIGH GLUCOSE; DIABETIC COMPLICATION; MACROPHAGE	10.1016/j.taap.2015.07.009	ARTICLE	1096-0333	WZMCLIANGGUANG@163.COM; WALLBB_1022@163.COM	191	NATURAL SCIENCE FUNDING OF CHINA [81300678, 81200572, 81200630, 81161120550]; ZHEJIANG PROVINCIAL NATURAL SCIENCE FUNDING [LQ14H310003]; HIGH-LEVEL INNOVATIVE TALENT FUNDING OF ZHEJIANG DEPARTMENT OF HEALTH [2010-017]; ZHEJIANG KEY GROUP IN SCIENTIFIC INNOVATION [2010R50042]	THIS STUDY WAS SUPPORTED BY THE NATURAL SCIENCE FUNDING OF CHINA (81300678 TO C.T., 81200572 TO J.W., 81200630 AND 81161120550 TO C.Z.), ZHEJIANG PROVINCIAL NATURAL SCIENCE FUNDING (LQ14H310003 TO Y.Z.), HIGH-LEVEL INNOVATIVE TALENT FUNDING OF ZHEJIANG DEPARTMENT OF HEALTH (2010-017) (TO G.L.), AND ZHEJIANG KEY GROUP IN SCIENTIFIC INNOVATION (2010R50042).	CS9DL	NF-KAPPA-B; PROINFLAMMATORY CYTOKINE; RENAL INJURY; GLUCOSE; ACTIVATION; INHIBITION; EXPRESSION; ALPHA; MAPK; PATHOGENESIS	2	TOXICOL APPL PHARM	TOXICOL. APPL. PHARMACOL.	ENGLISH	50		TONG, CHAO/0000-0003-0828-2674	525 B ST, STE 1900, SAN DIEGO, CA 92101-4495 USA	13	SAN DIEGO	26206226	J	ACADEMIC PRESS INC ELSEVIER SCIENCE	2015	TONG, CHAO/AAM-2225-2020	LIANG, G (通讯作者)，WENZHOU MED UNIV, CHEM BIOL RES CTR, SCH PHARMACEUT SCI, WENZHOU 325035, ZHEJIANG, PEOPLES R CHINA.	PHARMACOLOGY & PHARMACY; TOXICOLOGY			0041-008X	TOXICOLOGY AND APPLIED PHARMACOLOGY			22	ATTENUATION OF INFLAMMATORY RESPONSE BY A NOVEL CHALCONE PROTECTS KIDNEY AND HEART FROM HYPERGLYCEMIA-INDUCED INJURIES IN TYPE 1 DIABETIC MICE	0	14
AWAD ALAA S.;YOU HANNING;GAO TING;COOPER TIMOTHY K.;NEDOSPASOV SERGEI A.;VACHER JEAN;WILKINSON PATRICK F.;FARRELL FRANCIS X.;REEVES W. BRIAN	ABDEL-RAHMAN EM, 2012, J GEN INTERN MED, V27, P458, DOI 10.1007/S11606-011-1912-5;AJUEBOR MN, 1999, BIOCHEM BIOPH RES CO, V255, P279, DOI 10.1006/BBRC.1999.0196;AJUEBOR MN, 1999, J IMMUNOL, V162, P1685;AL-LAMKI RS, 2001, LAB INVEST, V81, P1503, DOI 10.1038/LABINVEST.3780364;AWAD AS, 2011, AM J PHYSIOL-RENAL, V301, PF1358, DOI 10.1152/AJPRENAL.00332.2011;AWAD AS, 2006, AM J PHYSIOL-RENAL, V290, PF…	MONOCYTE/MACROPHAGE RECRUITMENT CORRELATES STRONGLY WITH THE PROGRESSION OF DIABETIC NEPHROPATHY. TUMOR NECROSIS FACTOR-ALPHA (TNF-ALPHA) IS PRODUCED BY MONOCYTES/MACROPHAGES BUT THE DIRECT ROLE OF TNF-ALPHA AND/OR MACROPHAGE-DERIVED TNF-ALPHA IN THE PROGRESSION OF DIABETIC NEPHROPATHY REMAINS UNCLEAR. HERE WE TESTED WHETHER INHIBITION OF TNF-ALPHA CONFERS KIDNEY PROTECTION IN DIABETIC NEPHROPATH…				722	PENN STATE UNIV, COLL MED, DEPT MED, HERSHEY, PA 17033 USA.; PENN STATE UNIV, COLL MED, DEPT COMPARAT MED, HERSHEY, PA 17033 USA.; ENGELHARDT INST MOL BIOL, MOSCOW, RUSSIA.; MOSCOW MV LOMONOSOV STATE UNIV, MOSCOW, RUSSIA.; UNIV MONTREAL, DEPT MED, CLIN RES INST MONTREAL, MONTREAL, PQ H3C 3J7, CANADA.; JANSSEN R&D, DEPT IMMUNOL RES, SPRING HOUSE, PA USA.;						ALBUMINURIA; DIABETIC NEPHROPATHY; INFLAMMATION	10.1038/ki.2015.162	ARTICLE	1523-1755	ASA17@PSU.EDU	733	NIH [DK094930, DK094930S1, DK081876]; JOHNSON AND JOHNSON; NATIONAL INSTITUTE OF DIABETES AND DIGESTIVE AND KIDNEY DISEASES [R01DK094930, R01DK081876, F32DK009493] FUNDING SOURCE: NIH REPORTER	THIS STUDY WAS SUPPORTED BY NIH GRANTS DK094930 AND DK094930S1 (TO ASA) AND DK081876 (TO WBR) AND A GRANT FROM JOHNSON AND JOHNSON.	CS6UY	MONOCYTE CHEMOATTRACTANT PROTEIN-1; TNF RECEPTORS 1; SODIUM RETENTION; EXPRESSION; NEPHROPATHY; CELLS; CHEMOKINE; INFLAMMATION; RELEASE; URINARY	4	KIDNEY INT	KIDNEY INT.	ENGLISH	71	GREEN ACCEPTED, BRONZE		STE 800, 230 PARK AVE, NEW YORK, NY 10169 USA	12	NEW YORK	26061548	J	ELSEVIER SCIENCE INC	2015	NEDOSPASOV, SERGEI/C-3043-2018; NEDOSPASOV, SERGEI/Q-7319-2016	AWAD, AS (通讯作者)，PENN STATE UNIV, MILTON S HERSHEY MED CTR, COLL MED, DIV NEPHROL, H040,500 UNIV DR,POB 850,BMR BLDG,C5830, HERSHEY, PA 17033 USA.	UROLOGY & NEPHROLOGY			0085-2538	KIDNEY INTERNATIONAL			118	MACROPHAGE-DERIVED TUMOR NECROSIS FACTOR-ALPHA MEDIATES DIABETIC RENAL INJURY	3	18
RIBAS MARTINS CAROLINA FERNANDES;CORREA SALLES BRUNO CESAR;PEREIRA LIMA BRIGAGAO MAISA RIBEIRO;RODRIGUES MARIA RITA;FERREIRA ERIC BATISTA;DA SILVEIRA DUARTE STELLA MARIS;DE ARAUJO PAULA FERNANDA BORGES	ALBA-LOUREIRO TC, 2006, J ENDOCRINOL, V188, P295, DOI 10.1677/JOE.1.06438;ARYA A, 2012, J ETHNOPHARMACOL, V144, P22, DOI 10.1016/J.JEP.2012.08.014;BABIOR BM, 2002, ISRAEL MED ASSOC J, V4, P1023;BANERJEE D, 2012, OXID ANTIOXID MED SC, V1, P91, DOI DOI 10.5455/OAMS.270812.OR.015;BARBOSA JHP, 2008, ARQ BRAS ENDOCRINOL, V52, P940, DOI 10.1590/S0004-27302008000600005;BROWNLEE M, 1995, CLIN INVEST MED,…	THIS STUDY WAS CONDUCTED TO EVALUATE THE EFFECTS OF THE ETHANOLIC EXTRACT OF PASSIFLORA EDULIS LEAVES ON BLOOD GLUCOSE, PROTEIN GLYCATION, NADPH OXIDASE ACTIVITY AND MACROPHAGE PHAGOCYTIC CAPACITY AFTER CANDIDA ALBICANS EXPOSURE IN DIABETIC RATS. THE PASSIFLORA EDULIS SIMS LEAVES WERE DRIED TO 40 DEGREES C, POWDERED, EXTRACTED BY MACERATION IN 70% ETHANOL, EVAPORATED UNDER REDUCED PRESSURE AND LY…				869	UNIV FED ALFENAS, FAC PHARMACEUT SCI, DEPT CLIN & TOXICOL ANAL, ALFENAS, MG, BRAZIL.; UNIV FED ALFENAS, DEPT BIOCHEM, INST BIOMED SCI, ALFENAS, MG, BRAZIL.; UNIV FED ALFENAS, INSITUTE EXACT SCI, ALFENAS, MG, BRAZIL.;						PASSIFLORA EDULIS SIMS/PHARMACOGNOSY; PASSIFLORA EDULIS SIMS/ETHANOLIC EXTRACT/EFFECTS; BLOOD GLUCOSE; PROTEIN GLYCATION; REACTIVE OXYGEN SPECIES; DIABETES/TREATMENT/EXPERIMENTAL STUDY; MEDICINAL PLANTS	10.1590/S1984-82502015000400013	ARTICLE	2175-9790	FBAPAULA@YAHOO.COM.BR	878			DJ9KZ	PLANT-EXTRACTS; ANTIOXIDANT; DYSFUNCTION; IMPACT; ALATA; CELLS	4	BRAZ J PHARM SCI	BRAZ. J. PHARM. SCI.	ENGLISH	36	GOLD, GREEN SUBMITTED, GREEN PUBLISHED	FERREIRA, ERIC BATISTA/0000-0003-3361-0908; DUARTE, STELLA/0000-0002-6276-3420	SERVICO PUBLICACOES E CIRCULACAO, CAIXA POSTAL 66083, SAO PAULO, 00000, BRAZIL	10	SAO PAULO		J	UNIV SAO PAULO, CONJUNTO QUIMICAS	2015	RODRIGUES, MARIA RITA/ABE-1097-2020; FERREIRA, ERIC BATISTA/C-2551-2011; PAULA, FERNANDA/AAH-1684-2019	PAULA, FBD (通讯作者)，UNIV FED ALFENAS, DEPT ANAL CLIN, FAC CIENCIAS FARMACEUT, RUA GABRIEL MONTEIRO DA SILVA,700 CTR, BR-37130000 ALFENAS, MG, BRAZIL.	PHARMACOLOGY & PHARMACY			1984-8250	BRAZILIAN JOURNAL OF PHARMACEUTICAL SCIENCES			5	ETHANOLIC EXTRACT OF PASSIFLORA EDULIS SIMS LEAVES INHIBITS PROTEIN GLYCATION AND RESTORES THE OXIDATIVE BURST IN DIABETIC RAT MACROPHAGES AFTER CANDIDA ALBICANS EXPOSURE	0	13
HUANG HONG;CUI WENHUI;QIU WEI;ZHU MING;ZHAO RONGSHEN;ZENG DENGFEN;DONG CHENHUI;WANG XIAOHUI;GUO WEI;XING WEI;LI XIANGYUN;LI LEI;TAN YAN;WU XIAOFENG;CHEN LIZHAO;FU XIAOBING;LUO DONGLIN;XU XIANG	ALLEN RJ, 2014, PLOS ONE, V9, DOI 10.1371/JOURNAL.PONE.0092667;BALTZIS D, 2014, ADV THER, V31, P817, DOI 10.1007/S12325-014-0140-X;BENNETT SP, 2003, BRIT J SURG, V90, P133, DOI 10.1002/BJS.4019;BLAKYTNY R, 2006, DIABETIC MED, V23, P594, DOI 10.1111/J.1464-5491.2006.01773.X;BUJOR AM, 2008, J INVEST DERMATOL, V128, P1906, DOI 10.1038/JID.2008.39;CALAUTTI E, 2005, J BIOL CHEM, V280, P32856, DOI 10.1…	BACKGROUND: WOUND HEALING IS IMPAIRED IN DIABETES MELLITUS. THE UNDERLYING MECHANISM INVOLVED IN THIS PROCESS IS STILL UNKNOWN. THE AKT/MTOR SIGNALING PATHWAY PLAYS A CRUCIAL ROLE IN THE PATHOGENESIS OF DIABETES. OBJECTIVE: WE INVESTIGATED THE ROLE OF THE AKT/MTOR PATHWAY IN DIABETIC WOUNDS AND THE MECHANISMS THAT GROWTH FACTORS ACTIVATE THIS PATHWAY TO PROMOTE DIABETIC WOUND HEALING. METHODS: FU…				241	THIRD MIL MED UNIV, INST SURG RES, DAPING HOSP, STATE KEY LAB TRAUMA BURNS & COMBINED INJURY, CHONGQING 400042, PEOPLES R CHINA.; THIRD MIL MED UNIV, CELL BASED THERAPY CTR, DAPING HOSP, CHONGQING 400042, PEOPLES R CHINA.; CHINA HAI YANG REN MIN HOSP, HAIYANG, SHANDONG, PEOPLES R CHINA.; PEOPLES LIBERAT ARMY GEN HOSP, INST BASIC MED SCI, BEIJING 100853, PEOPLES R CHINA.; THIRD MIL MED UNIV, INST …						WOUND HEALING; THE AKT/MTOR PATHWAY; STREPTOZOTOCIN; DIABETIC RATS; GRANULOCYTE-MACROPHAGE COLONY-STIMULATING FACTOR; FIBROBLAST	10.1016/j.jdermsci.2015.06.002	ARTICLE	1873-569X	LDL1967@SINA.COM; XIANGXU@YMAIL.COM	251	MAJOR STATE BASIC RESEARCH DEVELOPMENT PROGRAM OF CHINA (973 PROGRAM) [2012CB518105]; CHINESE NATIONAL NATURAL SCIENCE FOUNDATION PROJECT [81372059, 81372060, 30970651]	THIS WORK WAS SUPPORTED BY THE MAJOR STATE BASIC RESEARCH DEVELOPMENT PROGRAM OF CHINA (973 PROGRAM, NO. 2012CB518105) AND THE CHINESE NATIONAL NATURAL SCIENCE FOUNDATION PROJECT (NOS. 81372059; 81372060 AND 30970651).	CV8BN	GROWTH-FACTOR; UP-REGULATION; INSULIN; KERATINOCYTES; ANGIOGENESIS; CELLS; MTOR; BIOSYNTHESIS; FIBROBLAST; COLLAGEN	3	J DERMATOL SCI	J. DERMATOL. SCI.	ENGLISH	45		HUANG, HONG/0000-0001-7688-3506; XU, XIANG/0000-0002-1026-2210	ELSEVIER HOUSE, BROOKVALE PLAZA, EAST PARK SHANNON, CO, CLARE, 00000, IRELAND	11	CLARE	26091964	J	ELSEVIER IRELAND LTD	2015	XU, XIANG/L-2579-2014; LI, XIANGYUN/AAE-2888-2020	LUO, DL (通讯作者)，THIRD MIL MED UNIV, INST SURG RES, DAPING HOSP, STATE KEY LAB TRAUMA BURNS & COMBINED INJURY, CHONGQING 400042, PEOPLES R CHINA.	DERMATOLOGY			0923-1811	JOURNAL OF DERMATOLOGICAL SCIENCE			33	IMPAIRED WOUND HEALING RESULTS FROM THE DYSFUNCTION OF THE AKT/MTOR PATHWAY IN DIABETIC RATS	0	13
SHAHEEN ZACHARY R.;CORBETT JOHN A.	ADEREM A, 1999, ANNU REV IMMUNOL, V17, P593, DOI 10.1146/ANNUREV.IMMUNOL.17.1.593;ALEXOPOULOU L, 2001, NATURE, V413, P732, DOI 10.1038/35099560;ALKHATIB G, 1996, SCIENCE, V272, P1955, DOI 10.1126/SCIENCE.272.5270.1955;ARNUSH M, 1998, J IMMUNOL, V160, P2684;ARNUSH M, 1998, J CLIN INVEST, V102, P516, DOI 10.1172/JCI844;BAEK HS, 1990, J VIROL, V64, P5708, DOI 10.1128/JVI.64.12.5708-5715.1990;BAEK HS…	THE EXPRESSION AND PRODUCTION OF TYPE 1 INTERFERON IS THE CLASSIC CELLULAR RESPONSE TO VIRUS INFECTION. IN ADDITION TO THIS ANTIVIRAL RESPONSE, VIRUS INFECTION ALSO STIMULATES THE PRODUCTION OF PROINFLAMMATORY MEDIATORS. IN THIS REVIEW, THE PATHWAYS CONTROLLING THE INDUCTION OF INFLAMMATORY GENES AND THE ROLES THAT THESE INFLAMMATORY MEDIATORS CONTRIBUTE TO HOST DEFENSE AGAINST VIRAL PATHOGENS WI…				1938	MED COLL WISCONSIN, DEPT BIOCHEM, 8701 W WATERTOWN PLANK RD, MILWAUKEE, WI 53226 USA.;						INFLAMMATION; CYTOKINE; VIRUS; MACROPHAGE; DIABETES; CCR5	10.3390/biom5031938	REVIEW		ZSHAHEEN@MCW.EDU; JCORBETT@MCW.EDU	1954	NIH [DK-052194, AI-44458]; F30 FELLOWSHIP [DK102363-01A1]; NIGMS [T32-GM080202]; NATIONAL INSTITUTE OF ALLERGY AND INFECTIOUS DISEASES [R01AI044458] FUNDING SOURCE: NIH REPORTER; NATIONAL INSTITUTE OF DIABETES AND DIGESTIVE AND KIDNEY DISEASES [R01DK052194, F30DK102363] FUNDING SOURCE: NIH REPORTER; NATIONAL INSTITUTE OF GENERAL MEDICAL SCIENCES [T32GM080202] FUNDING SOURCE: NIH REPORTER	THE AUTHORS WOULD LIKE TO THANK AARON NAATZ, JENNIFER MCGRAW, BRYNDON OLESON, KASIA BRONIOWSKA, AND JOSHUA STAFFORD FOR THEIR HELP IN PROOF-READING THIS MANUSCRIPT. THE AUTHORS WOULD ALSO LIKE TO THANK ALL OF THE PREVIOUS CORBETT LAB RESEARCHERS WHOSE WORK WAS DESCRIBED IN DETAIL IN THIS REVIEW. THIS WORK WAS SUPPORTED BY GRANTS FROM THE NIH: DK-052194 AND AI-44458 (TO JOHN A. CORBETT). ZACHARY R…	CT0RO	DOUBLE-STRANDED-RNA; NITRIC-OXIDE SYNTHASE; NF-KAPPA-B; INDUCED CYCLOOXYGENASE-2 EXPRESSION; INDEPENDENT PHOSPHOLIPASE A(2); INDUCED DIABETES-MELLITUS; ACTIVATED PROTEIN-KINASE; KILHAM RAT VIRUS; MEDIATES CREB PHOSPHORYLATION; CHEMOKINE RECEPTOR CCR5	3	BIOMOLECULES	BIOMOLECULES	ENGLISH	111	GREEN PUBLISHED, GOLD, GREEN SUBMITTED		ST ALBAN-ANLAGE 66, CH-4052 BASEL, SWITZERLAND	17	BASEL	26295266	J	MDPI	2015		CORBETT, JA (通讯作者)，MED COLL WISCONSIN, DEPT BIOCHEM, 8701 W WATERTOWN PLANK RD, MILWAUKEE, WI 53226 USA.	BIOCHEMISTRY & MOLECULAR BIOLOGY			2218-273X	BIOMOLECULES			5	MACROPHAGE EXPRESSION OF INFLAMMATORY GENES IN RESPONSE TO EMCV INFECTION	0	4
BURAS ERIC DALE;YANG LINA;SAHA PRADIP;KIM JONGOH;MEHTA POOJA;YANG YISHENG;HILSENBECK SUSAN;KOJIMA HIDETO;CHEN WENHAO;SMITH C. WAYNE;CHAN LAWRENCE	ALJADA A, 2006, METABOLISM, V55, P1177, DOI 10.1016/J.METABOL.2006.04.016;APOVIAN CM, 2008, ARTERIOSCL THROM VAS, V28, P1654, DOI 10.1161/ATVBAHA.108.170316;BRAKE DK, 2006, AM J PHYSIOL-CELL PH, V291, PC1232, DOI 10.1152/AJPCELL.00008.2006;BUCH T, 2005, NAT METHODS, V2, P419, DOI 10.1038/NMETH762;CANCELLO R, 2006, DIABETES, V55, P1554, DOI 10.2337/DB06-0133;CHANG WT, 2012, FOOD CHEM, V134, P972, …	ADIPOSE TISSUE MACROPHAGES (ATMS) PLAY AN IMPORTANT ROLE IN THE PATHOGENESIS OF OBESE TYPE 2 DIABETES. HIGH-FAT DIET (HFD)-INDUCED OBESITY HAS BEEN SHOWN TO LEAD TO ATM ACCUMULATION IN RODENTS; HOWEVER, THE IMPACT OF HYPERGLYCEMIA ON ATMDYNAMICS IN HFD-FED TYPE 2 DIABETIC MODELS HAS NOT BEEN STUDIED. WE PREVIOUSLY SHOWED THAT HYPERGLYCEMIA INDUCES THE APPEARANCE OF PROINSULIN (PI)-PRODUCING PROIN…				3537	BAYLOR COLL MED, DEPT MED, HOUSTON, TX 77030 USA.; BAYLOR COLL MED, DEPT MOL & CELLULAR BIOL, HOUSTON, TX 77030 USA.; USDA, CHILDRENS NUTR RES CTR, HOUSTON, TX USA.; SHIGA UNIV MED SCI, DEPT STEM CELL BIOL & REGENERAT MED, OTSU, SHIGA 52021, JAPAN.;						INFLAMMATION; OBESITY; DIABETES; GLUCOSE	10.1096/fj.15-271452	ARTICLE	1530-6860	LCHAN@BCM.EDU	3548	U.S. NATIONAL INSTITUTES OF HEALTH (NIH) [NATIONAL HEART, LUNG AND BLOOD INSTITUTE (NHLBI)] [R01-HL51586]; DIABETES RESEARCH CENTER [P30-DK079638]; CORE LABORATORIES AT BAYLOR COLLEGE OF MEDICINE; BETTY RUTHERFORD CHAIR IN DIABETES RESEARCH AT BAYLOR ST. LUKE'S MEDICAL CENTER (HOUSTON, TX, USA); FRANK AND CINDY LIU FAMILY FOUNDATION; CUNNINGHAM (CHRIS, CASEY AND JENNIFER) FAMILY FOUNDATION; T.T. …	THE AUTHORS ACKNOWLEDGE VISHAL KAILA AND SHINASUKI KUSUI FOR HELP WITH EXPERIMENTS, VIJAY YECHOOR FOR ADVICE ON EXPERIMENTS AND PROVISION OF MIP-GFP MICE, AND HERBERT VIRGIN FOR PROVISION OF IDTR MICE. IN ADDITION, THE AUTHORS THANK DR. BENNY HUNG-JUNN CHANG AND DR. CHRISTINA CAMELL FOR ADVICE ON EXPERIMENTS, AND SAND YU-CHIH KU AND LESLIE WU FOR ADMINISTRATIVE HELP. THIS WORK WAS SUPPORTED BY TH…	CN9VA	NECROSIS-FACTOR-ALPHA; TNF-ALPHA; ADIPOCYTE DEATH; OBESITY; CELLS; EXPRESSION; INFLAMMATION; INFILTRATION; DYSFUNCTION; SENSITIVITY	8	FASEB J	FASEB J.	ENGLISH	48	GREEN PUBLISHED	CHEN, WENHAO/0000-0002-0626-3739	9650 ROCKVILLE PIKE, BETHESDA, MD 20814-3998 USA	12	BETHESDA	25953849	J	FEDERATION AMER SOC EXP BIOL	2015	CHEN, WENHAO/J-6553-2019	CHAN, L (通讯作者)，BAYLOR COLL MED, DIABET RES CTR, R614,ONE BAYLOR PLAZA, HOUSTON, TX 77030 USA.	BIOCHEMISTRY & MOLECULAR BIOLOGY; LIFE SCIENCES & BIOMEDICINE - OTHER TOPICS; CELL BIOLOGY			0892-6638	FASEB JOURNAL			10	PROINSULIN-PRODUCING, HYPERGLYCEMIA-INDUCED ADIPOSE TISSUE MACROPHAGES UNDERLIE INSULIN RESISTANCE IN HIGH FAT-FED DIABETIC MICE	0	8
ZHANG CHENCHEN;BI YAXIN;JIN GUOXI;GAN HUAIYONG;YU LEI	ALSALEH G, 2009, J IMMUNOL, V182, P5088, DOI 10.4049/JIMMUNOL.0801613;ARNDT PG, 2000, AM J RESP CELL MOL, V22, P708, DOI 10.1165/AJRCMB.22.6.3832;AZUMA K, 2006, ARTERIOSCL THROM VAS, V26, P2275, DOI 10.1161/01.ATV.0000239488.05069.03;BLANKENBERG S, 2002, CIRCULATION, V106, P24, DOI 10.1161/01.CIR.0000020546.30940.92;CHANG CM, 2012, ACTA DIABETOL, V49, PS171, DOI 10.1007/S00592-012-0398-X;CORDOBA-…	MACROPHAGES ARE INVOLVED IN THE PROGRESSION OF ATHEROSCLEROSIS BY RELEASING PRO-INFLAMMATORY CYTOKINES. HIGH LEVELS OF INTERLEUKIN (IL)-18 ARE ASSOCIATED WITH AN INCREASED RISK OF DEVELOPING DIABETES AND ATHEROSCLEROSIS. THE PRESENT STUDY AIMED TO INVESTIGATE THE ASSOCIATION BETWEEN IL-18, AND HIGH AND FLUCTUATING GLUCOSE LEVELS IN MOUSE PERITONEAL MACROPHAGES (MPMS), AND TO ASSESS THE INVOLVEMEN…				2715	BENGBU MED COLL, DEPT ENDOCRINOL, AFFILIATED HOSP 1, BENGBU 233020, ANHUI, PEOPLES R CHINA.; LUAN TRADIT CHINESE MED HOSP, DEPT ENDOCRINOL, LUAN 237008, ANHUI, PEOPLES R CHINA.; BENGBU MED COLL, DEPT PATHOL, BENGBU 233020, ANHUI, PEOPLES R CHINA.;						MACROPHAGE; INTERLEUKIN 18; GLUCOSE; ATHEROSCLEROSIS; DIABETES; INFLAMMATION	10.3892/mmr.2015.3753	ARTICLE	1791-3004	279740551@QQ.COM	2720	NATURAL SCIENCE FOUNDATION OF THE ANHUI HIGHER EDUCATION INSTITUTIONS, CHINA [KJ2014A156]; HEALTH DEPARTMENT ISSUES OF ANHUI PROVINCE [09A014]	THIS STUDY WAS SUPPORTED BY THE NATURAL SCIENCE FOUNDATION OF THE ANHUI HIGHER EDUCATION INSTITUTIONS, CHINA (NO. KJ2014A156) AND HEALTH DEPARTMENT ISSUES OF ANHUI PROVINCE (NO. 09A014).	CN8GR	SEQUENCE-BINDING-PROTEIN; OXIDATIVE STRESS; CARDIOVASCULAR-DISEASE; INSULIN-RESISTANCE; GENE-EXPRESSION; CUTTING EDGE; IL-18; CYTOKINE; HYPERGLYCEMIA; INFLAMMATION	2	MOL MED REP	MOL. MED. REP.	ENGLISH	40	BRONZE		POB 18179, ATHENS, 116 10, GREECE	6	ATHENS	25955000	J	SPANDIDOS PUBL LTD	2015		JIN, GX (通讯作者)，BENGBU MED COLL, DEPT ENDOCRINOL, AFFILIATED HOSP 1, 287 CHANGHUAI RD, BENGBU 233020, ANHUI, PEOPLES R CHINA.	ONCOLOGY; RESEARCH & EXPERIMENTAL MEDICINE			1791-2997	MOLECULAR MEDICINE REPORTS			5	HIGH AND FLUCTUATING GLUCOSE LEVELS INCREASE THE EXPRESSION AND SECRETION OF INTERLEUKIN-18 IN MOUSE PERITONEAL MACROPHAGES	0	3
CROOKSHANK JENNIFER A.;PATRICK CHRISTOPHER;WANG GEN SHENG;NOEL J. ARIANA;SCOTT FRASER W.	ABOUMRAD E, 2007, CLIN EXP IMMUNOL, V148, P432, DOI 10.1111/J.1365-2249.2007.03370.X;ARNDT T, 2014, CLIN EXP IMMUNOL, V177, P168, DOI 10.1111/CEI.12323;ARNDT T, 2013, PLOS ONE, V8, DOI 10.1371/JOURNAL.PONE.0064305;AURICCHIO R, 2004, DIABETES, V53, P1680, DOI 10.2337/DIABETES.53.7.1680;BADAMI E, 2011, DIABETES, V60, P2120, DOI 10.2337/DB10-1201;BEALES PE, 2002, DIABETOLOGIA, V45, P1240, DOI 10.100…	THE GUT IMMUNE SYSTEM AND ITS MODIFICATION BY DIET HAVE BEEN IMPLICATED IN THE PATHOGENESIS OF TYPE 1 DIABETES (T1D). THEREFORE, WE INVESTIGATED GUT IMMUNE STATUS IN NON-DIABETES-PRONE LEW.1AR1 AND DIABETES-PRONE LEW.1AR1-IDDM RATS AND EVALUATED THE EFFECT OF A LOW ANTIGEN, HYDROLYSED CASEIN (HC)-BASED DIET ON GUT IMMUNITY AND T1D. RATS WERE WEANED ONTO A CEREAL-BASED OR HC-BASED DIET AND MONITOR…				417	OTTAWA HOSP RES INST, OTTAWA, ON, CANADA.; UNIV OTTAWA, DEPT BIOCHEM MICROBIOL & IMMUNOL, OTTAWA, ON, CANADA.; UNIV OTTAWA, DEPT MED, OTTAWA, ON, CANADA.;						DIET; GUT IMMUNITY; M2 MACROPHAGE; REGULATORY T CELL; TYPE 1 DIABETES	10.1111/imm.12457	ARTICLE	1365-2567	FSCOTT@OHRI.CA	428	CANADIAN INSTITUTES OF HEALTH RESEARCH; CANADIAN DIABETES ASSOCIATION; QUEEN ELIZABETH II GRADUATE SCHOLARSHIP IN SCIENCE AND TECHNOLOGY; ONTARIO GRADUATE SCHOLARSHIP PROGRAM; ONTARIO GRADUATE SCHOLARSHIPS IN SCIENCE AND TECHNOLOGY; NATURAL SCIENCES AND ENGINEERING RESEARCH COUNCIL	THIS WORK WAS SUPPORTED BY THE CANADIAN INSTITUTES OF HEALTH RESEARCH AND THE CANADIAN DIABETES ASSOCIATION. THE FUNDERS HAD NO ROLE IN STUDY DESIGN, DATA COLLECTION AND ANALYSIS, DECISION TO PUBLISH, OR PREPARATION OF THE MANUSCRIPT.; C. PATRICK WAS SUPPORTED BY THE QUEEN ELIZABETH II GRADUATE SCHOLARSHIP IN SCIENCE AND TECHNOLOGY, ONTARIO GRADUATE SCHOLARSHIP PROGRAM AND ONTARIO GRADUATE SCHOLA…	CL1JR	REGULATORY T-CELLS; LYMPH-NODES; BB RAT; CYTOKINE EXPRESSION; ADOPTIVE TRANSFER; TYPE-1; MACROPHAGES; PERMEABILITY; CLEARANCE; INFILTRATION	3	IMMUNOLOGY	IMMUNOLOGY	ENGLISH	60	GREEN PUBLISHED		111 RIVER ST, HOBOKEN 07030-5774, NJ USA	12	HOBOKEN	25711680	J	WILEY	2015		SCOTT, FW (通讯作者)，OTTAWA HOSP, OTTAWA HOSP RES INST, CHRON DIS PROGRAM, GEN CAMPUS ORCC 3 NORTH,ROOM 3-323,501 SMYTH RD, OTTAWA, ON K1H 8L6, CANADA.	IMMUNOLOGY			0019-2805	IMMUNOLOGY			7	GUT IMMUNE DEFICITS IN LEW.1AR1-IDDM RATS PARTIALLY OVERCOME BY FEEDING A DIABETES-PROTECTIVE DIET	0	5
PERSSON P.;FRIEDERICH PERSSON M.;FASCHING A.;HANSELL P.;INAGI R.;PALM F.	AWAD AS, 2006, AM J PHYSIOL-RENAL, V290, PF828, DOI 10.1152/AJPRENAL.00310.2005;BASILE DP, 2003, AM J PHYSIOL-RENAL, V284, PF338, DOI 10.1152/AJPRENAL.00169.2002;BJORCK S, 1992, BMJ-BRIT MED J, V304, P339, DOI 10.1136/BMJ.304.6823.339;BOHLE A, 1991, PATHOL RES PRACT, V187, P251;COLLINS A, 2014, AM J KIDNEY DIS, V63, PE1;EL-AWADY MS, 2013, PHYSIOL REP, V1, DOI 10.1002/PHY2.70;FRIEDERICH-PERSSON M,…	AIMDIABETIC PATIENTS ARE AT INCREASED RISK FOR KIDNEY DISEASE. THERE IS PRESENTLY NO CLINICAL TREATMENT AVAILABLE THAT EFFECTIVELY PROTECTS KIDNEY FUNCTION IN DIABETICS. THIS STUDY INVESTIGATES WHETHER CHRONIC STIMULATION OF THE ADENOSINE A(2A) RECEPTOR (A(2A)AR) PROTECTS KIDNEY FUNCTION IN INSULINOPENIC DIABETIC RATS. METHODSSTREPTOZOTOCIN-INDUCED DIABETIC RATS AND CORRESPONDING CONTROLS WERE CH…				311	UPPSALA UNIV, DEPT MED CELL BIOL, DIV INTEGRAT PHYSIOL, UPPSALA, SWEDEN.; UNIV TOKYO, GRAD DIV CHRON KIDNEY DIS PATHOPHYSIOL, TOKYO, JAPAN.; LINKOPING UNIV, DEPT MED & HLTH SCI, DIV DRUG RES, LINKOPING, SWEDEN.; LINKOPING UNIV, CTR MED IMAGE SCI & VISUALIZAT, LINKOPING, SWEDEN.;						CGS21680; DIABETES MELLITUS; DIABETIC NEPHROPATHY; KIDNEY; MACROPHAGES; TUMOUR NECROSIS FACTOR-ALPHA	10.1111/apha.12511	ARTICLE	1748-1716	PATRIK.PERSSON@MCB.UU.SE	318	GRANTS-IN-AID FOR SCIENTIFIC RESEARCH [15KT0088] FUNDING SOURCE: KAKEN		CK5ZD	ACUTE KIDNEY INJURY; RENAL-FAILURE; NEPHROPATHY; INFLAMMATION; INHIBITION; HYPOXIA; A(2A); ACTIVATION	3	ACTA PHYSIOL	ACTA PHYSIOL.	ENGLISH	35		HANSELL, PETER/0000-0002-0315-8554; PERSSON, PATRIK/0000-0003-4468-032X	111 RIVER ST, HOBOKEN 07030-5774, NJ USA	8	HOBOKEN	25891445	J	WILEY	2015	HANSELL, PETER/AAM-6488-2020	PERSSON, P (通讯作者)，BIOMED CTR, DEPT MED CELL BIOL, HUSARGATAN 3,BOX 571, S-75123 UPPSALA, SWEDEN.	PHYSIOLOGY			1748-1708	ACTA PHYSIOLOGICA			21	ADENOSINE A(2)A RECEPTOR STIMULATION PREVENTS PROTEINURIA IN DIABETIC RATS BY PROMOTING AN ANTI-INFLAMMATORY PHENOTYPE WITHOUT AFFECTING OXIDATIVE STRESS	0	9
MORRISON MARTINE C.;KLEEMANN ROBERT	AKYILDIZ M, 2010, EUR J GASTROEN HEPAT, V22, P192, DOI 10.1097/MEG.0B013E328331A596;ALVEHUS M, 2010, OBESITY, V18, P879, DOI 10.1038/OBY.2010.22;ASARE Y, 2013, THROMB HAEMOSTASIS, V109, P391, DOI 10.1160/TH12-11-0831;ASLANI S, 2011, HORM METAB RES, V43, P557, DOI 10.1055/S-0031-1275706;BARNES MA, 2015, J LEUKOCYTE BIOL, V97, P161, DOI 10.1189/JLB.3A0614-280R;BENIGNI F, 2000, J CLIN INVEST, V106, …	OBESITY IS ASSOCIATED WITH A CHRONIC LOW-GRADE INFLAMMATORY STATE THAT DRIVES THE DEVELOPMENT OF OBESITY-RELATED CO-MORBIDITIES SUCH AS INSULIN RESISTANCE/TYPE 2 DIABETES, NON-ALCOHOLIC FATTY LIVER DISEASE (NAFLD), AND CARDIOVASCULAR DISEASE. THIS METABOLIC INFLAMMATION IS THOUGHT TO ORIGINATE IN THE ADIPOSE TISSUE, WHICH BECOMES INFLAMED AND INSULIN RESISTANT WHEN IT IS NO LONGER ABLE TO EXPAND …	308			1	NETHERLANDS ORG APPL SCI RES TNO, DEPT METAB HLTH RES, NL-2333 CK LEIDEN, NETHERLANDS.; WAGENINGEN UNIV, DEPT HUMAN & ANIM PHYSIOL, NL-6700 AP WAGENINGEN, NETHERLANDS.;						MIF; OBESITY; ADIPOSE TISSUE; INSULIN RESISTANCE; TYPE 2 DIABETES; NON-ALCOHOLIC FATTY LIVER DISEASE	10.3389/fimmu.2015.00308	REVIEW		MARTINE.MORRISON@TNO.NL	13	TNO RESEARCH PROGRAM "NUTRITION AND HEALTH"; TNO RESEARCH PROGRAM "PREDICTIVE HEALTH TECHNOLOGIES"; TI FOOD AND NUTRITION, A PUBLIC-PRIVATE PARTNERSHIP ON PRE-COMPETITIVE RESEARCH IN FOOD AND NUTRITION	THIS WORK WAS FUNDED BY THE TNO RESEARCH PROGRAMS "NUTRITION AND HEALTH" AND "PREDICTIVE HEALTH TECHNOLOGIES" (RK AND MM) AS WELL AS BY TI FOOD AND NUTRITION, A PUBLIC-PRIVATE PARTNERSHIP ON PRE-COMPETITIVE RESEARCH IN FOOD AND NUTRITION (TO MM).	CL7NU	HOMEOSTASIS MODEL ASSESSMENT; FACTOR MIF EXPRESSION; FATTY LIVER-DISEASE; ADIPOSE-TISSUE; CARDIOVASCULAR-DISEASE; MONONUCLEAR-CELLS; WEIGHT-LOSS; GLUCOSE-HOMEOSTASIS; THERAPEUTIC TARGET; MESSENGER-RNA		FRONT IMMUNOL	FRONT. IMMUNOL.	ENGLISH	71	GREEN PUBLISHED, GOLD	MORRISON, MARTINE C./0000-0003-4996-943X	AVENUE DU TRIBUNAL FEDERAL 34, LAUSANNE, CH-1015, SWITZERLAND	13	LAUSANNE	26124760	J	FRONTIERS MEDIA SA	2015	MORRISON, MARTINE C./C-3168-2014	MORRISON, MC (通讯作者)，NETHERLANDS ORG APPL SCI RES TNO, DEPT METAB HLTH RES, ZERNIKEDREEF 9, NL-2333 CK LEIDEN, NETHERLANDS.	IMMUNOLOGY			1664-3224	FRONTIERS IN IMMUNOLOGY			58	ROLE OF MACROPHAGE MIGRATION INHIBITORY FACTOR IN OBESITY, INSULIN RESISTANCE, TYPE 2 DIABETES, AND ASSOCIATED HEPATIC CO-MORBIDITIES: A COMPREHENSIVE REVIEW OF HUMAN AND RODENT STUDIES	1	24
MORITA TATSUYORI;NAKANO DAISUKE;KITADA KENTO;MORIMOTO SATOSHI;ICHIHARA ATSUHIRO;HITOMI HIROFUMI;KOBORI HIROYUKI;SHIOJIMA ICHIRO;NISHIYAMA AKIRA	AGRAWAL S, 2014, KIDNEY INT, V86, P1150, DOI 10.1038/KI.2014.196;ALCANTARA O, 2007, BRIT J HAEMATOL, V137, P252, DOI 10.1111/J.1365-2141.2007.06549.X;ANDERSON ER, 2013, P NATL ACAD SCI USA, V110, PE4922, DOI 10.1073/PNAS.1314197110;DIAZ-GARCIA JD, 2014, NAT REV NEPHROL, V10, P574, DOI 10.1038/NRNEPH.2014.121;FAN YY, 2011, ENDOCRINOLOGY, V152, P680, DOI 10.1210/EN.2010-0829;FARREHI PM, 1998, CIRCU…	WE PREVIOUSLY REPORTED THAT THE FUNCTIONAL DELETION OF P21, A CYCLIN-DEPENDENT KINASE INHIBITOR, IN MICE ATTENUATED RENAL CELL SENESCENCE IN STREPTOZOTOCIN (STZ)-INDUCED TYPE 1 DIABETIC MICE. IN THE PRESENT STUDY, WE INVESTIGATED THE EFFECT OF IRON CHELATION ON RENAL CELL SENESCENCE AND INFLAMMATION IN THE TYPE 1 DIABETIC KIDNEY. STZ-TREATED MICE SHOWED INCREASE IN IRON ACCUMULATION, TUBULAR CELL…				85	KAGAWA UNIV, DEPT PHARMACOL, KITA KU, TAKAMATSU, KAGAWA 760, JAPAN.; KANSAI MED UNIV, DEPT INTERNAL MED 2, HIRAKATA, OSAKA, JAPAN.; TOKYO WOMENS MED UNIV, DEPT ENDOCRINOL & HYPERTENS, TOKYO, JAPAN.;						DIABETIC NEPHROPATHY; IRON; P21; PROXIMAL TUBULAR CELLS; CELLULAR SENESCENCE	10.1016/j.ejphar.2015.03.053	ARTICLE	1879-0712	DNAKANO@MED.KAGAWA-U.AC.JP	91	MINISTRY OF EDUCATION, CULTURE, SPORTS, SCIENCE AND TECHNOLOGY OF JAPAN [23790299]; GRANTS-IN-AID FOR SCIENTIFIC RESEARCH [15K09266] FUNDING SOURCE: KAKEN; NATIONAL INSTITUTE OF DIABETES AND DIGESTIVE AND KIDNEY DISEASES [R01DK072408] FUNDING SOURCE: NIH REPORTER	THIS WORK WAS SUPPORTED BY A GRANT-IN-AID FOR YOUNG SCIENTISTS (B) FROM THE MINISTRY OF EDUCATION, CULTURE, SPORTS, SCIENCE AND TECHNOLOGY OF JAPAN (23790299: TO DAISUKE NAKANO),	CG3QV	NEPHROPATHY; INJURY; MICE; RAT; HYPERGLYCEMIA; METABOLISM; DISORDERS; INDUCTION; APOPTOSIS; DISEASE		EUR J PHARMACOL	EUR. J. PHARMACOL.	ENGLISH	36	GREEN ACCEPTED	KITADA, KENTO/0000-0002-6738-1253; NISHIYAMA, AKIRA/0000-0001-5971-820X	PO BOX 211, 1000 AE AMSTERDAM, NETHERLANDS	7	AMSTERDAM	25820160	J	ELSEVIER SCIENCE BV	2015	HITOMI, HIROFUMI/ABA-2086-2021	NAKANO, D (通讯作者)，KAGAWA UNIV, DEPT PHARMACOL, KITA KU, 1750-1 MIKI, TAKAMATSU, KAGAWA 760, JAPAN.	PHARMACOLOGY & PHARMACY			0014-2999	EUROPEAN JOURNAL OF PHARMACOLOGY			14	CHELATION OF DIETARY IRON PREVENTS IRON ACCUMULATION AND MACROPHAGE INFILTRATION IN THE TYPE I DIABETIC KIDNEY	0	15
XIAO XIANGWEI;GITTES GEORGE K.	ACKERMANN AM, 2007, J MOL ENDOCRINOL, V38, P193, DOI 10.1677/JME-06-0053;BAEYENS L, 2014, NAT BIOTECHNOL, V32, P76, DOI 10.1038/NBT.2747;BLUM B, 2014, ELIFE, V3, DOI 10.7554/ELIFE.02809;BOEHM BO, 2009, MOL IMMUNOL, V46, P2576, DOI 10.1016/J.MOLIMM.2009.05.007;BRISSOVA M, 2014, CELL METAB, V19, P498, DOI 10.1016/J.CMET.2014.02.001;CALDERON B, 2008, P NATL ACAD SCI USA, V105, P6121, DOI 10.1073/PNA…	DIABETES MELLITUS CAN POTENTIALLY BE TREATED WITH ISLET TRANSPLANTATION, BUT ADDITIONAL SOURCES OF BETA CELLS ARE NECESSARY TO OVERCOME THE SHORT SUPPLY OF DONOR PANCREASES. ALTHOUGH CONTROVERSY STILL EXISTS, IT IS GENERALLY BELIEVED THAT THE POSTNATAL EXPANSION OF THE BETA-CELL MASS IS MAINLY THROUGH PRE-EXISTING BETA-CELL REPLICATION. THUS, UNDERSTANDING THE MOLECULAR MECHANISMS UNDERLYING THE …				655	UNIV PITTSBURGH, CHILDRENS HOSP PITTSBURGH, DIV PEDIAT SURG, PITTSBURGH, PA 15224 USA.;						BETA-CELL PROLIFERATION; MACROPHAGES; BETA-CELL REGENERATION; DIABETES; MACROPHAGE POLARIZATION	10.5966/sctm.2014-0248	ARTICLE	2157-6580	XIANGWEI.XIAO@CHP.EDU; GITTESGK@UPMC.EDU	658	NIH [R01 DK098196]; COCHRANE-WEBER ENDOWED FUND IN DIABETES RESEARCH [N019831]; CHILDREN'S HOSPITAL OF PITTSBURGH FOUNDATION; NATIONAL INSTITUTE OF DIABETES AND DIGESTIVE AND KIDNEY DISEASES [R01DK098196] FUNDING SOURCE: NIH REPORTER	THIS WORK WAS SUPPORTED BY NIH GRANT R01 DK098196 (TO G.K.G.), THE COCHRANE-WEBER ENDOWED FUND IN DIABETES RESEARCH (GRANT N019831 TO X.X.), AND THE CHILDREN'S HOSPITAL OF PITTSBURGH FOUNDATION.	CK3NA	PANCREATIC-DUCT LIGATION; ADULT PANCREAS; INSULIN-RESISTANCE; TROPHIC MACROPHAGES; PRIMARY MECHANISM; DIABETIC MICE; ALPHA-CELLS; NO EVIDENCE; TGF-BETA; IN-VIVO	6	STEM CELL TRANSL MED	STEM CELLS TRANSL. MED.	ENGLISH	64	GREEN PUBLISHED, GOLD	XIAO, XIANGWEI/0000-0003-0890-9203	111 RIVER ST, HOBOKEN 07030-5774, NJ USA	4	HOBOKEN	25900729	J	WILEY	2015		XIAO, XW (通讯作者)，UNIV PITTSBURGH, CHILDRENS HOSP PITTSBURGH, DIV PEDIAT SURG, 4401 PENN AVE, PITTSBURGH, PA 15224 USA.	CELL BIOLOGY			2157-6564	STEM CELLS TRANSLATIONAL MEDICINE			32	CONCISE REVIEW: NEW INSIGHTS INTO THE ROLE OF MACROPHAGES IN BETA-CELL PROLIFERATION	1	7
MALANDRINO MARIA IDA;FUCHO RAQUEL;WEBER MINEIA;CALDERON DOMINGUEZ MARIA;MIR JOAN FRANCESC;VALCARCEL LOREA;ESCOTE XAVIER;GOMEZ SERRANO MARIA;PERAL BELEN;SALVADO LAIA;FERNANDEZ VELEDO SONIA;CASALS NURIA;VAZQUEZ CARRERA MANUEL;VILLARROYA FRANCESC;VENDRELL JOAN J.;SERRA DOLORS;HERRERO LAURA	BOSELLO O, 2000, OBES REV, V1, P47, DOI 10.1046/J.1467-789X.2000.00008.X;BROWN NF, 1997, BIOCHEM J, V327, P225, DOI 10.1042/BJ3270225;BRUCE CR, 2009, DIABETES, V58, P550, DOI 10.2337/DB08-1078;DAVIES LC, 2013, NAT IMMUNOL, V14, P986, DOI 10.1038/NI.2705;DOH KO, 2005, LIFE SCI, V77, P435, DOI 10.1016/J.LFS.2004.11.032;FEUERER M, 2009, NAT MED, V15, P930, DOI 10.1038/NM.2002;FURUKAWA S, 2004, J CLI…	LIPID OVERLOAD IN OBESITY AND TYPE 2 DIABETES IS ASSOCIATED WITH ADIPOCYTE DYSFUNCTION, INFLAMMATION, MACROPHAGE INFILTRATION, AND DECREASED FATTY ACID OXIDATION (FAO). HERE, WE REPORT THAT THE EXPRESSION OF CARNITINE PALMITOYLTRANSFERASE 1A (CPT1A), THE RATE-LIMITING ENZYME IN MITOCHONDRIAL FAO, IS HIGHER IN HUMAN ADIPOSE TISSUE MACROPHAGES THAN IN ADIPOCYTES AND THAT IT IS DIFFERENTIALLY EXPRES…				E756	UNIV BARCELONA, INST BIOMED, DEPT BIOCHEM & MOL BIOL, E-08028 BARCELONA, SPAIN.; UNIV BARCELONA, INST BIOMED, FISIOPATOL OBESIDAD & NUTR, INST SALUD CARLOS III, E-08028 BARCELONA, SPAIN.; UNIV ROVIRA & VIRGILI, JOAN UNIV HOSP 23, INST INVEST SANITARIA PERE & VIRGILI, ENDOCRINOL & DIABET UNIT, E-43007 TARRAGONA, SPAIN.; UNIV BARCELONA, INST BIOMED, DIABET & ENFERMEDADES METABOL ASOCIADAS, INST SAL…						OBESITY; TYPE 2 DIABETES; ADIPOCYTES; MACROPHAGES; INFLAMMATION; FATTY ACID OXIDATION; CPT1	10.1152/ajpendo.00362.2014	ARTICLE	1522-1555	LHERRERO@UB.EDU	E769	SPANISH MINISTRY OF SCIENCE AND INNOVATION [SAF2010-20039, SAF2013-45887-R, SAF2011-30520-C02-01, PI11/00085, SAF2012-33014, SAF2012-36186, SAF2012-30708, SAF2011-23626]; CIBER FISIOPATOLOGIA DE LA OBESIDAD Y LA NUTRICION [CB06/03/0001]; CIBER DIABETES Y ENFERMEDADES METABOLICAS ASOCIADAS [CB07/08/0003]; INSTITUTO DE SALUD CARLOS III; EUROPEAN UNION [FP7-277713]; EUROPEAN FOUNDATION FOR THE STUDY…	THIS STUDY WAS SUPPORTED BY THE SPANISH MINISTRY OF SCIENCE AND INNOVATION (GRANTS SAF2010-20039 AND SAF2013-45887-R TO L. HERRERO, SAF2011-30520-C02-01 TO D. SERRA, PI11/00085 TO J. J. VENDRELL, SAF2012-33014 TO B. PERAL, SAF2012-36186 TO S. FERNANDEZ-VELEDO, SAF2012-30708 TO M. VAZQUEZ-CARRERA, SAF2011-23626 TO F. VILLARROYA, AND DOCTORAL FELLOWSHIPS TO M. I. MALANDRINO AND J. F. MIR), BY THE C…	CH3SX	ENDOPLASMIC-RETICULUM STRESS; HUMAN SKELETAL-MUSCLE; INSULIN-RESISTANCE; BETA-OXIDATION; CPT-I; OBESITY; CELLS; CAPACITY; DIFFERENTIATION; MITOCHONDRIA	9	AM J PHYSIOL-ENDOC M	AM. J. PHYSIOL.-ENDOCRINOL. METAB.	ENGLISH	53	GREEN SUBMITTED, GREEN ACCEPTED	VENDRELL, JOAN J/0000-0002-6994-6115; SERRA, DOLORS/0000-0002-4936-4206; CALDERON-DOMINGUEZ, MARIA/0000-0003-1797-3450; GÓMEZ-SERRANO, MARÍA/0000-0002-9669-091X; PERAL, BELÉN/0000-0003-4984-4020; FERNÁNDEZ-VELEDO, SONIA/0000-0003-2906-3788; VALCARCEL, LOREA/0000-0002-7309-9924; BLATTES, MINÉIA WEBER/0000-0001-5496-3679; VÁZQUEZ-CARRERA, MANUEL/0000-0001-7138-8207; ESCOTE, XAVIER/0000-0003-1172-39…	9650 ROCKVILLE PIKE, BETHESDA, MD 20814 USA	14	BETHESDA	25714670	J	AMER PHYSIOLOGICAL SOC	2015	VENDRELL, JOAN J/V-4034-2018; SERRA, DOLORS/L-3657-2014; CALDERON-DOMINGUEZ, MARIA/AAU-3721-2020; GÓMEZ-SERRANO, MARÍA/AAZ-3953-2021; PERAL, BELÉN/F-4562-2015; FERNÁNDEZ-VELEDO, SONIA/V-4625-2018; VALCARCEL, LOREA/F-6747-2017; BLATTES, MINÉIA WEBER/N-4805-2018; VÁZQUEZ-CARRERA, MANUEL/H-2612-2015; ESCOTE, XAVIER/G-3440-2015; HERRERO, LAURA/D-4011-2014; ESCOTÉ, XAVIER/AAH-2973-2020; VILLARROYA, FR…	HERRERO, L (通讯作者)，UNIV BARCELONA, SCH PHARM, DEPT BIOCHEM & MOL BIOL, IBUB, AV DIAGONAL 643, E-08028 BARCELONA, SPAIN.	ENDOCRINOLOGY & METABOLISM; PHYSIOLOGY			0193-1849	AMERICAN JOURNAL OF PHYSIOLOGY-ENDOCRINOLOGY AND METABOLISM			102	ENHANCED FATTY ACID OXIDATION IN ADIPOCYTES AND MACROPHAGES REDUCES LIPID-INDUCED TRIGLYCERIDE ACCUMULATION AND INFLAMMATION	3	54
PARK KUN YOUNG;KIM BOBAE;HYUN CHANG KEE	ANDREASEN AS, 2010, BRIT J NUTR, V104, P1831, DOI 10.1017/S0007114510002874;ARONSSON L, 2010, PLOS ONE, V5, DOI 10.1371/JOURNAL.PONE.0013087;BRAND MD, 2005, CELL METAB, V2, P85, DOI 10.1016/J.CMET.2005.06.002;CANANI RB, 2007, BMJ-BRIT MED J, V335, P340, DOI 10.1136/BMJ.39272.581736.55;CANI PD, 2009, CURR PHARM DESIGN, V15, P1546, DOI 10.2174/138161209788168164;CARIOU B, 2012, TRENDS ENDOCRIN MET,…	ALTHOUGH RECENT STUDIES HAVE REPORTED THAT LACTOBACILLUS RHAMNOSUS GG (LGG), THE MOST EXTENSIVELY STUDIED PROBIOTIC STRAIN, EXERTS AN ANTI -HYPERGLYCEMIC EFFECT ON SEVERAL RODENT MODELS, THE UNDERLYING MECHANISM REMAINS UNCLEAR. IN THIS STUDY, TWENTY MALE C57BL/KSJDB/DB (DB/DB) MICE WERE DIVIDED INTO 2 GROUPS, LGG-TREATED AND CONTROL GROUP, WHICH RECEIVED A DAILY DOSE OF LGG (1 X 10(8) CFU PER MO…				240	HANDONG GLOBAL UNIV, SCH LIFE SCI, POHANG 791708, GYUNGBUK, SOUTH KOREA.;						PROBIOTICS; TYPE 2 DIABETIC MICE; INSULIN RESISTANCE; ER STRESS; M1-LIKE MACROPHAGE ACTIVATION	10.3164/jcbn.14-116	ARTICLE	1880-5086	CKHYUN@HANDONG.EDU	246	NATIONAL RESEARCH FOUNDATION - KOREAN GOVERNMENT (MEST) [2012R1A1B 6003789]	THIS WORK WAS SUPPORTED BY THE NATIONAL RESEARCH FOUNDATION GRANT FUNDED BY THE KOREAN GOVERNMENT (MEST, 2012R1A1B 6003789).	DB8HU	HIGH-FAT DIET; ENDOPLASMIC-RETICULUM STRESS; INDUCED INSULIN-RESISTANCE; UNFOLDED PROTEIN RESPONSE; GUT MICROBIOTA; SKELETAL-MUSCLE; INFLAMMATORY RESPONSE; METABOLIC SYNDROME; ACUTE DIARRHEA; OBESITY	3	J CLIN BIOCHEM NUTR	J. CLIN. BIOCHEM. NUTR.	ENGLISH	45	GREEN PUBLISHED, GOLD		KYOTO PREFECTURAL UNIV MED, GRAD ICAL SCIENCE, DEPT MOLECULAR GASTROENTEROLOGY & HEPATOLOGY, KYOTO, 602-8566, JAPAN	7	KYOTO	26060355	J	JOURNAL CLINICAL BIOCHEMISTRY & NUTRITION	2015		HYUN, CK (通讯作者)，HANDONG GLOBAL UNIV, SCH LIFE SCI, POHANG 791708, GYUNGBUK, SOUTH KOREA.	NUTRITION & DIETETICS			0912-0009	JOURNAL OF CLINICAL BIOCHEMISTRY AND NUTRITION			45	LACTOBACILLUS RHAMNOSUS GG IMPROVES GLUCOSE TOLERANCE THROUGH ALLEVIATING ER STRESS AND SUPPRESSING MACROPHAGE ACTIVATION IN DB/DB MICE	2	19
ZHANG YI;KUNDU BIJOY;ZHONG MIN;HUANG TAO;LI JING;CHORDIA MAHENDRA D.;CHEN MEI HUA;PAN DONGFENG;HE JIANG;SHI WEIBIN	DOHERTY DG, 2000, IMMUNOL REV, V174, P5, DOI 10.1034/J.1600-0528.2002.017416.X;EHSES JA, 2007, DIABETES, V56, P2356, DOI 10.2337/DB06-1650;FOLCO EJ, 2011, J AM COLL CARDIOL, V58, P603, DOI 10.1016/J.JACC.2011.03.044;GEMPERLE C, 2012, PLOS ONE, V7, DOI 10.1371/JOURNAL.PONE.0050195;GLAUDEMANS AWJM, 2012, EUR J NUCL MED MOL I, V39, P745, DOI 10.1007/S00259-012-2060-9;KOLTSOVA EK, 2013, CURR OPIN LIP…	MACROPHAGES ARE A MAJOR INFLAMMATORY CELL TYPE INVOLVED IN THE DEVELOPMENT AND PROGRESSION OF MANY IMPORTANT CHRONIC INFLAMMATORY DISEASES. WE PREVIOUSLY FOUND THAT APOLIPOPROTEIN E-DEFICIENT (APOE(-/-)) MICE WITH THE C57BL/6 (B6) BACKGROUND DEVELOP TYPE 2 DIABETES MELLITUS (T2DM) AND ACCELERATED ATHEROSCLEROSIS WHEN FED A WESTERN DIET AND THAT THERE ARE INCREASED MACROPHAGE INFILTRATIONS IN PANC…				381	UNIV VIRGINIA, DEPT RADIOL & MED IMAGING, CHARLOTTESVILLE, VA 22908 USA.;						PET IMAGING; TYPE 2 DIABETES; INFLAMMATION; MACROPHAGE	10.1016/j.nucmedbio.2014.12.001	ARTICLE	1872-9614	WS4V@VIRGINIA.EDU	386	NIH [DK097120]; NATIONAL INSTITUTE OF DIABETES AND DIGESTIVE AND KIDNEY DISEASES [R01DK097120] FUNDING SOURCE: NIH REPORTER	THIS STUDY WAS SUPPORTED BY NIH GRANT DK097120.	CE9RY	POSITRON-EMISSION-TOMOGRAPHY; DIFFERENT ATHEROSCLEROSIS SUSCEPTIBILITY; DEFICIENT MOUSE STRAINS; TRAIT LOCUS ANALYSIS; PLAQUE INFLAMMATION; ADIPOSE-TISSUE; KUPFFER CELLS; HIGH-FAT; MICE; C57BL/6	4	NUCL MED BIOL	NUCL. MED. BIOL.	ENGLISH	30	GREEN ACCEPTED	HUANG, TAO/0000-0003-4153-3607; CHORDIA, MAHENDRA D/0000-0001-9364-4697; SHI, WEIBIN/0000-0002-9155-613X	360 PARK AVE SOUTH, NEW YORK, NY 10010-1710 USA	6	NEW YORK	25532700	J	ELSEVIER SCIENCE INC	2015	HUANG, TAO/Q-4024-2019; , WS4V/L-4372-2019; CHORDIA, MAHENDRA D/A-4706-2008	SHI, WB (通讯作者)，UNIV VIRGINIA, BOX 801339,SNYDER 266,480 RAY C HUNT DR, CHARLOTTESVILLE, VA 22908 USA.	RADIOLOGY, NUCLEAR MEDICINE & MEDICAL IMAGING			0969-8051	NUCLEAR MEDICINE AND BIOLOGY			20	PET IMAGING DETECTION OF MACROPHAGES WITH A FORMYL PEPTIDE RECEPTOR ANTAGONIST	0	13
GERESI KRISZTINA;MEGYERI ATTILA;SZABO BOGLARKA;SZABO ZSOLT;ARADI JANOS;NEMETH JOZSEF;BENKO ILONA	AU-YEUNG G, 2014, GYNECOL ONCOL, V133, P16, DOI 10.1016/J.YGYNO.2014.01.030;BECK Z, 2009, PHARMACOL REP, V61, P343, DOI 10.1016/S1734-1140(09)70042-8;BELFIORE A, 2011, ENDOCR-RELAT CANCER, V18, PR125, DOI 10.1530/ERC-11-0074;BENKO I, 1999, J ANTIMICROB CHEMOTH, V43, P675, DOI 10.1093/JAC/43.5.675;BENKO I, 2003, EUR J PHARMACOL, V477, P179, DOI 10.1016/J.EJPHAR.2003.08.021;BERENYI E, 2011, BIOCHEM…	SOME AUTHORS OBSERVED INCREASED CARBOPLATIN-ASSOCIATED MYELOTOXICITY IN OBESE PATIENTS WHICH WAS EXCLUSIVELY ATTRIBUTED TO ELEVATED AUC. TO INVESTIGATE THE POTENTIAL CONTRIBUTION OF FUNCTIONAL CHANGES OF CELLS PRIMARILY RESPONSIBLE FOR MYELOPOIESIS, GRANULOCYTE-MACROPHAGE PROGENITORS (CFU-GM) WERE STUDIED IN OBESITY-ASSOCIATED DIABETES MELLITUS (DMT2). THE MOST FREQUENTLY USED ANIMAL MODEL OF HUM…				609	UNIV DEBRECEN, DEPT PHARMACOL & PHARMACOTHERAPY, FAC MED, H-4032 DEBRECEN, HUNGARY.; SEMMELWEIS UNIV, HEART & VASC CTR, H-1122 BUDAPEST, HUNGARY.; CFP AG, DEPT MATH & STAT, CH-8702 ZOLLIKON, ZH, SWITZERLAND.; UNIV DEBRECEN, DEPT BIOCHEM & MOL BIOL, FAC MED, H-4032 DEBRECEN, HUNGARY.;						MYELOTOXICITY; OBESITY; DIABETES MELLITUS; GRANULOCYTE-MACROPHAGE PROGENITOR CELLS (CFU-GM); CARBOPLATIN; DOXORUBICIN; 5-FLUOROURACIL	10.1007/s00280-015-2679-x	ARTICLE	1432-0843	IBENKO@MED.UNIDEB.HU	618	EUROPEAN UNION [TAMOP-4.1.1.F-13/1-2013-0004]; HUNGARIAN GOVERNMENT [TAMOP-4.1.1.F-13/1-2013-0004]	THIS WORK WAS SUPPORTED BY THE COMMON FUND OF EUROPEAN UNION AND HUNGARIAN GOVERNMENT (TAMOP-4.1.1.F-13/1-2013-0004).	CC4UZ	CHEMOTHERAPY DOSE INTENSITY; BODY-MASS INDEX; BONE-MARROW; OVARIAN-CANCER; OLDER PATIENTS; WOMEN; TOXICITY; ROSIGLITAZONE; RECEPTOR; OUTCOMES	3	CANCER CHEMOTH PHARM	CANCER CHEMOTHER. PHARMACOL.	ENGLISH	41			233 SPRING ST, NEW YORK, NY 10013 USA	10	NEW YORK	25582934	J	SPRINGER	2015		BENKO, I (通讯作者)，UNIV DEBRECEN, DEPT PHARMACOL & PHARMACOTHERAPY, FAC MED, NAGYERDEI BLVD 98, H-4032 DEBRECEN, HUNGARY.	ONCOLOGY; PHARMACOLOGY & PHARMACY			0344-5704	CANCER CHEMOTHERAPY AND PHARMACOLOGY			5	MYELOTOXICITY OF CARBOPLATIN IS INCREASED IN VIVO IN DB/DB MICE, THE ANIMAL MODEL OF OBESITY-ASSOCIATED DIABETES MELLITUS	0	12
SORENSEN LARS PETER;PARKNER TINA;SONDERGAARD ESBEN;BIBBY BO MARTIN;MOLLER HOLGER JON;NIELSEN SOREN	AL-DAGHRI NM, 2012, EUR J CLIN INVEST, V42, P1221, DOI 10.1111/J.1365-2362.2012.02714.X;BLACK RA, 1997, NATURE, V385, P729, DOI 10.1038/385729A0;CAMUSSI G, 1991, EUR J BIOCHEM, V202, P3, DOI 10.1111/J.1432-1033.1991.TB16337.X;CANCELLO R, 2005, DIABETES, V54, P2277, DOI 10.2337/DIABETES.54.8.2277;CANCELLO R, 2006, DIABETES, V55, P1554, DOI 10.2337/DB06-0133;CURAT CA, 2006, DIABETOLOGIA, V49, P744,…	MONOCYTE/MACROPHAGE-SPECIFIC SOLUBLE CD163 (SCD163) CONCENTRATION IS ASSOCIATED WITH INSULIN RESISTANCE AND INCREASES WITH DETERIORATING GLYCEMIC CONTROL INDEPENDENTLY OF BMI. THIS LED TO THE PROPOSAL OF THE HYPOTHESIS THAT OBESITY-ASSOCIATED WHITE ADIPOSE TISSUE INFLAMMATION VARIES BETWEEN INDIVIDUALS. THE OBJECTIVE WAS TO EXAMINE THE EFFECT OF MALE OVERWEIGHT/OBESITY AND TYPE 2 DIABETES MELLITU…					AARHUS UNIV HOSP, DEPT ENDOCRINOL & INTERNAL MED, NORREBROGADE 44, DK-8000 AARHUS C, DENMARK.; HORSENS CTY HOSP, DEPT CLIN BIOCHEM, HORSENS, DENMARK.; AARHUS UNIV, DEPT BIOSTAT, AARHUS, DENMARK.; AARHUS UNIV HOSP, DEPT CLIN BIOCHEM, AARHUS, DENMARK.;						SOLUBLE CD163; MACROPHAGES; INFLAMMATION; WHITE ADIPOSE TISSUE; OBESITY; TYPE 2 DIABETES MELLITUS	10.1530/EC-14-0107	ARTICLE		LARSPETERSORENSEN@DADLNET.DK		DANISH COUNCIL FOR STRATEGIC RESEARCH; DANISH MEDICAL RESEARCH COUNCIL; NOVO NORDIC FOUNDATION	THIS STUDY WAS SUPPORTED BY THE DANISH COUNCIL FOR STRATEGIC RESEARCH (H J MOLLER), THE DANISH MEDICAL RESEARCH COUNCIL (S NIELSEN), AND THE NOVO NORDIC FOUNDATION (S NIELSEN).	DV9LD	OMENTAL ADIPOSE-TISSUE; NECROSIS-FACTOR-ALPHA; HOMEOSTASIS MODEL ASSESSMENT; BODY-FAT DISTRIBUTION; INSULIN-RESISTANCE; MACROPHAGE INFILTRATION; SCAVENGER RECEPTOR; SUBCUTANEOUS FAT; MASS INDEX; EXPRESSION	1	ENDOCR CONNECT	ENDOCR. CONNECT.	ENGLISH	41	GOLD, GREEN PUBLISHED, GREEN SUBMITTED	SØNDERGAARD, ESBEN/0000-0001-8041-6994; NIELSEN, SOREN/0000-0002-8624-5556	STARLING HOUSE, 1600 BRISTOL PARKWAY N, BRISTOL, ENGLAND	10	BRISTOL	25624106	J	BIOSCIENTIFICA LTD	2015	NIELSEN, SØREN/GOJ-7280-2022; SØNDERGAARD, ESBEN/I-4744-2019	SORENSEN, LP (通讯作者)，AARHUS UNIV HOSP, DEPT ENDOCRINOL & INTERNAL MED, NORREBROGADE 44, DK-8000 AARHUS C, DENMARK.	ENDOCRINOLOGY & METABOLISM			2049-3614	ENDOCRINE CONNECTIONS			20	VISCERAL OBESITY IS ASSOCIATED WITH INCREASED SOLUBLE CD163 CONCENTRATION IN MEN WITH TYPE 2 DIABETES MELLITUS	0	0
CASTILHO GABRIELA;SARTORI CAMILA H.;MACHADO LIMA ADRIANA;NAKANDAKARE EDNA R.;CORREA GIANNELLA MARIA LUCIA C.;ROVERSO MARCO;PORCU SIMONA;LAPOLLA ANNUNZIATA;TRALDI PIETRO;PASSARELLI MARISA	BASU SK, 1976, P NATL ACAD SCI USA, V73, P3178, DOI 10.1073/PNAS.73.9.3178;CASTILHO G, 2012, INT J BIOCHEM CELL B, V44, P1078, DOI 10.1016/J.BIOCEL.2012.03.016;CIVELEK M, 2009, CIRC RES, V105, P453, DOI 10.1161/CIRCRESAHA.109.203711;FENG B, 2003, NAT CELL BIOL, V5, P781, DOI 10.1038/NCB1035;FORD ES, 2011, DIABETES CARE, V34, P1337, DOI 10.2337/DC10-2251;GIACCO F, 2010, CIRC RES, V107, P1058, DOI …	ADVANCED GLYCATION END-PRODUCTS IMPAIR ABCA-1-MEDIATED CHOLESTEROL EFFLUX BY ELICITING INFLAMMATION, THE GENERATION OF REACTIVE OXYGEN SPECIES AND ENDOPLASMATIC RETICULUM (ER) STRESS. THE GLYCATION LEVEL OF HUMAN SERUM ALBUMIN (HSA) FROM TYPE 1 AND TYPE 2 DIABETIC PATIENTS WAS DETERMINED BY MATRIX-ASSISTED LASER DESORPTION/IONIZATION (MALDI) MASS SPECTROMETRY AND RELATED TO POSSIBLE IMPAIRMENT OF…				233	UNIV SAO PAULO, LIPIDS LAB LIM 10, SAO PAULO, SP, BRAZIL.; UNIV SAO PAULO, CELLULAR & MOL ENDOCRINOL LAB LIM 25, SAO PAULO, SP, BRAZIL.; UNIV PADUA, DEPT MED, I-35100 PADUA, ITALY.; CNR, IENI, I-35127 PADUA, ITALY.;						DIABETES MELLITUS; ADVANCED GLYCATED ALBUMIN; ENDOPLASMIC RETICULUM STRESS; ABCA-1; ATHEROSCLEROSIS; REVERSE CHOLESTEROL TRANSPORT; MALDI-MS	10.1255/ejms.1322	ARTICLE	1751-6838	PIETRO.TRALDI@ADR.PD.CNR.IT	244			CW2MK	ENDOPLASMIC-RETICULUM STRESS; NONENZYMATIC PROTEIN GLYCATION; IN-VITRO GLYCATION; GLYCO-OXIDATION; END PRODUCTS/PEPTIDES; COMPLICATIONS; PRODUCTS; DISEASE; GLOBINS; ATHEROSCLEROSIS	3	EUR J MASS SPECTROM	EUR. J. MASS SPECTROM.	ENGLISH	34		MACHADO-LIMA, ADRIANA/0000-0002-5741-3418; CORREA-GIANNELLA, MARIA LÚCIA/0000-0003-3655-4446; ROVERSO, MARCO/0000-0003-1264-8878	1 OLIVERS YARD, 55 CITY ROAD, LONDON EC1Y 1SP, ENGLAND	12	LONDON	26307703	J	SAGE PUBLICATIONS LTD	2015	NAKANDAKARE, EDNA R/D-6625-2012; MACHADO-LIMA, ADRIANA/H-4319-2012; ROVERSO, MARCO/ABE-1580-2020; PASSARELLI, MARISA/C-8129-2012; CORREA-GIANNELLA, MARIA LÚCIA/N-3834-2019	CASTILHO, G (通讯作者)，UNIV SAO PAULO, LIPIDS LAB LIM 10, SAO PAULO, SP, BRAZIL.	PHYSICS; SPECTROSCOPY		SI	1469-0667	EUROPEAN JOURNAL OF MASS SPECTROMETRY			14	GLYCATED HUMAN SERUM ALBUMIN ISOLATED FROM POORLY CONTROLLED DIABETIC PATIENTS IMPAIRS CHOLESTEROL EFFLUX FROM MACROPHAGES: AN INVESTIGATION BY MASS SPECTROMETRY	1	12
COBAN NESLIHAN;ONAT ALTAN;YILDIRIM OZLEM;CAN GUNAY;ERGINEL UNALTUNA NIHAN	ATSUMI T, 2007, J IMMUNOL, V179, P5399, DOI 10.4049/JIMMUNOL.179.8.5399;BAUGH JA, 2002, GENES IMMUN, V3, P170, DOI 10.1038/SJ.GENE.6363867;BERNHAGEN J, 1993, NATURE, V365, P756, DOI 10.1038/365756A0;BUDARF M, 1997, GENOMICS, V39, P235, DOI 10.1006/GENO.1996.4505;BURGER-KENTISCHER A, 2002, CIRCULATION, V105, P1561, DOI 10.1161/01.CIR.0000012942.49244.82;CALANDRA T, 1994, J EXP MED, V179, P1895, DO…	BACKGROUND: THE ARCHETYPICAL YET ATYPICAL CYTOKINE MACROPHAGE MIGRATION INHIBITORY FACTOR (MIF) FULFILLS PLEIOTROPIC IMMUNE FUNCTIONS IN INFLAMMATORY DISEASES. EVIDENCE EMERGING FROM BOTH EXPRESSION AND FUNCTIONAL STUDIES IMPLICATES MIF IN VARIOUS ASPECTS OF CARDIOVASCULAR DISEASES. WE AIMED TO DETERMINE THE COVARIATES OF MIF -173G/C POLYMORPHISM AND ITS INFLUENCE ON TYPE-2 DIABETES RISK IN A SAM…				1	ISTANBUL UNIV, INST EXPT MED, DEPT GENET, TR-34080 ISTANBUL, TURKEY.; ISTANBUL UNIV, CERRAHPASA MED FAC, DEPT CARDIOL, TR-34080 ISTANBUL, TURKEY.; ISTANBUL UNIV, DEPT PUBL HLTH, CERRAHPASA MED FAC, TR-34080 ISTANBUL, TURKEY.;						MIF GENE; POLYMORPHISM; APOB; GLUCOSE; DIABETES MELLITUS	10.1016/j.cca.2014.07.037	ARTICLE	1873-3492	NESLIC@ISTANBUL.EDU.TR; ALT_ONAT@YAHOO.COM.TR; OZLM-YILDIRIM@HOTMAIL.COM; ALPINCAN@YAHOO.FR; NIHANERGINEL@YAHOO.COM	6	RESEARCH SUPPORT UNIT OF ISTANBUL UNIVERSITY [ACIP-34682]; TARF BY THE TURKISH SOCIETY OF CARDIOLOGY	THIS STUDY WAS SUPPORTED BY THE RESEARCH SUPPORT UNIT OF ISTANBUL UNIVERSITY AS THE PROJECT NO. ACIP-34682. WE ACKNOWLEDGE THE FINANCIAL SUPPORT OF THE TARF BY THE TURKISH SOCIETY OF CARDIOLOGY AND SEVERAL PHARMACEUTICAL COMPANIES, ISTANBUL, AND THE PARTIAL LOGISTIC SUPPORT OF THE TURKISH MINISTRY OF HEALTH.	AX0AT	AUGSBURG CASE-COHORT; FACTOR MIF; METABOLIC SYNDROME; ABDOMINAL OBESITY; CORONARY-DISEASE; RISK-FACTORS; FOLLOW-UP; GENE; ASSOCIATION; VARIANTS		CLIN CHIM ACTA	CLIN. CHIM. ACTA	ENGLISH	36		ERGINEL-UNALTUNA, NIHAN/0000-0003-0562-0455	RADARWEG 29, 1043 NX AMSTERDAM, NETHERLANDS	6	AMSTERDAM	25108206	J	ELSEVIER	2015	COBAN, NESLIHAN/AAB-8766-2020; CAN, GÜNAY/AAB-1669-2020; ERGINEL-UNALTUNA, NIHAN/A-4885-2018	COBAN, N (通讯作者)，ISTANBUL UNIV, INST EXPT MED, DEPT GENET, VAKIF GUREBA CAD, TR-34080 ISTANBUL, TURKEY.	MEDICAL LABORATORY TECHNOLOGY			0009-8981	CLINICA CHIMICA ACTA			21	OXIDATIVE STRESS-MEDIATED (SEX-SPECIFIC) LOSS OF PROTECTION AGAINST TYPE-2 DIABETES BY MACROPHAGE MIGRATION INHIBITORY FACTOR (MIF)-173G/C POLYMORPHISM	0	12
MONDRAGON ALBERT A.;BETTS OBREGON BRANDI S.;MORITZ ROBERT J.;PARVATHANENI KALPANA;NAVARRO MARY M.;KIM HONG SEOK;LEE CHI FUNG;LEBARON RICHARD G.;ASMIS RETO;TSIN ANDREW T.	ASMIS R, 2006, FREE RADICAL BIO MED, V41, P165, DOI 10.1016/J.FREERADBIOMED.2006.03.027;BUSIK JV, 2008, DIABETES, V57, P1952, DOI 10.2337/DB07-1520;CONSTAM DB, 1992, J IMMUNOL, V148, P1404;FADOK VA, 1998, J CLIN INVEST, V101, P890, DOI 10.1172/JCI1112;FERGUSON JW, 2003, MECH DEVELOP, V120, P851, DOI 10.1016/S0925-4773(03)00165-5;FERGUSON JW, 2003, CELL TISSUE RES, V313, P93, DOI 10.1007/S00441-00…	DIABETES IS A PANDEMIC DISEASE WITH A HIGHER OCCURRENCE IN MINORITY POPULATIONS. THE MOLECULAR MECHANISM TO INITIATE DIABETES-ASSOCIATED RETINAL ANGIOGENESIS REMAINS LARGELY UNKNOWN. WE PROPOSE AN INFLAMMATORY PATHWAY OF DIABETIC RETINOPATHY IN WHICH MACROPHAGES IN THE DIABETIC EYE PROVIDE TGF BETA TO RETINAL ENDOTHELIAL CELLS (REC) IN THE RETINAL MICROVASCULATURE. IN RESPONSE TO TGF BETA, REC SY…				29	UNIV TEXAS SAN ANTONIO, DEPT BIOL, SAN ANTONIO, TX 78249 USA.; UNIV TEXAS HLTH SCI CTR SAN ANTONIO, SAN ANTONIO, TX 78229 USA.;						BIGH3; MACROPHAGE; RETINAL ENDOTHELIAL CELLS; APOPTOSIS; DIABETIC RETINOPATHY; TGF BETA	10.1007/s10495-014-1052-6	ARTICLE	1573-675X	ANDREW.TSIN@UTSA.EDU	37	NATIONAL INSTITUTE ON MINORITY HEALTH AND HEALTH DISPARITIES [G12MD007591]; NATIONAL HEART LUNG AND BLOOD INSTITUTE OF THE NATIONAL INSTITUTES OF HEALTH [R01HL70963]; SAN ANTONIO LIFE SCIENCES INSTITUTE GRANT (SALSI) FROM TEXAS HIGHER EDUCATION COORDINATING BOARD; NATIONAL HEART, LUNG, AND BLOOD INSTITUTE [R01HL070963] FUNDING SOURCE: NIH REPORTER; NATIONAL INSTITUTE OF GENERAL MEDICAL SCIENCES […	THE AUTHORS THANK THE NATIONAL INSTITUTE ON MINORITY HEALTH AND HEALTH DISPARITIES (G12MD007591), THE NATIONAL HEART LUNG AND BLOOD INSTITUTE (R01HL70963) OF THE NATIONAL INSTITUTES OF HEALTH, AND THE SAN ANTONIO LIFE SCIENCES INSTITUTE GRANT (SALSI) FROM TEXAS HIGHER EDUCATION COORDINATING BOARD FOR THEIR SUPPORT. AUTHORS THANK ANDREW S. MENDIOLA FOR TECHNICAL AND EDITORIAL ASSISTANCE AND DR. JE…	AY4DR	GROWTH-FACTOR-BETA; DIABETIC-RETINOPATHY; IN-VITRO; TGF-BETA; DIFFERENTIAL EXPRESSION; GENE-EXPRESSION; BETA-IG-H3; ADHESION; PROMOTES; INTEGRIN	1	APOPTOSIS	APOPTOSIS	ENGLISH	31	GREEN ACCEPTED	PARVATHANENI, KALPANA/0000-0002-0963-665X; LEE, CHI FUNG/0000-0002-5395-6925	VAN GODEWIJCKSTRAAT 30, 3311 GZ DORDRECHT, NETHERLANDS	9	DORDRECHT	25378215	J	SPRINGER	2015	PARVATHANENI, KALPANA/O-5316-2019; ASMIS, RETO/W-1344-2019	TSIN, AT (通讯作者)，UNIV TEXAS SAN ANTONIO, DEPT BIOL, ONE UTSA CIRCLE BSB 1-03-36, SAN ANTONIO, TX 78249 USA.	BIOCHEMISTRY & MOLECULAR BIOLOGY; CELL BIOLOGY			1360-8185	APOPTOSIS			5	BIGH3 PROTEIN AND MACROPHAGES IN RETINAL ENDOTHELIAL CELL APOPTOSIS	0	2
ZHAN Y.;LI C.;CHEN J.;YU S.;GAO Q.;WANG Y. P.;LIU S. G.	ASLANI S, 2011, HORM METAB RES, V43, P557, DOI 10.1055/S-0031-1275706;BUCHANAN TA, 2012, NAT REV ENDOCRINOL, V8, P639, DOI 10.1038/NRENDO.2012.96;ENQUOBAHRIE DA, 2009, AM J OBSTET GYNECOL, V200, DOI 10.1016/J.AJOG.2008.08.022;FINUCANE OM, 2012, P NUTR SOC, V71, P622, DOI 10.1017/S0029665112000730;GRIEB G, 2010, DRUG NEWS PERSPECT, V23, P257, DOI 10.1358/DNP.2010.23.4.1453629;HERDER C, 2008, DIABE…	WE INVESTIGATED THE ASSOCIATION BETWEEN MACROPHAGE MIGRATION INHIBITORY FACTOR (MIF) RS1007888 SINGLE-NUCLEOTIDE POLYMORPHISMS AND THE GENETIC SUSCEPTIBILITY TO GESTATIONAL DIABETES MELLITUS (GDM). A TOTAL OF 240 GDM PREGNANT WOMEN (GDM GROUP) AND 330 HEALTHY PREGNANT WOMEN (CONTROL GROUP) WERE INCLUDED IN THE STUDY. DIFFERENCES IN THE MIF RS1007888 GENOTYPE AND ALLELE FREQUENCIES AND DIFFERENCES…				797	QINGDAO UNIV, AFFILIATED HOSP, DEPT OBSTET, QINGDAO 266071, PEOPLES R CHINA.;						MACROPHAGE MIGRATION INHIBITORY FACTOR; POLYMORPHISM; GESTATIONAL DIABETES; RS1007888; SINGLE-NUCLEOTIDE POLYMORPHISM	10.4238/2015.February.2.4	ARTICLE		YINGZHANCN@126.COM	804			CC3FT	GESTATIONAL DIABETES-MELLITUS; AUGSBURG CASE-COHORT; BETA-CELL FUNCTION; FACTOR MIF; INSULIN-SECRETION; PREGNANT-WOMEN; RISK; GENE; GLUCOSE; VARIANTS	1	GENET MOL RES	GENET. MOL. RES.	ENGLISH	23	BRONZE		RUA FLORIANO PEIXOTO 2444, ALTO DA BOA VISTA, RIBEIRAO PRETO, SP 00000, BRAZIL	8	RIBEIRAO PRETO	25730019	J	FUNPEC-EDITORA	2015		ZHAN, Y (通讯作者)，QINGDAO UNIV, AFFILIATED HOSP, DEPT OBSTET, QINGDAO 266071, PEOPLES R CHINA.	BIOCHEMISTRY & MOLECULAR BIOLOGY; GENETICS & HEREDITY			1676-5680	GENETICS AND MOLECULAR RESEARCH			6	ASSOCIATION BETWEEN MACROPHAGE MIGRATION INHIBITORY FACTOR RS1007888 AND GDM	0	2
MA KE;XU YIMING;WANG CHENCHEN;LI NAN;LI KEXUE;ZHANG YAN;LI XIAOYU;YANG QING;ZHANG HANWEN;ZHU XUDONG;BAI HUI;BEN JINGJING;DING QINGQING;LI KERAN;JIANG QIN;XU YONG;CHEN QI	ANTONETTI DA, 2006, DIABETES, V55, P2401, DOI 10.2337/DB05-1635;BARILE GR, 2005, INVEST OPHTH VIS SCI, V46, P2916, DOI 10.1167/IOVS.04-1409;BASTA G, 2002, CIRCULATION, V105, P816, DOI 10.1161/HC0702.104183;BASTA G, 2008, ATHEROSCLEROSIS, V196, P9, DOI 10.1016/J.ATHEROSCLEROSIS.2007.07.025;BEN JJ, 2012, AM J RESP CRIT CARE, V186, P763, DOI 10.1164/RCCM.201204-0592OC;BHATTACHARJEE A, 2011, J BIOL C…	IN RESPONSE TO HYPERGLYCEMIA IN PATIENTS WITH DIABETES, MANY SIGNALING PATHWAYS CONTRIBUTE TO THE PATHOGENESIS OF DIABETIC COMPLICATIONS, INCLUDING DIABETIC RETINOPATHY (DR). EXCESSIVE PRODUCTION OF INFLAMMATORY MEDIATORS PLAYS AN IMPORTANT ROLE IN THIS PROCESS. AMADORI-GLYCATED ALBUMIN, ONE OF THE MAJOR FORMS OF ADVANCED GLYCATED END-PRODUCTS, HAS BEEN IMPLICATED IN DR BY INDUCING INFLAMMATORY R…				E1153	NANJING MED UNIV, ATHEROSCLEROSIS RES CTR, KEY LAB CARDIOVASC DIS & MOL INTERVENT, NANJING 210029, JIANGSU, PEOPLES R CHINA.; NANJING MED UNIV, AFFILIATED EYE HOSP, NANJING 210029, JIANGSU, PEOPLES R CHINA.;						MICROGLIA/MACROPHAGES; INFLAMMATION; CLASS A SCAVENGER RECEPTOR; DIABETIC RETINOPATHY	10.1152/ajpendo.00378.2014	ARTICLE	1522-1555	QICHEN@NJMU.EDU.CN	E1165	NATIONAL BASIC RESEARCH PROGRAM (973) [2012CB517503]; NATIONAL NATURAL SCIENCE FOUNDATION OF CHINA [91339205, 81230070, 81100857, 81370005, 81300211]	THIS WORK WAS SUPPORTED BY THE PROJECT OF NATIONAL BASIC RESEARCH PROGRAM (973) GRANT NO. 2012CB517503 AND NATIONAL NATURAL SCIENCE FOUNDATION OF CHINA GRANT NOS. 91339202 AND 81230070 TO Q. CHEN, THE PROJECT OF NATIONAL NATURAL SCIENCE FOUNDATION OF CHINA GRANT NO. 81100857 TO X. LI, THE PROJECT OF NATIONAL NATURAL SCIENCE FOUNDATION OF CHINA GRANT NO. 81370005 TO J. BEN, AND THE PROJECT OF NATI…	AW7ZE	INDUCED INSULIN-RESISTANCE; TNF-ALPHA; SIGNAL-TRANSDUCTION; DENDRITIC CELLS; MAP KINASES; EXPRESSION; RAGE; ACTIVATION; MICE; MACROPHAGES	12	AM J PHYSIOL-ENDOC M	AM. J. PHYSIOL.-ENDOCRINOL. METAB.	ENGLISH	51		XU, YIMING/0000-0002-8866-7859; XU, YIMING/0000-0002-9537-3664	9650 ROCKVILLE PIKE, BETHESDA, MD 20814 USA	13	BETHESDA	25352436	J	AMER PHYSIOLOGICAL SOC	2014		CHEN, Q (通讯作者)，NANJING MED UNIV, ATHEROSCLEROSIS RES CTR, KEY LAB CARDIOVASC DIS & MOL INTERVENT, 140 HANZHONG RD, NANJING 210029, JIANGSU, PEOPLES R CHINA.	ENDOCRINOLOGY & METABOLISM; PHYSIOLOGY			0193-1849	AMERICAN JOURNAL OF PHYSIOLOGY-ENDOCRINOLOGY AND METABOLISM			15	A CROSS TALK BETWEEN CLASS A SCAVENGER RECEPTOR AND RECEPTOR FOR ADVANCED GLYCATION END-PRODUCTS CONTRIBUTES TO DIABETIC RETINOPATHY	0	13
PEREIRA SOLANGE S.;ALVAREZ LEITE JACQUELINE I.	BALISTRERI CR, 2010, MEDIAT INFLAMM, V2010, DOI 10.1155/2010/802078;BERTOLA A, 2012, DIABETES, V61, P2238, DOI 10.2337/DB11-1274;BIGORNIA SJ, 2012, NUTR DIABETES, V2, DOI 10.1038/NUTD.2012.3;BLUHER M, 2010, CURR OPIN LIPIDOL, V21, P38, DOI 10.1097/MOL.0B013E3283346CCC;BRAY GA, 2009, CLIN CORNERSTONE, V9, P41;BRAY GEORGE A, 2009, CLIN CORNERSTONE, V9, P30;CANI PD, 2008, DIABETES, V57, P1470, DOI 1…	OBESITY AND ITS COMORBIDITIES ARE CLOSELY RELATED TO THE INFLAMMATORY ENVIRONMENT CREATED BY EXPANDED ADIPOSE TISSUE. SEVERAL MECHANISMS TRIGGER INFLAMMATION IN ADIPOSE TISSUE, INCLUDING EXCESS FATTY ACIDS, HYPOXIA, AND ACTIVATION OF THE INFLAMMASOME. INFLAMMATION IS CHARACTERIZED BY THE ABUNDANCE OF IMMUNE CELLS, PARTICULARLY M1 MACROPHAGES AND T LYMPHOCYTES, WHICH HAVE INCREASED SECRETION OF PR…				422	UNIV FED MINAS GERAIS, DEPT BIOCHEM & IMMUNOL, CAIXA POSTAL 486, BR-30161970 BELO HORIZONTE, MG, BRAZIL.;						OBESITY; INFLAMMATION; MACROPHAGES; METABOLIC SYNDROME; TYPE 2 DIABETES MELLITUS; ADIPOKINES	10.1007/s13679-014-0124-9	ARTICLE		JALVAREZLEITE@GMAIL.COM	431			V18KI	DIET-INDUCED OBESITY; REGULATORY T-CELLS; ADIPOSE-TISSUE INFLAMMATION; INSULIN-RESISTANCE; GUT MICROBIOTA; UNIQUE POPULATION; IMMUNE CELLS; ADIPOKINES; MACROPHAGE; FAT	4	CURR OBES REP	CURR. OBES. REP.	ENGLISH	94		ALVAREZ-LEITE, JACQUELINE I/0000-0001-6601-9853; S. PEREIRA, SOLANGE/0000-0002-3146-6992	233 SPRING ST, NEW YORK, NY 10013 USA	10	NEW YORK	26626919	J	SPRINGER	2014	ALVAREZ-LEITE, JACQUELINE I/C-9175-2014	ALVAREZ-LEITE, JI (通讯作者)，UNIV FED MINAS GERAIS, DEPT BIOCHEM & IMMUNOL, CAIXA POSTAL 486, BR-30161970 BELO HORIZONTE, MG, BRAZIL.	ENDOCRINOLOGY & METABOLISM; NUTRITION & DIETETICS			2162-4968	CURRENT OBESITY REPORTS			112	LOW-GRADE INFLAMMATION, OBESITY, AND DIABETES	1	18
CRISCIMANNA ANGELA;COUDRIET GINA M.;GITTES GEORGE K.;PIGANELLI JON D.;ESNI FARZAD	ABLAMUNITS V, 2007, ANN NY ACAD SCI, V1103, P19, DOI 10.1196/ANNALS.1394.006;ALLEVA DG, 2000, DIABETES, V49, P1106, DOI 10.2337/DIABETES.49.7.1106;ARNOLD L, 2007, J EXP MED, V204, P1057, DOI 10.1084/JEM.20070075;AURORA AB, 2014, J CLIN INVEST, V124, P1382, DOI 10.1172/JCI72181;BHUSHAN A, 2001, DEVELOPMENT, V128, P5109;BOULTER L, 2012, NAT MED, V18, P572, DOI 10.1038/NM.2667;BRISSOVA M, 2014, CELL…	BACKGROUND & AIMS: ALTHOUGH THE CELLS THAT CONTRIBUTE TO PANCREATIC REGENERATION HAVE BEEN WIDELY STUDIED, LITTLE IS KNOWN ABOUT THE MEDIATORS OF THIS PROCESS. DURING TISSUE REGENERATION, INFILTRATING MACROPHAGES DEBRIDE THE SITE OF INJURY AND COORDINATE THE REPAIR RESPONSE. WE INVESTIGATED THE ROLE OF MACROPHAGES IN PANCREATIC REGENERATION IN MICE. METHODS: WE USED A SAPORIN-CONJUGATED ANTIBODY …				1106	UNIV PITTSBURGH, CHILDRENS HOSP PITTSBURGH, MED CTR,RANGOS RES CTR, DEPT SURG,DIV PEDIAT GEN & THORAC SURG, PITTSBURGH, PA 15224 USA.; UNIV PITTSBURGH, DEPT DEV BIOL, PITTSBURGH, PA 15224 USA.; UNIV PITTSBURGH, DEPT MICROBIOL & MOL GENET, PITTSBURGH, PA 15224 USA.; UNIV PITTSBURGH, INST CANC, PITTSBURGH, PA 15224 USA.;						MACROPHAGE POLARIZATION; TISSUE DAMAGE; PANCREATITIS; DIABETES; NOD	10.1053/j.gastro.2014.08.008	ARTICLE	1528-0012	FARZAD.ESNI@CHP.EDU	+	COCHRANE-WEBER ENDOWED FUND IN DIABETES RESEARCH; NATIONAL PANCREAS FOUNDATION; AMERICAN DIABETES ASSOCIATION; JUVENILE DIABETES RESEARCH FOUNDATION; CHILDREN'S HOSPITAL OF PITTSBURGH OF UPMC	THIS WORK WAS SUPPORTED BY THE COCHRANE-WEBER ENDOWED FUND IN DIABETES RESEARCH (F. E., A. C.), NATIONAL PANCREAS FOUNDATION (F. E.), AMERICAN DIABETES ASSOCIATION (J.D.P.), JUVENILE DIABETES RESEARCH FOUNDATION (J.D.P., G. M. C.), AND THE CHILDREN'S HOSPITAL OF PITTSBURGH OF UPMC (F.E.).	AS4HJ	NONOBESE DIABETIC MICE; DEVELOPING MOUSE; APOPTOTIC CELLS; POLARIZATION; INJURY; ADULT; NOTCH; DIFFERENTIATION; INFLAMMATION; ANGIOGENESIS	5	GASTROENTEROLOGY	GASTROENTEROLOGY	ENGLISH	48		ESNI, FARZAD/0000-0002-0342-6862	1600 JOHN F KENNEDY BOULEVARD, STE 1800, PHILADELPHIA, PA 19103-2899 USA	24	PHILADELPHIA	25128759	J	W B SAUNDERS CO-ELSEVIER INC	2014	ESNI, FARZAD/AAX-1136-2021	ESNI, F (通讯作者)，UNIV PITTSBURGH, JOHN G RANGOS RES CTR, DEPT SURG, ONE CHILDRENS HOSP DR,RANGOS FLOOR 6,ROOM 6119, PITTSBURGH, PA 15224 USA.	GASTROENTEROLOGY & HEPATOLOGY			0016-5085	GASTROENTEROLOGY			66	ACTIVATED MACROPHAGES CREATE LINEAGE-SPECIFIC MICROENVIRONMENTS FOR PANCREATIC ACINAR- AND BETA-CELL REGENERATION IN MICE	0	9
RAO XIAOQUAN;ZHONG JIXIN;SUN QINGHUA	ABRAMSON SL, 1990, J IMMUNOL, V144, P625;ALLEN SS, 2008, TUBERCULOSIS, V88, P430, DOI 10.1016/J.TUBE.2008.05.001;ANDRADE VL, 2012, CLIN BIOCHEM, V45, P412, DOI 10.1016/J.CLINBIOCHEM.2012.01.008;BANERJEE RR, 2004, SCIENCE, V303, P1195, DOI 10.1126/SCIENCE.1092341;BOUHLEL MA, 2007, CELL METAB, V6, P137, DOI 10.1016/J.CMET.2007.06.010;BOVEN LA, 2006, BRAIN, V129, P517, DOI 10.1093/BRAIN/AWH707;CAO H…	INFLAMMATION IS A COMPLICATED BIOLOGICAL PROCESS IN RESPONSE TO HARMFUL STIMULI, WHICH INVOLVES THE COOPERATION OF IMMUNE SYSTEM AND VASCULAR SYSTEM. UPON PATHOGEN INVASION OR TISSUE INJURY, RESIDENT INNATE IMMUNE CELLS SUCH AS MACROPHAGES AND DENDRITIC CELLS ARE ACTIVATED AND RELEASE INFLAMMATORY MEDIATORS, WHICH RESULT IN THE VASODILATION AND RECRUITMENT OF LEUKOCYTES, MAINLY MONOCYTES AND NEUT…				59	OHIO STATE UNIV, COLL PUBL HLTH, DIV ENVIRONM HLTH SCI, COLUMBUS, OH 43210 USA.; OHIO STATE UNIV, DAVIS HEART & LUNG RES INST, COLUMBUS, OH 43210 USA.;						ALTERNATIVE ACTIVATION; CLASSICAL ACTIVATION; INFLAMMATION; MACROPHAGE; NEUTROPHIL	10.1016/j.lfs.2014.09.015	REVIEW	1879-0631	SUN.224@OSU.EDU	66	NIH GRANTS [ES016588, ES017412, ES018900]; NATIONAL INSTITUTE OF ENVIRONMENTAL HEALTH SCIENCES [R56ES018900, R01ES018900, K01ES016588, R21ES017412] FUNDING SOURCE: NIH REPORTER	THIS WORK WAS SUPPORTED BY NIH GRANTS ES016588, ES017412, AND ES018900 TO DR. SUN.	AS5KW	INDUCED INSULIN-RESISTANCE; REGULATORY T-CELLS; PPAR-GAMMA; MACROPHAGE DEPLETION; ALTERNATIVE ACTIVATION; MONONUCLEAR PHAGOCYTES; ANTIINFLAMMATORY ROLE; TISSUE-INJURY; MOUSE MODEL; OBESITY	2	LIFE SCI	LIFE SCI.	ENGLISH	78	GREEN ACCEPTED	RAO, XIAOQUAN/0000-0001-7316-4530; ZHONG, JIXIN/0000-0003-2196-678X; ZHONG, JIXIN/0000-0002-3534-7480	THE BOULEVARD, LANGFORD LANE, KIDLINGTON, OXFORD OX5 1GB, ENGLAND	8	OXFORD	25264371	J	PERGAMON-ELSEVIER SCIENCE LTD	2014	ZHONG, JIXIN/ABE-3768-2020; POUBELLE, PATRICE E/G-6537-2013	SUN, QH (通讯作者)，DIV ENVIRONM HLTH SCI, BIOMED RES TOWER ROOM 396,460 W 12TH AVE, COLUMBUS, OH 43210 USA.	RESEARCH & EXPERIMENTAL MEDICINE; PHARMACOLOGY & PHARMACY			0024-3205	LIFE SCIENCES			41	THE HETEROGENIC PROPERTIES OF MONOCYTES/MACROPHAGES AND NEUTROPHILS IN INFLAMMATORY RESPONSE IN DIABETES	3	17
VUJICIC MILICA;NIKOLIC IVANA;KRAJNOVIC TAMARA;CHENG KAI FAN;VANPATTEN SONYA;HE MINGZHU;STOSIC GRUJICIC STANISLAVA;STOJANOVIC IVANA;AL ABED YOUSEF;SAKSIDA TAMARA	AL-ABED Y, 2005, J BIOL CHEM, V280, P36541, DOI 10.1074/JBC.C500243200;AL-ABED Y, 2011, P NATL ACAD SCI USA, V108, P8224, DOI 10.1073/PNAS.1017624108;AL-ABED Y, 2011, FUTURE MED CHEM, V3, P45, DOI 10.4155/FMC.10.281;BOJUNGA J, 2003, CYTOKINE, V21, P179, DOI 10.1016/S1043-4666(03)00076-0;BRADFORD MM, 1976, ANAL BIOCHEM, V72, P248, DOI 10.1016/0003-2697(76)90527-3;CVETKOVIC I, 2005, ENDOCRINOLOGY, …	MACROPHAGE MIGRATION INHIBITORY FACTOR IS A MULTIFUNCTIONAL CYTOKINE INVOLVED IN THE REGULATION OF IMMUNE PROCESSES AND ALSO IN APOPTOSIS INDUCTION. ELEVATED MIF EXPRESSION IS DETRIMENTAL FOR INSULIN-PRODUCING BETA CELLS AND MIF INHIBITION PROTECTED BETA CELLS FROM SEVERAL CYTOTOXIC INSULTS SUCH AS INFLAMMATORY CYTOKINES, HIGH FATTY ACIDS OR HIGH GLUCOSE CONCENTRATIONS. THEREFORE, THE AIM OF THIS…				683	UNIV BELGRADE, INST BIOL RES SINISA STANKOVIC, DEPT IMMUNOL, BELGRADE, SERBIA.; FEINSTEIN INST MED RES, MANHASSET, NY USA.;						MACROPHAGE MIGIRATION INHIBITORY FACTOR; DIABETES; ISO-1; CYTOKINES; APOPTOSIS	10.1016/j.ejphar.2014.06.009	ARTICLE	1879-0712	YALABED@NSHS.EDU; CVJETICA@GMAIL.COM	689	MINISTRY OF EDUCATION, SCIENCE AND TECHNOLOGICAL DEVELOPMENT, REPUBLIC OF SERBIA [173013]	WE WOULD LIKE TO THANK MELITA VIDAKOVIC, PHD, FROM THE INSTITUTE FOR BIOLOGICAL RESEARCH "SINISA STANKOVIC", UNIVERSITY OF BELGRADE, BELGRADE, SERBIA FOR THE KIND GIFT OF RINM5F CELL CULTURE. THIS WORK WAS SUPPORTED BY MINISTRY OF EDUCATION, SCIENCE AND TECHNOLOGICAL DEVELOPMENT, REPUBLIC OF SERBIA (PROJECT NO. 173013).	AO2OH	ENDOPLASMIC-RETICULUM STRESS; TAUTOMERASE ACTIVE-SITE; FACTOR MIF; IN-VITRO; INDUCED APOPTOSIS; TARGET; ANTAGONIST; SURVIVAL; PATHWAY; BINDING		EUR J PHARMACOL	EUR. J. PHARMACOL.	ENGLISH	28		STOJANOVIĆ, IVANA/0000-0002-8542-1327; KRAJNOVIĆ, TAMARA/0000-0002-6938-6154; VUJIČIĆ, MILICA/0000-0001-6582-6901; SAKSIDA, TAMARA/0000-0002-2527-3246; NIKOLIĆ, IVANA/0000-0003-2879-8563; STOSIC-GRUJICIC, STANISLAVA/0000-0002-9845-3299	PO BOX 211, 1000 AE AMSTERDAM, NETHERLANDS	7	AMSTERDAM	24967533	J	ELSEVIER SCIENCE BV	2014	STOJANOVIĆ, IVANA/E-7285-2015; KRAJNOVIĆ, TAMARA/B-4463-2016; VUJIČIĆ, MILICA/B-4421-2016; SAKSIDA, TAMARA/E-7653-2015; NIKOLIĆ, IVANA/F-1435-2015; STOSIC-GRUJICIC, STANISLAVA/E-6828-2015	AL-ABED, Y (通讯作者)，FEINSTEIN INST MED RES NORTH SHORE LIJ HLTH SYST, DEPT MED CHEM, MANHASSET, NY 11030 USA.	PHARMACOLOGY & PHARMACY			0014-2999	EUROPEAN JOURNAL OF PHARMACOLOGY			10	NOVEL INHIBITORS OF MACROPHAGE MIGRATION INHIBITORY FACTOR PREVENT CYTOKINE-INDUCED BETA CELL DEATH	0	13
LOPEZ LOPEZ NALLELY;GONZALEZ CURIEL IRMA;CASTANEDA DELGADO JULIO;MONTOYA ROSALES ALEJANDRA;GANDARA JASSO BENJAMIN;ENCISO MORENO JOSE ANTONIO;RIVAS SANTIAGO BRUNO	AMER DIABET ASSOC, 2006, DIABETES CARE, V29, PS43;BATTERSBY AJ, 2012, CLIN DEV IMMUNOL, DOI 10.1155/2012/430972;CAMPBELL GR, 2012, AUTOPHAGY, V8, P1523, DOI 10.4161/AUTO.21154;CASTANEDA-DELGADO J, 2010, CLIN EXP IMMUNOL, V161, P542, DOI 10.1111/J.1365-2249.2010.04199.X;CHUN RF, 2012, PLOS ONE, V7, DOI 10.1371/JOURNAL.PONE.0030773;DOOLEY KE, 2009, LANCET INFECT DIS, V9, P737, DOI 10.1016/S1473-309…	THE INCREASING NUMBER OF PEOPLE WITH TYPE 2 DIABETES (DM2) IS ALARMING AND IF IT IS TAKEN INTO ACCOUNT THAT THE RELATIVE ODDS OF DEVELOPING TUBERCULOSIS IN DIABETIC PATIENTS RANGES FROM 2.44 TO 8.33 COMPARED WITH NON-DIABETIC PATIENTS, THUS IN DEVELOPING COUNTRIES WHERE THESE TWO DISEASES ARE ENCOUNTERING FACE TO FACE, THERE IS A NEED FOR PROPHYLAXIS STRATEGIES. THE ROLE OF VITAMIN D HAS BEEN WID…				755	MEXICAN INST SOCIAL SECUR, MED RES UNIT ZACATECAS, ZACATECAS, MEXICO.; MED RES COORDINAT SSA ZACATECAS, ZACATECAS, MEXICO.;						DIABETES; VITAMIN D; ANTIMICROBIAL PEPTIDES; TUBERCULOSIS; CATHELICIDIN; DEFENSIN	10.1016/j.micinf.2014.06.010	ARTICLE	1769-714X	RONDO_VM@YAHOO.COM	761	MEXICAN INSTITUTE FOR SOCIAL SECURITY PROJECT [FIS/IMSS/PROT/G11/955]	THIS WORK WAS SUPPORTED BY MEXICAN INSTITUTE FOR SOCIAL SECURITY PROJECT FIS/IMSS/PROT/G11/955.	AY9JU	D DEFICIENCY; MYCOBACTERIUM-TUBERCULOSIS; ANTIMICROBIAL PEPTIDES; CATHELICIDIN LL-37; LATIN-AMERICA; INNATE; ASSOCIATION; PREVALENCE; INDUCTION	9	MICROBES INFECT	MICROBES INFECT.	ENGLISH	32		DELGADO, JULIO ENRIQUE CASTAÑEDA/0000-0003-2124-2036; RIVAS-SANTIAGO, BRUNO/0000-0002-1521-1519; GONZALEZ, IRMA/0000-0002-0044-9196; LOPEZ, NALLELY/0000-0003-1757-5647; MONTOYA-ROSALES, ALEJANDRA DEL ROCIO/0000-0003-0565-4380	PO BOX 211, 1000 AE AMSTERDAM, NETHERLANDS	7	AMSTERDAM	25016144	J	ELSEVIER SCIENCE BV	2014	DELGADO, JULIO ENRIQUE CASTAÑEDA/AAL-1946-2020; RIVAS-SANTIAGO, BRUNO/AAJ-1885-2020; GONZALEZ, IRMA/G-8490-2019	RIVAS-SANTIAGO, B (通讯作者)，IMSS, MED RES UNIT ZACATECAS, INTERIOR ALAMEDA 45, ZACATECAS 98000, MEXICO.	IMMUNOLOGY; INFECTIOUS DISEASES; MICROBIOLOGY			1286-4579	MICROBES AND INFECTION			20	VITAMIN D SUPPLEMENTATION PROMOTES MACROPHAGES' ANTI-MYCOBACTERIAL ACTIVITY IN TYPE 2 DIABETES MELLITUS PATIENTS WITH LOW VITAMIN D RECEPTOR EXPRESSION	0	7
DIANA JULIEN;LEHUEN AGNES	ABLAMUNITS V, 2012, DIABETES, V61, P145, DOI 10.2337/DB11-1033;AMULIC B, 2012, ANNU REV IMMUNOL, V30, P459, DOI 10.1146/ANNUREV-IMMUNOL-020711-074942;ATKINSON MA, 2014, LANCET, V383, P69, DOI 10.1016/S0140-6736(13)60591-7;ATKINSON MA, 2011, DIABETES, V60, P1370, DOI 10.2337/DB10-1797;BAUGHER PJ, 2008, J BIOL CHEM, V283, P30868, DOI 10.1074/JBC.M804054200;BOCK T, 2003, J ENDOCRINOL, V179, P245, DO…	AUTOIMMUNE TYPE 1 DIABETES (T1D) DEVELOPMENT RESULTS FROM THE INTERACTION BETWEEN PANCREATIC -CELLS, AND THE INNATE AND THE ADAPTIVE IMMUNE SYSTEMS CULMINATING WITH THE DESTRUCTION OF THE INSULIN-SECRETING -CELLS BY AUTOREACTIVE T CELLS. THIS DIABETOGENIC COURSE STARTS DURING THE FIRST POSTNATAL WEEKS BY THE INFILTRATION OF THE PANCREATIC ISLETS BY INNATE IMMUNE CELLS AND PARTICULARLY NEUTROPHILS…				1090	HOP NECKER ENFANTS MALAD, INSERM, U1151, INEM, PARIS, FRANCE.; UNIV PARIS 05, SORBONNE PARIS CITE, PARIS, FRANCE.; COCHIN HOSP, INSERM, U1016, COCHIN INST, PARIS, FRANCE.; LAB EXCELLENCE INFLAMEX, PARIS, FRANCE.;						AUTOIMMUNITY; BETA CELL; DIABETES; INNATE; NEUTROPHIL	10.15252/emmm.201404144	ARTICLE	1757-4684	JULIEN.DIANA@INSERM.FR	1104	INSERM; CNRS; ANR; LABEX INFLAMEX	WE THANK JOCHEN LANG (CBMN-UMR 5248, FRANCE) AND SUSUMU SEINO (KOBE UNIVERSITY, JAPAN) FOR THE KIND GIFT OF MIN6 CELLS AND LAETITIA FURIO (INSERM U1163, FRANCE) FOR THE KIND GIFT OF 3T3 CELLS. WE THANK HERMANN GRAM (NOVARTIS PHARMA AG) FOR THE GENEROUS GIFT OF THE ANTI-IL-1 BETA MAB. WE THANK L. BEAUDOIN AND K. PENGRIS (INSERM U1016, FRANCE) FOR TECHNICAL ASSISTANCE AND THE STAFF OF THE MOUSE FAC…	AN2LN	INFL AMMATORY ARTHRITIS; PREDIABETIC NOD MICE; DENDRITIC CELLS; CHEMOKINE RECEPTORS; ISLET CELLS; INFLAMMATION; MOUSE; EXPRESSION; RECRUITMENT; RAT	8	EMBO MOL MED	EMBO MOL. MED.	ENGLISH	50	GREEN PUBLISHED, GOLD	DIANA, JULIEN/0000-0001-7542-042X; LEHUEN, AGNES/0000-0002-0450-3321	111 RIVER ST, HOBOKEN 07030-5774, NJ USA	15	HOBOKEN	24968718	J	WILEY	2014	DIANA, JULIEN/A-2873-2014	DIANA, J (通讯作者)，HOP NECKER ENFANTS MALAD, INSERM, U1151, INEM, PARIS, FRANCE.	RESEARCH & EXPERIMENTAL MEDICINE			1757-4676	EMBO MOLECULAR MEDICINE			48	MACROPHAGES AND BETA-CELLS ARE RESPONSIBLE FOR CXCR2-MEDIATED NEUTROPHIL INFILTRATION OF THE PANCREAS DURING AUTOIMMUNE DIABETES	2	13
ESSER NATHALIE;LEGRAND POELS SYLVIE;PIETTE JACQUES;SCHEEN ANDRE J.;PAQUOT NICOLAS	ALBERTI KGMM, 2009, CIRCULATION, V120, P1640, DOI 10.1161/CIRCULATIONAHA.109.192644;BASTARD JP, 2000, J CLIN ENDOCR METAB, V85, P3338, DOI 10.1210/JC.85.9.3338;BELALCAZAR LM, 2013, OBESITY, V21, P944, DOI 10.1002/OBY.20431;BEST LG, 2005, CIRCULATION, V112, P1289, DOI 10.1161/CIRCULATIONAHA.104.489260;BLAKE GJ, 2002, J INTERN MED, V252, P283, DOI 10.1046/J.1365-2796.2002.01019.X;BONI-SCHNETZLER M,…	IT IS RECOGNIZED THAT A CHRONIC LOW-GRADE INFLAMMATION AND AN ACTIVATION OF THE IMMUNE SYSTEM ARE INVOLVED IN THE PATHOGENESIS OF OBESITY-RELATED INSULIN RESISTANCE AND TYPE 2 DIABETES. SYSTEMIC INFLAMMATORY MARKERS ARE RISK FACTORS FOR THE DEVELOPMENT OF TYPE 2 DIABETES AND ITS MACROVASCULAR COMPLICATIONS. ADIPOSE TISSUE, LIVER, MUSCLE AND PANCREAS ARE THEMSELVES SITES OF INFLAMMATION IN PRESENC…				141	UNIV LIEGE, GIGA RES, VIROL & IMMUNOL UNIT, B-4000 LIEGE, BELGIUM.; UNIV HOSP LIEGE, DEPT MED, DIV DIABET NUTR & METAB DISORDERS, LIEGE, BELGIUM.;						TYPE 2 DIABETES; OBESITY; INSULIN RESISTANCE; MACROPHAGES; NLRP3 INFLAMMASOME; METABOLIC SYNDROME	10.1016/j.diabres.2014.04.006	REVIEW	1872-8227	NATHALIE.ESSER@ULG.AC.BE	150			AN8WY	C-REACTIVE PROTEIN; VISCERAL ADIPOSE-TISSUE; LOW-GRADE INFLAMMATION; NECROSIS-FACTOR-ALPHA; INSULIN-RESISTANCE; NLRP3 INFLAMMASOME; RISK-FACTORS; MACROPHAGE INFILTRATION; CARDIOVASCULAR-DISEASE; ATHEROSCLEROSIS RISK	2	DIABETES RES CLIN PR	DIABETES RES. CLIN. PRACT.	ENGLISH	79	GREEN ACCEPTED		ELSEVIER HOUSE, BROOKVALE PLAZA, EAST PARK SHANNON, CO, CLARE, 00000, IRELAND	10	CLARE	24798950	J	ELSEVIER IRELAND LTD	2014		ESSER, N (通讯作者)，UNIV LIEGE, CHU SART TILMAN, DEPT MED, DIV DIABET NUTR & METAB DISORDERS, B-4000 LIEGE, BELGIUM.	ENDOCRINOLOGY & METABOLISM			0168-8227	DIABETES RESEARCH AND CLINICAL PRACTICE			1030	INFLAMMATION AS A LINK BETWEEN OBESITY, METABOLIC SYNDROME AND TYPE 2 DIABETES	21	417
HARLEV AVI;ARICHA TAMIR BARAK;SHACO LEVY RUTHY;TARNOVSCKI TANIA;BASHAN NAVA;RUDICH ASSAF;SHEINER EYAL;PRESS FERNANDA;WIZNITZER ARNON	BACI Y, 2013, GYNECOL ENDOCRINOL, V29, P133, DOI 10.3109/09513590.2012.730571;BASHAN N, 2007, ENDOCRINOLOGY, V148, P2955, DOI 10.1210/EN.2006-1369;BASTARD JP, 2006, EUR CYTOKINE NETW, V17, P4;BATRA A, 2012, DIGEST DIS, V30, P70, DOI 10.1159/000335722;BLUHER M, 2009, J CLIN ENDOCR METAB, V94, P2507, DOI 10.1210/JC.2009-0002;BRIAND N, 2011, DIABETES, V60, P448, DOI 10.2337/DB10-0856;CANCELLO R, 200…	OBJECTIVE: TO EXAMINE IF, AS IN OBESITY, PREGNANCIES COMPLICATED BY GESTATIONAL DIABETES MELLITUS (GDM) EXHIBIT INCREASED MACROPHAGE INFILTRATION AND ACTIVATED MAP-KINASES IN OMENTAL ADIPOSE TISSUE. METHODS: PAIRED OMENTAL (OM) AND ABDOMINAL SUBCUTANEOUS (SC) FAT SAMPLES WERE COLLECTED FROM 11 GDM AND 20 NORMAL PREGNANCIES DURING CESAREAN DELIVERY. TISSUES WERE STAINED TO DETECT MACROPHAGES, AND …				1189	BEN GURION UNIV NEGEV, FAC HLTH SCI, DEPT OBSTET & GYNECOL, SOROKA UNIV MED CTR, BEER SHEVA, ISRAEL.; BEN GURION UNIV NEGEV, FAC HLTH SCI, DEPT PATHOL, SOROKA UNIV MED CTR, BEER SHEVA, ISRAEL.; BEN GURION UNIV NEGEV, DEPT CLIN BIOCHEM, NATL INST BIOTECHNOL NEGEV, IL-84105 BEER SHEVA, ISRAEL.; BEN GURION UNIV NEGEV, S DANIEL ABRAHAM CTR HLTH & NUTR, IL-84105 BEER SHEVA, ISRAEL.;						ADIPOSE TISSUE; GDM; MACROPHAGE INFILTRATION	10.3109/14767058.2013.853734	ARTICLE	1476-4954	HARLEV@BGU.AC.IL	1194			AM0UT	INSULIN-RESISTANCE; MATERNAL OBESITY; SKELETAL-MUSCLE; VISCERAL FAT; MELLITUS; WOMEN; INFLAMMATION; ADIPOCYTE; ACCUMULATION; SENSITIVITY	12	J MATERN-FETAL NEO M	J. MATERN.-FETAL NEONATAL MED.	ENGLISH	47		RUDICH, ASSAF/0000-0002-1366-1444; HARLEV, AVI/0000-0001-7335-9258	2-4 PARK SQUARE, MILTON PARK, ABINGDON OR14 4RN, OXON, ENGLAND	6	ABINGDON	24111719	J	TAYLOR & FRANCIS LTD	2014	HARLEV, AVI/C-8988-2016; SHEINER, EYAL/F-1488-2012	HARLEV, A (通讯作者)，BEN GURION UNIV NEGEV, SOROKA UNIV MED CTR, DEPT OBSTET & GYNECOL, POB 151, IL-84105 BEER SHEVA, ISRAEL.	OBSTETRICS & GYNECOLOGY			1476-7058	JOURNAL OF MATERNAL-FETAL & NEONATAL MEDICINE			14	MACROPHAGE INFILTRATION AND STRESS-SIGNALING IN OMENTAL AND SUBCUTANEOUS ADIPOSE TISSUE IN DIABETIC PREGNANCIES	0	7
STIENSTRA RINKE;HAIM YULIA;RIAHI YAEL;NETEA MIHAI;RUDICH ASSAF;LEIBOWITZ GIL	BACHAR E, 2009, PLOS ONE, V4, DOI 10.1371/JOURNAL.PONE.0004954;BACHAR-WIKSTROM E, 2013, DIABETES, V62, P1227, DOI 10.2337/DB12-1474;BAERGA R, 2009, AUTOPHAGY, V5, P1118, DOI 10.4161/AUTO.5.8.9991;BARLOW AD, 2013, DIABETES, V62, P2674, DOI 10.2337/DB13-0106;BARTOLOME A, 2012, AUTOPHAGY, V8, P1757, DOI 10.4161/AUTO.21994;BOMMER G, 1976, VIRCHOWS ARCH A, V371, P227, DOI 10.1007/BF00433070;BRANNMARK …	AUTOPHAGY IS A LYSOSOMAL DEGRADATION PATHWAY RECYCLING INTRACELLULAR LONG-LIVED PROTEINS AND DAMAGED ORGANELLES, THEREBY MAINTAINING CELLULAR HOMEOSTASIS. IN ADDITION TO INFLAMMATORY PROCESSES, AUTOPHAGY HAS BEEN IMPLICATED IN THE REGULATION OF ADIPOSE TISSUE AND BETA CELL FUNCTIONS. IN OBESITY AND TYPE 2 DIABETES AUTOPHAGIC ACTIVITY IS MODULATED IN A TISSUE-DEPENDENT MANNER. IN THIS REVIEW WE DI…				1505	RADBOUD UNIV NIJMEGEN, MED CTR, DEPT GEN MED, NL-6525 ED NIJMEGEN, NETHERLANDS.; WAGENINGEN UNIV, DEPT HUMAN NUTR, NL-6700 AP WAGENINGEN, NETHERLANDS.; NIJMEGEN INST INFECT INFLAMMAT & IMMUN N4I, NIJMEGEN, NETHERLANDS.; BEN GURION UNIV NEGEV, FAC HLTH SCI, DEPT CLIN BIOCHEM & PHARMACOL, BEER SHEVA, ISRAEL.; HADASSAH HEBREW UNIV, DEPT MED, ENDOCRINOL & METAB SERV, MED CTR, IL-91120 JERUSALEM, ISRA…						ADIPOCYTE; ADIPOSE TISSUE; APOPTOSIS; AUTOPHAGY; BETA CELL; DIABETES; ER STRESS; INFLAMMATION; INSULIN RESISTANCE; MACROPHAGE; OBESITY	10.1007/s00125-014-3255-3	REVIEW	1432-0428	GLEIB@HADASSAH.ORG.IL	1516	DEUTSCHE FORSCHUNGSGEMEINSCHAFT (DFG) [SFB 1052/1, B02]; ISRAEL SCIENCE FOUNDATION [347/12]; VIDI-GRANT FROM THE NETHERLANDS ORGANIZATION FOR SCIENTIFIC RESEARCH (NWO)	THIS WORK WAS SUPPORTED BY GRANTS FROM DEUTSCHE FORSCHUNGSGEMEINSCHAFT (DFG): SFB 1052/1: 'OBESITY MECHANISMS' (PROJECT B02, TO AR) AND BY THE ISRAEL SCIENCE FOUNDATION (347/12) TO GL. RS IS SUPPORTED BY A VIDI-GRANT FROM THE NETHERLANDS ORGANIZATION FOR SCIENTIFIC RESEARCH (NWO).	AL3AO	ENDOPLASMIC-RETICULUM STRESS; UNFOLDED PROTEIN RESPONSE; INSULIN-SECRETION; PROINFLAMMATORY RESPONSE; PROTECTIVE ROLE; B-CELLS; KAPPA-B; PROINSULIN; PATHWAY; GLUCOSE	8	DIABETOLOGIA	DIABETOLOGIA	ENGLISH	102	BRONZE	STIENSTRA, RINKE/0000-0001-6729-7193; RUDICH, ASSAF/0000-0002-1366-1444	233 SPRING ST, NEW YORK, NY 10013 USA	12	NEW YORK	24795087	J	SPRINGER	2014	NETEA, MIHAI/N-5155-2014; STIENSTRA, RINKE/A-4763-2015; RIAHI, YAEL/AAH-2090-2019	LEIBOWITZ, G (通讯作者)，HADASSAH HEBREW UNIV, DEPT MED, ENDOCRINOL & METAB SERV, MED CTR, POB 12000, IL-91120 JERUSALEM, ISRAEL.	ENDOCRINOLOGY & METABOLISM			0012-186X	DIABETOLOGIA			78	AUTOPHAGY IN ADIPOSE TISSUE AND THE BETA CELL: IMPLICATIONS FOR OBESITY AND DIABETES	0	32
WICKS KATE;TORBICA TANJA;MACE KIMBERLY A.	ARNARDOTTIR HH, 2012, INFLAMM RES, V61, P931, DOI 10.1007/S00011-012-0484-0;ARNOLD L, 2007, J EXP MED, V204, P1057, DOI 10.1084/JEM.20070075;ARROYO AG, 2010, CARDIOVASC RES, V86, P226, DOI 10.1093/CVR/CVQ049;AUFFRAY C, 2007, SCIENCE, V317, P666, DOI 10.1126/SCIENCE.1142883;AUNG HT, 2006, FASEB J, V20, P1315, DOI 10.1096/FJ.05-5360COM;BAINBRIDGE P, 2013, J WOUND CARE, V22, P407;BANNON P, 2013, DIS…	DIABETES CAN PROMOTE A STATE OF CHRONIC INFLAMMATION ASSOCIATED WITH SERIOUS COMPLICATIONS THAT ARE DIFFICULT TO TREAT, INCLUDING ULCERATION OF THE LOWER EXTREMITIES AND CHRONIC WOUNDS. CHRONIC WOUNDS ARE OFTEN INCURABLE AND CONTRIBUTE TO BOTH A REDUCED QUALITY OF LIFE FOR PATIENTS AND AN ENORMOUS BURDEN FOR HEALTHCARE SERVICES. IN DIABETES, THE INFLAMMATORY RESPONSE EARLY IN WOUND HEALING IS INA…				341	UNIV MANCHESTER, FAC LIFE SCI, HEALING FDN CTR, MANCHESTER M13 9PT, LANCS, ENGLAND.;						DIABETES; CHRONIC WOUND; CHRONIC INFLAMMATION; MYELOID CELL; macrophage polarization; CHROMATIN REGULATION	10.1016/j.smim.2014.04.006	REVIEW	1096-3618	KIMBERLY.MACE@MANCHESTER.AC.UK	353	HEALING FOUNDATION [1078666]; CHARLES WOLFSON CHARITABLE TRUST [238043]; UNIVERSITY OF MANCHESTER/JOHNSON JOHNSON	K.W., T.T. AND K.M. HAVE BEEN SUPPORTED BY THE HEALING FOUNDATION (REGISTERED CHARITY #1078666), THE CHARLES WOLFSON CHARITABLE TRUST (REGISTERED CHARITY #238043), AND THE UNIVERSITY OF MANCHESTER/JOHNSON & JOHNSON CO-MANAGED FUND.	AP8MA	MOUSE BONE-MARROW; SUPPRESSOR-CELLS; ADIPOSE-TISSUE; EXTRACELLULAR-MATRIX; HEMATOPOIETIC STEM; APOPTOTIC CELLS; GENE-EXPRESSION; MACROPHAGE PLASTICITY; CANCER-RISK; FATTY-ACIDS	4	SEMIN IMMUNOL	SEMIN. IMMUNOL.	ENGLISH	140		WICKS, KATE/0000-0002-7724-9678	24-28 OVAL RD, LONDON NW1 7DX, ENGLAND	13	LONDON	24954378	J	ACADEMIC PRESS LTD- ELSEVIER SCIENCE LTD	2014		MACE, KA (通讯作者)，UNIV MANCHESTER, FAC LIFE SCI, HEALING FDN CTR, MICHAEL SMITH BLDG,OXFORD RD, MANCHESTER M13 9PT, LANCS, ENGLAND.	IMMUNOLOGY			1044-5323	SEMINARS IN IMMUNOLOGY			57	MYELOID CELL DYSFUNCTION AND THE PATHOGENESIS OF THE DIABETIC CHRONIC WOUND	5	23
PYE CHELSEY;ELSHERBINY NEHAL M.;IBRAHIM AHMED S.;LIOU GREGORY I.;CHADLI AHMED;AL SHABRAWEY MOHAMED;ELMARAKBY AHMED A.	AWAD AS, 2008, J AM SOC NEPHROL, V19, P59, DOI 10.1681/ASN.2007030276;AWAD AS, 2006, AM J PHYSIOL-RENAL, V290, PF828, DOI 10.1152/AJPRENAL.00310.2005;BENGTSSON SH, 2003, CLIN EXP PHARMACOL P, V30, P849, DOI 10.1046/J.1440-1681.2003.03929.X;BHATIA K, 2012, AM J PHYSIOL-REG I, V302, PR274, DOI 10.1152/AJPREGU.00546.2011;CARDENAS A, 2013, LAB INVEST, V93, P135, DOI 10.1038/LABINVEST.2012.143;CARMINE…	ADENOSINE PROVIDES ANTI-INFLAMMATORY EFFECTS IN CARDIOVASCULAR DISEASE VIA THE ACTIVATION OF ADENOSINE A(2A) RECEPTORS; HOWEVER, THE PHYSIOLOGICAL EFFECT OF ADENOSINE COULD BE LIMITED DUE TO ITS PHOSPHORYLATION BY ADENOSINE KINASE. WE HYPOTHESIZED THAT INHIBITION OF ADENOSINE KINASE EXACERBATES EXTRACELLULAR ADENOSINE LEVELS TO REDUCE RENAL INFLAMMATION AND INJURY IN STREPTOZOTOCIN-INDUCED DIABET…				45	GEORGIA REGENTS UNIV, DEPT ORAL BIOL, AUGUSTA, GA 30912 USA.; GEORGIA REGENTS UNIV, DEPT OPHTHALMOL, AUGUSTA, GA 30912 USA.; GEORGIA REGENTS UNIV, CTR MOL CHAPERONES RADIOBIOL & CANC VIROL, AUGUSTA, GA 30912 USA.; MANSOURA UNIV, FAC PHARM, DEPT BIOCHEM, MANSOURA, EGYPT.; MANSOURA UNIV, FAC PHARM, DEPT PHARMACOL & TOXICOL, MANSOURA, EGYPT.;						DIABETES; ADENOSINE KINASE INHIBITION; ALBUMINURIA; RENAL INJURY; OXIDATIVE STRESS; NITRIC OXIDE; MACROPHAGE INFILTRATION	10.1016/j.phrs.2014.05.004	ARTICLE		AELMARAKBY@GRU.EDU	54	AMERICAN HEART ASSOCIATION SCIENTIST DEVELOPMENT GRANT (SDG) [1R01EY023315-01]; NATIONAL EYE INSTITUTE [R01EY023315] FUNDING SOURCE: NIH REPORTER	THIS WORK WAS SUPPORTED BY GRANTS FROM THE AMERICAN HEART ASSOCIATION SCIENTIST DEVELOPMENT GRANT (SDG) TO A. ELMARAKBY AND 1R01EY023315-01 AWARD TO M. AL-SHABRAWEY.	AK4QS	NITRIC-OXIDE SYNTHASE; MONOCYTE CHEMOATTRACTANT PROTEIN-1; REDUCES RENAL INFLAMMATION; OXIDATIVE STRESS; NADPH OXIDASE; ATTENUATES INFLAMMATION; MACROPHAGE INFILTRATION; RECEPTOR ACTIVATION; INJURY; NEPHROPATHY		PHARMACOL RES	PHARMACOL. RES.	ENGLISH	57	GREEN ACCEPTED	ELSHERBINY, NEHAL N/0000-0001-5167-3377; IBRAHIM, AHMED/0000-0001-8480-6252; ELSHERBINY, NEHAL/0000-0001-5167-3377; AL-SHABRAWEY, MOHAMED/0000-0001-5362-7972	24-28 OVAL RD, LONDON NW1 7DX, ENGLAND	10	LONDON	24841126	J	ACADEMIC PRESS LTD- ELSEVIER SCIENCE LTD	2014	ELSHERBINY, NEHAL N/M-5006-2018; AL-SHABRAWEY, MOHAMED/P-9570-2018; ELMARAKBY, AHMED/ABF-5055-2021; IBRAHIM, AHMED/D-5241-2017; ELSHERBINY, NEHAL/AAF-9206-2019	ELMARAKBY, AA (通讯作者)，GEORGIA REGENTS UNIV, AUGUSTA, GA 30912 USA.	PHARMACOLOGY & PHARMACY			1043-6618	PHARMACOLOGICAL RESEARCH			20	ADENOSINE KINASE INHIBITION PROTECTS THE KIDNEY AGAINST STREPTOZOTOCIN-INDUCED DIABETES THROUGH ANTI-INFLAMMATORY AND ANTI-OXIDANT MECHANISMS	0	13
ZYKOVA SVETLANA N.;BALANDINA KSENIA A.;VOROKHOBINA NATALIA V.;KUZNETSOVA ALLA V.;ENGSTAD ROLF;ZYKOVA TATIANA A.	BERDAL M, 2007, WOUND REPAIR REGEN, V15, P825, DOI 10.1111/J.1524-475X.2007.00286.X;BERENDT AR, 2008, DIABETES-METAB RES, V24, PS190, DOI 10.1002/DMRR.853;BLAKYTNY R, 2009, INT J LOW EXTR WOUND, V8, P95, DOI 10.1177/1534734609337151;BREIVIK T, 2005, J CLIN PERIODONTOL, V32, P347, DOI 10.1111/J.1600-051X.2005.00672.X;BROWDER W, 1988, SURGERY, V104, P224;ENGSTAD CS, 2002, INT IMMUNOPHARMACOL, V2, P…	AIMS/INTRODUCTION: DYSREGULATED INFLAMMATORY RESPONSE IS BELIEVED TO BE AN IMPORTANT FACTOR IN THE PATHOGENESIS OF SEVERAL LATE COMPLICATIONS OF DIABETES MELLITUS. BETA-GLUCANS ARE POTENT INDUCERS OF IMMUNE FUNCTION. THE PRESENT RANDOMIZED, DOUBLE BLIND, TWO-CENTER, PLACEBO-CONTROLLED STUDY WAS UNDERTAKEN TO EXPLORE SAFETY, TOLERABILITY AND EFFICACY OF SOLUBLE BETA-1,3/1,6-GLUCAN (SBG) AS A LOCAL…				392	UNIV TROMSO, TROMSO, NORWAY.; BIOTEC PHARMACON ASA, TROMSO, NORWAY.; NORTHERN STATE MED UNIV, ARKHANGELSK, RUSSIA.; NORTH WESTERN STATE MED UNIV, ST PETERSBURG, RUSSIA.;						DIABETIC FOOT; WOUND HEALING; BETA-GLUCANS	10.1111/jdi.12165	ARTICLE		SVETLANA.ZYKOVA@UIT.NO	399	NORWEGIAN RESEARCH COUNCIL; BIOTEC PHARMACON ASA	WE THANK PATIENTS FOR THEIR PARTICIPATION IN THE STUDY. WE ARE GRATEFUL TO THE NORWEGIAN RESEARCH COUNCIL FOR POSTDOCTORAL FELLOWSHIP TO SNZ AND TO PROFESSOR ROLF SELJELID FOR HIS WORK WITH PRIMARY SOURCES, DATA ANALYSIS AND WRITING OF MANUSCRIPT. THE STUDY WAS SPONSORED BY BIOTEC PHARMACON ASA. DR SNZ RECEIVED RESEARCH GRANTS FROM BIOTEC PHARMACON ASA; HOWEVER, NOT DIRECTLY RELATED TO THE CURREN…	AL9XA	WOUND REPAIR; DB/DB MICE; VENOUS LEG; IN-VITRO; GLUCAN; TRIAL; RATS; LIPOPOLYSACCHARIDE; MANAGEMENT; CYTOKINE	4	J DIABETES INVEST	J. DIABETES INVESTIG.	ENGLISH	34	GREEN PUBLISHED		111 RIVER ST, HOBOKEN 07030-5774, NJ USA	8	HOBOKEN	25411598	J	WILEY	2014		ZYKOVA, SN (通讯作者)，UNIV TROMSO, TROMSO, NORWAY.	ENDOCRINOLOGY & METABOLISM			2040-1124	JOURNAL OF DIABETES INVESTIGATION			37	MACROPHAGE STIMULATING AGENT SOLUBLE YEAST BETA-1,3/1,6-GLUCAN AS A TOPICAL TREATMENT OF DIABETIC FOOT AND LEG ULCERS: A RANDOMIZED, DOUBLE BLIND, PLACEBO-CONTROLLED PHASE II STUDY	1	19
KIM EUNHEE;TOLHURST AARON T.;CHO SUNGHEE	ALKHATATBEH MJ, 2011, J THROMB HAEMOST, V9, P844, DOI 10.1111/J.1538-7836.2011.04220.X;ALMDAL T, 2004, ARCH INTERN MED, V164, P1422, DOI 10.1001/ARCHINTE.164.13.1422;ALVAREZ-RODRIGUEZ L, 2013, J LEUKOCYTE BIOL, V94, P1071, DOI 10.1189/JLB.0113034;BAO Y, 2010, J NEUROINFLAMM, V7, DOI 10.1186/1742-2094-7-92;BARTON GM, 2008, J CLIN INVEST, V118, P413, DOI 10.1172/JCI34431;BATES SH, 2003, NATURE, V42…	BACKGROUND: ALTHOUGH ELICITED INFLAMMATION CONTRIBUTES TO TISSUE INJURY, A CERTAIN LEVEL OF INFLAMMATION IS NECESSARY FOR SUBSEQUENT TISSUE REPAIR/REMODELING. DIABETES, A CHRONIC LOW-GRADE INFLAMMATORY STATE, IS A PREDISPOSING RISK FACTOR FOR STROKE. THE CONDITION IS ASSOCIATED WITH DELAYED WOUND HEALING, PRESUMABLY DUE TO DISRUPTED INFLAMMATORY RESPONSES. WITH INCLUSION OF THE DIABETIC CONDITION…	83				BURKE CORNELL MED RES INST, WHITE PLAINS, NY 10605 USA.; WEILL CORNELL MED COLL, BURKE MED RES INST, BRAIN & MIND RES INST, WHITE PLAINS, NY 10605 USA.;						DIABETES; INFLAMMATION; MONOCYTES/MACROPHAGES; ISCHEMIC STROKE; MICE	10.1186/1742-2094-11-83	ARTICLE		SUC2002@MED.CORNELL.EDU		NIH [NS07789, HL082511]; BURKE FOUNDATION; NATIONAL HEART, LUNG, AND BLOOD INSTITUTE [R01HL082511] FUNDING SOURCE: NIH REPORTER; NATIONAL INSTITUTE OF NEUROLOGICAL DISORDERS AND STROKE [R01NS077897] FUNDING SOURCE: NIH REPORTER	THIS WORK WAS SUPPORTED BY THE NIH AWARD NS07789, HL082511 (S.C.), AND THE BURKE FOUNDATION.	AH0FM	SCAVENGER RECEPTOR CD36; MONOCYTE CHEMOATTRACTANT PROTEIN-1; MOUSE PERITONEAL-MACROPHAGES; PLASMA-GLUCOSE CONCENTRATION; INSULIN-RESISTANCE; ADIPOSE-TISSUE; EXPERIMENTAL STROKE; HYPERGLYCEMIC RATS; CEREBRAL-ISCHEMIA; FOCAL ISCHEMIA		J NEUROINFLAMM	J. NEUROINFLAMM.	ENGLISH	52	GREEN PUBLISHED, GOLD		236 GRAYS INN RD, FLOOR 6, LONDON WC1X 8HL, ENGLAND	9	LONDON	24886035	J	BIOMED CENTRAL LTD	2014		CHO, S (通讯作者)，BURKE CORNELL MED RES INST, WHITE PLAINS, NY 10605 USA.	IMMUNOLOGY; NEUROSCIENCES & NEUROLOGY			1742-2094	JOURNAL OF NEUROINFLAMMATION			41	DEREGULATION OF INFLAMMATORY RESPONSE IN THE DIABETIC CONDITION IS ASSOCIATED WITH INCREASED ISCHEMIC BRAIN INJURY	0	6
ZHANG WEI;ZHAO LI;SU SHUANG QUAN;XU XING XIN;WU YONGGUI	BRAGA TT, 2012, MOL MED, V18, P1231, DOI 10.2119/MOLMED.2012.00131;CHOW F, 2004, KIDNEY INT, V65, P116, DOI 10.1111/J.1523-1755.2004.00367.X;CHOW FY, 2004, NEPHROL DIAL TRANSPL, V19, P2987, DOI 10.1093/NDT/GFH441;DASU MR, 2008, DIABETES, V57, P3090, DOI 10.2337/DB08-0564;DEVARAJ S, 2011, CYTOKINE, V55, P441, DOI 10.1016/J.CYTO.2011.03.023;DEVARAJ S, 2011, ARTERIOSCL THROM VAS, V31, P1796, DOI 10.…	ACCUMULATING EVIDENCE SUGGESTED THAT MACROPHAGES INDUCE TUBULOINTERSTITIAL INJURY. TOTAL GLUCOSIDES OF PAEONY (TGP), EXTRACTED FROM PAEONIA LACTIFLORA, HAS PRESENTED ANTI-INFLAMMATORY ACTIVITIES IN DIABETIC KIDNEY DISEASE. THIS RESEARCH WILL INVESTIGATE THE PROTECTIVE EFFECT OF TGP ON RENAL TUBULOINTERSTITIUM AND ITS MECHANISM IN STREPTOZOTOCIN-INDUCED DIABETIC RATS. TGP WAS ADMINISTERED ORALLY A…				59	ANHUI MED UNIV, DEPT NEPHROPATHY, AFFILIATED HOSP 1, HEFEI 230022, ANHUI, PEOPLES R CHINA.;						DIABETIC NEPHROPATHY; TOTAL GLUCOSIDE OF PAEONY; MACROPHAGE; TOLL-LIKE RECEPTOR; TUBULOINTERSTITIUM	10.1254/jphs.13173FP	ARTICLE	1347-8648	WUYONGGUI@MEDMAIL.COM.CN	67	NATIONAL NATURAL SCIENCE FOUNDATION OF CHINA [81270813, 81374034]	THE RESEARCH PRESENTED IN THIS PAPER WAS FINANCIALLY SUPPORTED BY THE NATIONAL NATURAL SCIENCE FOUNDATION OF CHINA (NO. 81270813, 81374034).	AI0RH	MACROPHAGE RECRUITMENT; MESENCHYMAL TRANSITION; NEPHROPATHY; FIBROSIS; PAEONIFLORIN; INFLAMMATION; KIDNEY; STATE; MATRIX-METALLOPROTEINASE-9; PROLIFERATION	1	J PHARMACOL SCI	J. PHARMACOL. SCI.	ENGLISH	30	BRONZE		EDITORIAL OFF, KANTOHYA BLDG GOKOMACHI-EBISUGAWA NAKAGYO-KU, KYOTO, 604, JAPAN	9	KYOTO	24739281	J	JAPANESE PHARMACOLOGICAL SOC	2014		WU, YG (通讯作者)，ANHUI MED UNIV, DEPT NEPHROPATHY, AFFILIATED HOSP 1, HEFEI 230022, ANHUI, PEOPLES R CHINA.	PHARMACOLOGY & PHARMACY			1347-8613	JOURNAL OF PHARMACOLOGICAL SCIENCES			22	TOTAL GLUCOSIDES OF PAEONY ATTENUATE RENAL TUBULOINTERSTITIAL INJURY IN STZ-INDUCED DIABETIC RATS: ROLE OF TOLL-LIKE RECEPTOR 2	0	15
TAN LANGPING;YE XIAO;ZHOU YU;YU MIN;FU ZHIQIANG;CHEN RUIWAN;ZHUANG BAOXIONG;ZENG BING;YE HUILIN;GAO WENCHAO;LIN QING;LI ZHIHUA;ZHOU QUANBO;CHEN RUFU	AGGARWAL G, 2012, GASTROENTEROLOGY, V143, P1510, DOI 10.1053/J.GASTRO.2012.08.044;ATSUMI T, 2007, J IMMUNOL, V179, P5399, DOI 10.4049/JIMMUNOL.179.8.5399;BEN QW, 2011, EUR J CANCER, V47, P1928, DOI 10.1016/J.EJCA.2011.03.003;BENIGNI F, 2000, J CLIN INVEST, V106, P1291, DOI 10.1172/JCI9900;BOJUNGA J, 2003, CYTOKINE, V21, P179, DOI 10.1016/S1043-4666(03)00076-0;BRIGHT R, 1833, MED CHIR TRANS, V18, …	BACKGROUND: UNDERSTANDING THE PATHOGENIC MECHANISM OF PANCREATIC CANCER ASSOCIATED DIABETES (PCDM) MIGHT HELP YIELD BIOMARKERS FOR THE EARLY DIAGNOSIS OF PANCREATIC CANCER (PC) FROM POPULATION WITH NEW-ONSET DIABETES. IN THE CURRENT STUDY, WE SOUGHT TO DETERMINE THE ROLE OF MACROPHAGE MIGRATION INHIBITORY FACTOR (MIF) IN PCDM PATHOGENESIS. METHODS: THE PROTEIN AND MRNA LEVELS OF MIF IN PARAFFIN-E…	92				SUN YAT SEN UNIV, SUN YAT SEN MEM HOSP, AFFILIATED HOSP 2, DEPT PANCREATICOBILIARY SURG, GUANGZHOU 510120, GUANGDONG, PEOPLES R CHINA.; SUN YAT SEN UNIV, SUN YAT SEN MEM HOSP, DEPT MED ONCOL, GUANGZHOU 510120, GUANGDONG, PEOPLES R CHINA.; SUN YAT SEN UNIV, AFFILIATED HOSP 1, DEPT RADIOTHERAPY, GUANGZHOU 510120, GUANGDONG, PEOPLES R CHINA.; SUN YAT SEN UNIV, SUN YAT SEN MEM HOSP, DEPT EMERGENCY DE…						PANCREATIC CANCER; DIABETES MELLITUS; MACROPHAGE MIGRATION INHIBITORY FACTOR; BIOMARKER; DIAGNOSIS	10.1186/1479-5876-12-92	ARTICLE		ZQB_SYSU@126.COM; CHENRF_SYSU@163.COM		NATIONAL NATURAL SCIENTIFIC FOUNDATION OF CHINA [81000917, 81370059]	THIS WORK WAS SUPPORTED BY NATIONAL NATURAL SCIENTIFIC FOUNDATION OF CHINA (NO. 81000917 AND NO.81370059). THE FUNDERS HAD NO ROLE IN STUDY DESIGN, DATA COLLECTION AND ANALYSIS, DECISION TO PUBLISH, OR PREPARATION OF THE MANUSCRIPT.	AI5RH	DIABETES-MELLITUS; FACTOR MIF; GLUCOSE-METABOLISM; IN-VITRO; RESISTANCE; MICE; INFLAMMATION; PROGRESSION; ADIPOCYTES; REGULATOR		J TRANSL MED	J. TRANSL. MED.	ENGLISH	42	GREEN PUBLISHED, GOLD		236 GRAYS INN RD, FLOOR 6, LONDON WC1X 8HL, ENGLAND	12	LONDON	24708788	J	BIOMED CENTRAL LTD	2014		ZHOU, QB (通讯作者)，SUN YAT SEN UNIV, SUN YAT SEN MEM HOSP, AFFILIATED HOSP 2, DEPT PANCREATICOBILIARY SURG, 107 YAN JIANG XI RD, GUANGZHOU 510120, GUANGDONG, PEOPLES R CHINA.	RESEARCH & EXPERIMENTAL MEDICINE			1479-5876	JOURNAL OF TRANSLATIONAL MEDICINE			26	MACROPHAGE MIGRATION INHIBITORY FACTOR IS OVEREXPRESSED IN PANCREATIC CANCER TISSUES AND IMPAIRS INSULIN SECRETION FUNCTION OF BETA-CELL	0	9
BORNFELDT KARIN E.	ADHIKARI N, 2011, ARTERIOSCL THROM VAS, V31, P86, DOI 10.1161/ATVBAHA.110.215004;AZCUTIA V, 2010, PLOS ONE, V5, DOI 10.1371/JOURNAL.PONE.0010091;BALA M, 2011, EXP CLIN ENDOCR DIAB, V119, P370, DOI 10.1055/S-0030-1268413;BAUMGARTL J, 2006, CELL METAB, V3, P247, DOI 10.1016/J.CMET.2006.02.010;BOOTH G, 2001, AM J PHYSIOL-ENDOC M, V280, PE848, DOI 10.1152/AJPENDO.2001.280.6.E848;BOWENPOPE DF, 1982, J…	ADULTS WITH DIABETES MELLITUS ARE MUCH MORE LIKELY TO HAVE CARDIOVASCULAR DISEASE THAN THOSE WITHOUT DIABETES MELLITUS. GENETICALLY ENGINEERED MOUSE MODELS HAVE STARTED TO PROVIDE IMPORTANT INSIGHT INTO THE MECHANISMS WHEREBY DIABETES MELLITUS PROMOTES ATHEROSCLEROSIS. SUCH MODELS HAVE DEMONSTRATED THAT DIABETES MELLITUS PROMOTES FORMATION OF ATHEROSCLEROTIC LESIONS, PROGRESSION OF LESIONS INTO A…				705	UNIV WASHINGTON, DIV METAB ENDOCRINOL & NUTR, DEPT MED, SEATTLE, WA 98109 USA.; UNIV WASHINGTON, DIABET & OBES CTR EXCELLENCE, DEPT PATHOL, SEATTLE, WA 98109 USA.;						ATHEROSCLEROSIS; DIABETES MELLITUS; ENDOTHELIAL CELLS; MACROPHAGES; MICE	10.1161/ATVBAHA.113.301928	REVIEW	1524-4636	BORNF@UW.EDU	714	NATIONAL HEART, LUNG, AND BLOOD INSTITUTE; NATIONAL INSTITUTE OF DIABETES AND DIGESTIVE AND KIDNEY DISEASES OF THE NATIONAL INSTITUTES OF HEALTH (NIH) [R01HL062887, P01HL092969, R01HL097365]; DIABETES RESEARCH CENTER AT THE UNIVERSITY OF WASHINGTON [P30DK017047]; NATIONAL HEART, LUNG, AND BLOOD INSTITUTE [R01HL062887, P01HL092969, R01HL097365] FUNDING SOURCE: NIH REPORTER; NATIONAL INSTITUTE OF D…	RESEARCH REPORTED IN THIS PUBLICATION WAS SUPPORTED BY THE NATIONAL HEART, LUNG, AND BLOOD INSTITUTE AND THE NATIONAL INSTITUTE OF DIABETES AND DIGESTIVE AND KIDNEY DISEASES OF THE NATIONAL INSTITUTES OF HEALTH (NIH) UNDER AWARD NUMBERS R01HL062887, P01HL092969, AND R01HL097365 (KEB) AND BY THE DIABETES RESEARCH CENTER AT THE UNIVERSITY OF WASHINGTON (P30DK017047). THE CONTENT IS SOLELY THE RESPO…	AG7OM	GENE-EXPRESSION; ALDOSE REDUCTASE; CARTILAGINOUS METAPLASIA; CARDIOVASCULAR-DISEASE; LIPOPROTEIN METABOLISM; INSULIN-RESISTANCE; ENDOTHELIAL-CELLS; DEFICIENT MICE; RISK-FACTORS; GLUCOSE	4	ARTERIOSCL THROM VAS	ARTERIOSCLER. THROMB. VASC. BIOL.	ENGLISH	85	BRONZE, GREEN ACCEPTED	BORNFELDT, KARIN/0000-0001-9208-6523	TWO COMMERCE SQ, 2001 MARKET ST, PHILADELPHIA, PA 19103 USA	10	PHILADELPHIA	24665124	J	LIPPINCOTT WILLIAMS & WILKINS	2014	BORNFELDT, KARIN/AAI-2241-2019	BORNFELDT, KE (通讯作者)，UNIV WASHINGTON, DIABET & OBES CTR EXCELLENCE, DEPT MED, 850 REPUBLICAN ST, SEATTLE, WA 98109 USA.	HEMATOLOGY; CARDIOVASCULAR SYSTEM & CARDIOLOGY			1079-5642	ARTERIOSCLEROSIS THROMBOSIS AND VASCULAR BIOLOGY			27	2013 RUSSELL ROSS MEMORIAL LECTURE IN VASCULAR BIOLOGY CELLULAR AND MOLECULAR MECHANISMS OF DIABETES MELLITUS-ACCELERATED ATHEROSCLEROSIS	0	7
BOUCKENOOGHE THOMAS;SISINO GIORGIA;AURIENTIS SANDRA;CHINETTI GBAGUIDI GIULIA;KERR CONTE JULIE;STAELS BART;FONTAINE PIERRE;STORME LAURENT;PATTOU FRANCOIS;VAMBERGUE ANNE	BARNETT AH, 1980, POSTGRAD MED J, V56, P11, DOI 10.1136/PGMJ.56.651.11;BENJONATHAN N, 1996, ENDOCR REV, V17, P639, DOI 10.1210/ER.17.6.639;BYATT JC, 1993, AM J PHYSIOL, V264, PE986, DOI 10.1152/AJPENDO.1993.264.6.E986;CANCELLO R, 2006, BJOG-INT J OBSTET GY, V113, P1141, DOI 10.1111/J.1471-0528.2006.01004.X;CHINETTI G, 2003, CURR OPIN LIPIDOL, V14, P459, DOI 10.1097/00041433-200310000-00006;CINCOT…	BACKGROUND: OBESITY, CHARACTERIZED BY LOW GRADE INFLAMMATION, INDUCES ADIPOSE TISSUE MACROPHAGE (ATM) INFILTRATION IN WHITE ADIPOSE TISSUE (AT) IN BOTH HUMANS AND RODENTS, THUS CONTRIBUTING TO INSULIN RESISTANCE. PREVIOUS STUDIES HAVE SHOWN ALTERED PROLACTIN SECRETION IN OBESITY, HOWEVER, STUDIES LINKING ATM INFILTRATION AND PROLACTIN (PRL) SECRETION TO THE PATHOGENESIS OF THE METABOLIC SYNDROME,…				584	EA4489, F-59000 LILLE, FRANCE.; INSERM, U1011, F-59000 LILLE, FRANCE.; INSERM, U859, F-59000 LILLE, FRANCE.; UNIV HOSP, DEPT ENDOCRINOL, F-59000 LILLE, FRANCE.; UNIV LILLE 2, F-59000 LILLE, FRANCE.; INST PASTEUR, F-59000 LILLE, FRANCE.; UNIV HOSP, DEPT ENDOCRINE SURG, F-59000 LILLE, FRANCE.;						DIABETES; OBESITY; MACROPHAGES; PROLACTIN; HYPERGLYCEMIA; INFLAMMATION	10.1016/j.bbadis.2013.12.005	ARTICLE	1879-260X	THOMAS.BOUCKENOOGHE@GMAIL.COM; GIORGIA.SISINO@GMAIL.COM	593	LILLY; NOVO NORDISK; SANOFI; FRENCH MINISTRY OF HEALTH (PROGRAMME HOSPITALIER DE RECHERCHE CLINIQUE); CONSEIL REGIONAL NORD-PAS DE CALAIS (ARCIR OBESITE)	THIS WORK WAS SUPPORTED BY GRANTS FROM LILLY, NOVO NORDISK AND SANOFI. THE AUTHORS ARE MOST GRATEFUL TO MARIE-HELENE GEVAERT AND ROSE-MARIE SIMINSKI AT THE DEPARTEMENT D'HISTOLOGIE, FACULTY OF MEDICINE OF LILLE FOR THEIR TECHNICAL ASSISTANCE AND DR CAROLINE BONNER FOR PROOF READING. THE ATLAS BIOLOGIQUE DE L'OBESITE SEVERE (ABOS) FRAMEWORK WAS SUPPORTED BY GRANTS FROM THE FRENCH MINISTRY OF HEALT…	AD8JC	WEIGHT-GAIN; BODY-WEIGHT; INSULIN-RESISTANCE; GLUCOSE-TOLERANCE; GENE-EXPRESSION; FOOD-INTAKE; FAT; HYPERPROLACTINEMIA; BROMOCRIPTINE; TRANSCRIPTION	4	BBA-MOL BASIS DIS	BIOCHIM. BIOPHYS. ACTA-MOL. BASIS DIS.	ENGLISH	46	BRONZE	PATTOU, FRANCOIS/0000-0001-8388-3766; FONTAINE, PIERRE/0000-0002-9958-0599; CHINETTI, GIULIA/0000-0001-8048-8138; STAELS, BART/0000-0002-3784-1503	RADARWEG 29, 1043 NX AMSTERDAM, NETHERLANDS	10	AMSTERDAM	24361460	J	ELSEVIER	2014	PATTOU, FRANCOIS/O-6151-2017; FONTAINE, PIERRE/O-8932-2017; CHINETTI, GIULIA/Q-6901-2016; STAELS, BART/N-9497-2016	BOUCKENOOGHE, T (通讯作者)，FAC MED HENRI WAREMBOURG, LAB ENVIRONM PERINATAL & CROISSANCE EA4489, F-59045 LILLE, FRANCE.	BIOCHEMISTRY & MOLECULAR BIOLOGY; BIOPHYSICS; CELL BIOLOGY			0925-4439	BIOCHIMICA ET BIOPHYSICA ACTA-MOLECULAR BASIS OF DISEASE			15	ADIPOSE TISSUE MACROPHAGES (ATM) OF OBESE PATIENTS ARE RELEASING INCREASED LEVELS OF PROLACTIN DURING AN INFLAMMATORY CHALLENGE: A ROLE FOR PROLACTIN IN DIABESITY?	0	15
WANG JIA;HAN LU;WANG ZHI HAO;DING WEN YUAN;SHANG YUAN YUAN;TANG MENG XIONG;LI WEN BO;ZHANG YUN;ZHANG WEI;ZHONG MING	CANTLEY LC, 2002, SCIENCE, V296, P1655, DOI 10.1126/SCIENCE.296.5573.1655;CHO H, 2001, SCIENCE, V292, P1728, DOI 10.1126/SCIENCE.292.5522.1728;FERNANDEZ-HERNANDO C, 2007, CELL METAB, V6, P446, DOI 10.1016/J.CMET.2007.10.007;HAN S, 2006, CELL METAB, V3, P257, DOI 10.1016/J.CMET.2006.02.008;HOWARD BV, 2002, CIRCULATION, V105, P132, DOI DOI 10.1161/01;HURST RT, 2003, ANN INTERN MED, V139, P824, DOI …	OUR RESEARCH AIMS TO EVALUATE THE FUNCTION OF THE STAMP2 GENE, AN IMPORTANT TRIGGER IN INSULIN RESISTANCE (IR), AND EXPLORE ITS ROLE IN MACROPHAGE APOPTOSIS IN DIABETIC ATHEROSCLEROTIC VULNERABLE PLAQUES. THE CHARACTERISTICS OF DIABETIC MICE WERE MEASURED BY SERIAL METABOLITE AND PATHOLOGY TESTS. THE LEVEL OF STAMP2 WAS MEASURED BY RT-PCR AND WESTERN BLOT. THE PLAQUE AREA, LIPID AND COLLAGEN CONT…				735	SHANDONG UNIV, KEY LAB CARDIOVASC REMODELING & FUNCT RES, CHINESE MINIST EDUC, JINAN 250012, PEOPLES R CHINA.; SHANDONG UNIV, DEPT CARDIOL, CHINESE MINIST PUBL HLTH, JINAN 250012, PEOPLES R CHINA.; SHANDONG UNIV, DEPT GERIATR MED, QILU HOSP, JINAN 250012, PEOPLES R CHINA.; SHANDONG UNIV, DEPT EMERGENCY MED, QILU HOSP, JINAN 250012, PEOPLES R CHINA.;						STAMP2; AKT SIGNALLING PATHWAY; APOPTOSIS OF MACROPHAGE; TYPE 2 DIABETES MELLITUS; INSULIN RESISTANCE; VULNERABLE PLAQUE; VASCULAR	10.1111/jcmm.12222	ARTICLE	1582-4934	WEIZHANGSDU@SINA.CN; ZHONGMINGZM@GMAIL.COM	748	INDEPENDENT INNOVATION FOUNDATION OF SHANDONG UNIVERSITY [2012JC034]; NATURAL SCIENCE FOUNDATION OF SHANDONG PROVINCE [ZR2009CM022, ZR2009CM025]; NATIONAL NATURAL SCIENCE FOUNDATION OF CHINA [30971215, 81070141, 81070192, 81100605, 81270352, 81270287]; NATIONAL BASIC RESEARCH PROGRAM OF CHINA (973 PROGRAM) [2013CB530700]; KEY TECHNOLOGIES R & D PROGRAM OF SHANDONG PROVINCE [2010G0020262]	THIS WORK WAS SUPPORTED BY THE RESEARCH GRANTS FROM THE INDEPENDENT INNOVATION FOUNDATION OF SHANDONG UNIVERSITY (2012JC034), THE NATURAL SCIENCE FOUNDATION OF SHANDONG PROVINCE (ZR2009CM022 AND ZR2009CM025), THE NATIONAL NATURAL SCIENCE FOUNDATION OF CHINA (30971215, 81070141, 81070192, 81100605, 81270352 AND 81270287), THE NATIONAL BASIC RESEARCH PROGRAM OF CHINA (973 PROGRAM, GRANT NO. 2013CB5…	AE3BX	INSULIN-RESISTANCE; APOPTOSIS; MACROPHAGES; PROTEIN; INFLAMMATION; HOMEOSTASIS; MECHANISMS; MELLITUS; RUPTURE; GLUCOSE	4	J CELL MOL MED	J. CELL. MOL. MED.	ENGLISH	31	GREEN PUBLISHED, GOLD		111 RIVER ST, HOBOKEN 07030-5774, NJ USA	14	HOBOKEN	24467451	J	WILEY	2014		ZHANG, W (通讯作者)，SHANDONG UNIV, DEPT CARDIOL, QILU HOSP, 107 WENHUA WEST RD, JINAN 250012, PEOPLES R CHINA.	CELL BIOLOGY; RESEARCH & EXPERIMENTAL MEDICINE			1582-1838	JOURNAL OF CELLULAR AND MOLECULAR MEDICINE			15	OVEREXPRESSION OF STAMP-2 SUPPRESSES ATHEROSCLEROSIS AND STABILIZES PLAQUES IN DIABETIC MICE	0	11
WEBER KASSANDRA;SCHILLING JOEL D.	BAUERNFEIND FG, 2009, J IMMUNOL, V183, P787, DOI 10.4049/JIMMUNOL.0901363;BRACEY NA, 2013, EXP PHYSIOL, V98, P462, DOI 10.1113/EXPPHYSIOL.2012.068338;BROOKHEART RT, 2009, CELL METAB, V10, P9, DOI 10.1016/J.CMET.2009.03.011;CHRISTENSEN KA, 2002, J CELL SCI, V115, P599;DE NARDO D, 2011, TRENDS IMMUNOL, V32, P373, DOI 10.1016/J.IT.2011.05.004;DUEWELL P, 2010, NATURE, V464, P1357, DOI 10.1038/NATURE0…	BACKGROUND: ALTHOUGH MACROPHAGE INFLAMMASOME ACTIVATION HAS BEEN IMPLICATED IN METABOLIC DISEASES, ITS REGULATION IS NOT WELL UNDERSTOOD. RESULTS: PALMITATE AND LPS TRIGGER IL-1 RELEASE VIA LYSOSOME- AND CALCINEURIN-MEDIATED PATHWAYS. CONCLUSION: THE LYSOSOME IS A KEY REGULATOR OF SIGNAL 1 AND SIGNAL 2 IN LIPOTOXIC INFLAMMASOME ACTIVATION. SIGNIFICANCE: MOLECULAR PATHWAYS INVOLVED IN LIPID-INDUCE…				9158	WASHINGTON UNIV, DIABET CARDIOVASC DIS CTR, ST LOUIS, MO 63110 USA.; WASHINGTON UNIV, DEPT MED, ST LOUIS, MO 63110 USA.; WASHINGTON UNIV, DEPT PATHOL & IMMUNOL, ST LOUIS, MO 63110 USA.;						CALCINEURIN; DIABETES; INFLAMMATION; LIPIDS; LYSOSOMES; MACROPHAGES	10.1074/jbc.M113.531202	ARTICLE	1083-351X	JSCHILLI@DOM.WUSTL.EDU	9171	NATIONAL INSTITUTES OF HEALTH [K08HL098373]; NATIONAL HEART, LUNG, AND BLOOD INSTITUTE [K08HL098373] FUNDING SOURCE: NIH REPORTER	THIS WORK WAS SUPPORTED, IN WHOLE OR IN PART, BY NATIONAL INSTITUTES OF HEALTH GRANT K08HL098373 (TO J. D. S.).	AD7UJ	NLRP3 INFLAMMASOME; NALP3 INFLAMMASOME; DIABETIC MICE; PHENOTYPE; CRYSTALS; PROMOTES; PATHWAY; DISEASE; INTERLEUKIN-1-BETA; DYSFUNCTION	13	J BIOL CHEM	J. BIOL. CHEM.	ENGLISH	31	GREEN PUBLISHED, HYBRID		9650 ROCKVILLE PIKE, BETHESDA, MD 20814-3996 USA	14	BETHESDA	24532802	J	AMER SOC BIOCHEMISTRY MOLECULAR BIOLOGY INC	2014		SCHILLING, JD (通讯作者)，WASHINGTON UNIV, DIABET CARDIOVASC DIS CTR, ST LOUIS, MO 63110 USA.	BIOCHEMISTRY & MOLECULAR BIOLOGY				JOURNAL OF BIOLOGICAL CHEMISTRY			82	LYSOSOMES INTEGRATE METABOLIC-INFLAMMATORY CROSS-TALK IN PRIMARY MACROPHAGE INFLAMMASOME ACTIVATION	1	12
GUO RONG;LIU BAOXIN;WANG KE;ZHOU SHUNPING;LI WEIMING;XU YAWEI	BARNES PJ, 1997, NEW ENGL J MED, V336, P1066, DOI 10.1056/NEJM199704103361506;BECKMAN JA, 2002, JAMA-J AM MED ASSOC, V287, P2570, DOI 10.1001/JAMA.287.19.2570;BERTELLI AAE, 2001, THERAPIE, V56, P613;BHARGAVA P, 2012, BIOCHEM J, V442, P253, DOI 10.1042/BJ20111708;BHATT JK, 2012, NUTR RES, V32, P537, DOI 10.1016/J.NUTRES.2012.06.003;BLAHA V, 2006, PHARMACOL RES, V54, P421, DOI 10.1016/J.PHRS.2006.0…	IN THIS STUDY, RESVERATROL (RSV) - A POTENT SIRTUIN 1 ACTIVATOR - WAS FOUND TO HAVE BENEFICIAL EFFECTS ON GLUCOLIPID METABOLISM AND IMPROVE INFLAMMATORY MEDIATORS AND MARKERS OF OXIDATIVE STRESS. DIABETIC (DB/DB) MICE AND NON-DIABETIC C57BL/6J MICE WERE USED IN THE STUDY. THE DB/DB MICE WERE TREATED WITH OR WITHOUT 0.3% RSV MIXED WITH CHOW FOR 8 WEEKS. DIETARY RSV SIGNIFICANTLY LOWERED BLOOD GLUC…				92	TONGJI UNIV, SHANGHAI PEOPLES HOSP 10, DEPT CARDIOL, SHANGHAI 200072, PEOPLES R CHINA.;						NF-KAPPA B; SIRT1; DIABETES; VASCULAR INFLAMMATION; RESVERATROL	10.1177/1479164113520332	ARTICLE	1752-8984	XUYAWEI1960@YAHOO.COM	102	NATIONAL NATURAL SCIENCE FOUNDATION OF CHINA [81070107]	THIS STUDY WAS SUPPORTED BY GRANTS FROM NATIONAL NATURAL SCIENCE FOUNDATION OF CHINA (NO. 81070107).	AA9SN	RED WINE ANTIOXIDANT; PANCREATIC BETA-CELL; OXIDATIVE STRESS; ENDOTHELIAL ACTIVATION; HYPERTENSIVE PATIENTS; TRANSCRIPTION FACTOR; MECHANISMS; APOPTOSIS; SIRT1; ATHEROSCLEROSIS	2	DIABETES VASC DIS RE	DIABETES VASC. DIS. RES.	ENGLISH	54		GUO, RONG/0000-0003-1323-5450	1 OLIVERS YARD, 55 CITY ROAD, LONDON EC1Y 1SP, ENGLAND	11	LONDON	24464099	J	SAGE PUBLICATIONS LTD	2014	黎, 伟/GXM-4040-2022	XU, YW (通讯作者)，TONGJI UNIV, SHANGHAI PEOPLES HOSP 10, DEPT CARDIOL, 301 YAN CHANG ZHONG RD, SHANGHAI 200072, PEOPLES R CHINA.	ENDOCRINOLOGY & METABOLISM; CARDIOVASCULAR SYSTEM & CARDIOLOGY			1479-1641	DIABETES & VASCULAR DISEASE RESEARCH			78	RESVERATROL AMELIORATES DIABETIC VASCULAR INFLAMMATION AND MACROPHAGE INFILTRATION IN DB/DB MICE BY INHIBITING THE NF-KAPPA B PATHWAY	1	24
HAASE JULIA;WEYER ULRIKE;IMMIG KERSTIN;KLOETING NORA;BLUEHER MATTHIAS;EILERS JENS;BECHMANN INGO;GERICKE MARTIN	ARON-WISNEWSKY J, 2009, J CLIN ENDOCR METAB, V94, P4619, DOI 10.1210/JC.2009-0925;BERRY R, 2013, NAT CELL BIOL, V15, P302, DOI 10.1038/NCB2696;BLUHER M, 2009, J CLIN ENDOCR METAB, V94, P2507, DOI 10.1210/JC.2009-0002;BOURLIER V, 2008, CIRCULATION, V117, P806, DOI 10.1161/CIRCULATIONAHA.107.724096;CHAKAROUN R, 2012, METABOLISM, V61, P706, DOI 10.1016/J.METABOL.2011.10.008;CHAVEY C, 2009, CELL META…	OBESITY IS FREQUENTLY ASSOCIATED WITH LOW-GRADE INFLAMMATION OF ADIPOSE TISSUE (AT), AND THE INCREASE IN ADIPOSE TISSUE MACROPHAGES (ATMS) IS LINKED TO AN INCREASED RISK OF TYPE 2 DIABETES. MACROPHAGES HAVE BEEN REGARDED AS POST-MITOTIC, BUT RECENT OBSERVATIONS HAVE CHALLENGED THIS VIEW. IN THIS STUDY, WE TESTED THE HYPOTHESIS THAT MACROPHAGES PROLIFERATE WITHIN AT IN DIET-INDUCED OBESITY IN MICE…				562	UNIV LEIPZIG, INST ANAT, D-04103 LEIPZIG, GERMANY.; UNIV LEIPZIG, JR RES GRP 2, D-04109 LEIPZIG, GERMANY.; UNIV LEIPZIG, DEPT INTERNAL MED 3, D-04109 LEIPZIG, GERMANY.; UNIV LEIPZIG, CARL LUDWIG INST PHYSIOL, D-04109 LEIPZIG, GERMANY.;						ADIPOSE TISSUE; CROWN-LIKE STRUCTURES; DIABETES; HIGH-FAT DIET; INFLAMMATION; INSULIN RESISTANCE; MACROPHAGES; OBESITY; PROLIFERATION	10.1007/s00125-013-3139-y	ARTICLE	1432-0428	MARTIN.GERICKE@MEDIZIN.UNI-LEIPZIG.DE	571	KOMPETENZNETZ ADIPOSITAS; FEDERAL MINISTRY OF EDUCATION AND RESEARCH (GERMAN OBESITY BIOMATERIAL BANK) [FKZ 01GI1128, FKZ 01EO1001]; DEUTSCHE FORSCHUNGSGEMEINSCHAFT [DFG-SFB 1052/1]; 'OBESITY MECHANISMS' [A04, B01, B04]; HELMHOLTZ ALLIANCE 'IMAGING AND CURING ENVIRONMENTAL METABOLIC DISEASE' THROUGH THE INITIATIVE AND NETWORKING FUND OF THE HELMHOLTZ ASSOCIATION; MEDICAL FACULTY OF LEIPZIG UNIVER…	THIS WORK WAS IN PART SUPPORTED BY THE KOMPETENZNETZ ADIPOSITAS (COMPETENCE NETWORK FOR OBESITY) FUNDED BY THE FEDERAL MINISTRY OF EDUCATION AND RESEARCH (GERMAN OBESITY BIOMATERIAL BANK; FKZ 01GI1128 AND FKZ 01EO1001), A GRANT FROM THE DEUTSCHE FORSCHUNGSGEMEINSCHAFT DFG-SFB 1052/1: 'OBESITY MECHANISMS' (PROJECTS A04, B01, B04) AND BY THE HELMHOLTZ ALLIANCE 'IMAGING AND CURING ENVIRONMENTAL META…	AB1NG	DIET-INDUCED OBESITY; INSULIN-RESISTANCE; T-CELLS; ADIPOCYTE DEATH; MYELOID CELLS; STEM-CELLS; IN-VIVO; MICE; FAT; INFILTRATION	3	DIABETOLOGIA	DIABETOLOGIA	ENGLISH	50		EILERS, JENS/0000-0003-0497-5625;	233 SPRING ST, NEW YORK, NY 10013 USA	10	NEW YORK	24343232	J	SPRINGER	2014	EILERS, JENS/E-6251-2012; GERICKE, MARTIN/AAI-8637-2020	GERICKE, M (通讯作者)，UNIV LEIPZIG, INST ANAT, LIEBIGSTR 13, D-04103 LEIPZIG, GERMANY.	ENDOCRINOLOGY & METABOLISM			0012-186X	DIABETOLOGIA			146	LOCAL PROLIFERATION OF MACROPHAGES IN ADIPOSE TISSUE DURING OBESITY-INDUCED INFLAMMATION	1	35
KLUEH ULRIKE;FRAILEY JACKMAN T.;QIAO YI;ANTAR OMAR;KREUTZERA DONALD L.	ANDERSON JM, 2008, SEMIN IMMUNOL, V20, P86, DOI 10.1016/J.SMIM.2007.11.004;DAILEY G, 2011, CLIN THER, V33, P665, DOI 10.1016/J.CLINTHERA.2011.04.025;DESALVO DJ, 2014, DIABETES TECHNOL THE, V16, P1, DOI 10.1089/DIA.2013.0139;FELDMAN BEN, 2003, DIABETES TECHNOL THER, V5, P769, DOI 10.1089/152091503322526978;GERRITSEN M, 1999, NETH J MED, V54, P167, DOI 10.1016/S0300-2977(99)00006-6;GERRITSEN M, 200…	IT IS ASSUMED THAT MQ ARE CENTRAL TO GLUCOSE SENSOR BIO-FOULING AND THEREFORE HAVE A MAJOR NEGATIVE IMPACT ON CONTINUOUS GLUCOSE MONITORING (CGM) PERFORMANCE IN VIVO. HOWEVER TO OUR KNOWLEDGE THERE IS NO DATA IN THE LITERATURE TO DIRECTLY SUPPORT OR REFUTE THIS ASSUMPTION. SINCE GLUCOSE AND OXYGEN (O-2) ARE KEY TO GLUCOSE SENSOR FUNCTION IN VIVO, UNDERSTANDING AND CONTROLLING GLUCOSE AND O-2 META…				3145	UNIV CONNECTICUT, CTR MOL TISSUE ENGN, FARMINGTON, CT 06030 USA.; UNIV CONNECTICUT, DEPT SURG, FARMINGTON, CT 06030 USA.;						MACROPHAGES; DIABETES; IMPLANTABLE GLUCOSE SENSOR; CONTINUOUS GLUCOSE MONITORING; GLUCOSE METABOLISM	10.1016/j.biomaterials.2014.01.001	ARTICLE	1878-5905	KLUEH@NSO.UCHC.EDU	3153	NATIONAL INSTITUTE OF DIABETES AND DIGESTIVE AND KIDNEY DISEASES; NATIONAL INSTITUTE OF DIABETES AND DIGESTIVE AND KIDNEY DISEASES [DP3DK101082, R01DK081171] FUNDING SOURCE: NIH REPORTER	THE NATIONAL INSTITUTE OF DIABETES AND DIGESTIVE AND KIDNEY DISEASES PROVIDED FUNDING FOR THIS STUDY.	AC0MC	PERFORMANCE; THERAPY; SENSORS	10	BIOMATERIALS	BIOMATERIALS	ENGLISH	21	GREEN ACCEPTED	KLUEH, ULRIKE/0000-0003-1104-7704; FRAILEY, JACKMAN/0000-0001-7376-5416	THE BOULEVARD, LANGFORD LANE, KIDLINGTON, OXFORD OX5 1GB, OXON, ENGLAND	9	OXFORD	24461328	J	ELSEVIER SCI LTD	2014		KLUEH, U (通讯作者)，UNIV CONNECTICUT, CTR MOL TISSUE ENGN, FARMINGTON, CT 06030 USA.	ENGINEERING; MATERIALS SCIENCE			0142-9612	BIOMATERIALS			23	CELL BASED METABOLIC BARRIERS TO GLUCOSE DIFFUSION: MACROPHAGES AND CONTINUOUS GLUCOSE MONITORING	4	40
[truncated: 1,110 more rows]
[truncated: 14 more columns]
